# Supplementary material for: Identification of a 3rd Na+ Binding Site of the Glycine Transporter, GlyT2
Source: PLoS One. 2016 Jun 23;11(6):e0157583. doi: 10.1371/journal.pone.0157583 (PMC4919009; doi:10.1371/journal.pone.0157583)
Supplement: S2 File — (PDB) [file pone.0157583.s002.pdb]

HEADER Initial GlyT2 homology model, prior to energy minimisation, MD 
HEADER refinement or equilibration. 
HEADER Subramanian, N, et al. PLoS One 
ATOM      1  N   LYS   189      35.172  11.690 -43.355  1.00138.42           N  
ATOM      2  CA  LYS   189      35.971  10.798 -42.521  1.00138.40           C  
ATOM      3  C   LYS   189      36.430   9.569 -43.309  1.00136.75           C  
ATOM      4  O   LYS   189      36.918   8.594 -42.730  1.00136.55           O  
ATOM      5  CB  LYS   189      35.188  10.370 -41.275  1.00135.06           C  
ATOM      6  CG  LYS   189      34.894  11.524 -40.314  1.00  0.00           C  
ATOM      7  CD  LYS   189      34.125  11.097 -39.062  1.00  0.00           C  
ATOM      8  CE  LYS   189      33.816  12.253 -38.109  1.00  0.00           C  
ATOM      9  NZ  LYS   189      33.118  11.746 -36.907  1.00  0.00           N  
ATOM     10  N   ALA   190      36.261   9.616 -44.628  1.00135.68           N  
ATOM     11  CA  ALA   190      36.784   8.577 -45.508  1.00131.72           C  
ATOM     12  C   ALA   190      38.284   8.778 -45.708  1.00130.15           C  
ATOM     13  O   ALA   190      38.715   9.698 -46.406  1.00123.79           O  
ATOM     14  CB  ALA   190      36.063   8.588 -46.857  1.00129.57           C  
ATOM     15  N   ARG   191      39.070   7.908 -45.083  1.00125.27           N  
ATOM     16  CA  ARG   191      40.519   8.047 -45.079  1.00119.67           C  
ATOM     17  C   ARG   191      41.136   7.302 -46.256  1.00107.38           C  
ATOM     18  O   ARG   191      40.429   6.648 -47.016  1.00105.30           O  
ATOM     19  CB  ARG   191      41.094   7.525 -43.764  1.00113.30           C  
ATOM     20  CG  ARG   191      40.935   6.028 -43.572  1.00  0.00           C  
ATOM     21  CD  ARG   191      42.077   5.473 -42.742  1.00  0.00           C  
ATOM     22  NE  ARG   191      42.209   6.166 -41.465  1.00  0.00           N  
ATOM     23  CZ  ARG   191      43.201   5.963 -40.603  1.00  0.00           C  
ATOM     24  NH1 ARG   191      44.147   5.077 -40.868  1.00  0.00           N  
ATOM     25  NH2 ARG   191      43.236   6.634 -39.463  1.00  0.00           N  
ATOM     26  N   GLY   192      42.454   7.403 -46.403  1.00101.98           N  
ATOM     27  CA  GLY   192      43.150   6.717 -47.482  1.00 99.19           C  
ATOM     28  C   GLY   192      43.098   5.214 -47.251  1.00102.58           C  
ATOM     29  O   GLY   192      42.773   4.756 -46.155  1.00107.87           O  
ATOM     30  N   ASN   193      43.421   4.450 -48.289  1.00 91.80           N  
ATOM     31  CA  ASN   193      43.402   2.999 -48.206  1.00 83.18           C  
ATOM     32  C   ASN   193      44.600   2.409 -48.939  1.00 92.76           C  
ATOM     33  O   ASN   193      45.219   3.078 -49.770  1.00 95.74           O  
ATOM     34  CB  ASN   193      42.117   2.425 -48.820  1.00 84.40           C  
ATOM     35  CG  ASN   193      40.949   2.832 -47.934  1.00  0.00           C  
ATOM     36  OD1 ASN   193      40.773   2.304 -46.837  1.00  0.00           O  
ATOM     37  ND2 ASN   193      40.088   3.794 -48.359  1.00  0.00           N  
ATOM     38  N   TRP   194      44.926   1.155 -48.630  1.00 94.89           N  
ATOM     39  CA  TRP   194      46.028   0.460 -49.290  1.00 89.58           C  
ATOM     40  C   TRP   194      45.765   0.329 -50.776  1.00 86.36           C  
ATOM     41  O   TRP   194      44.684  -0.090 -51.186  1.00 92.42           O  
ATOM     42  CB  TRP   194      46.228  -0.933 -48.696  1.00 83.42           C  
ATOM     43  CG  TRP   194      46.669  -0.924 -47.274  1.00  0.00           C  
ATOM     44  CD1 TRP   194      45.882  -1.063 -46.173  1.00  0.00           C  
ATOM     45  CD2 TRP   194      48.009  -0.766 -46.794  1.00  0.00           C  
ATOM     46  NE1 TRP   194      46.645  -1.004 -45.033  1.00  0.00           N  
ATOM     47  CE2 TRP   194      47.955  -0.821 -45.387  1.00  0.00           C  
ATOM     48  CE3 TRP   194      49.248  -0.583 -47.416  1.00  0.00           C  
ATOM     49  CZ2 TRP   194      49.090  -0.701 -44.592  1.00  0.00           C  
ATOM     50  CZ3 TRP   194      50.375  -0.464 -46.626  1.00  0.00           C  
ATOM     51  CH2 TRP   194      50.289  -0.523 -45.229  1.00  0.00           C  
ATOM     52  N   SER   195      46.762   0.676 -51.583  1.00 85.07           N  
ATOM     53  CA  SER   195      46.631   0.624 -53.034  1.00 93.61           C  
ATOM     54  C   SER   195      46.825  -0.791 -53.574  1.00 87.02           C  
ATOM     55  O   SER   195      47.448  -0.991 -54.618  1.00 93.76           O  
ATOM     56  CB  SER   195      47.630   1.581 -53.685  1.00 95.21           C  
ATOM     57  OG  SER   195      47.626   1.428 -55.092  1.00  0.00           O  
ATOM     58  N   SER   196      46.275  -1.765 -52.858  1.00 79.87           N  
ATOM     59  CA  SER   196      46.486  -3.169 -53.144  1.00 83.51           C  
ATOM     60  C   SER   196      46.719  -3.918 -51.848  1.00 85.78           C  
ATOM     61  O   SER   196      47.450  -3.451 -50.976  1.00 88.38           O  
ATOM     62  CB  SER   196      47.676  -3.360 -54.090  1.00  0.00           O  
ATOM     63  OG  SER   196      47.889  -4.743 -54.332  1.00  0.00           O  
ATOM     64  N   LYS   197      46.113  -5.092 -51.731  1.00 85.08           N  
ATOM     65  CA  LYS   197      46.211  -5.903 -50.518  1.00 90.32           C  
ATOM     66  C   LYS   197      47.651  -6.281 -50.141  1.00 91.69           C  
ATOM     67  O   LYS   197      48.093  -6.006 -49.017  1.00 90.58           O  
ATOM     68  CB  LYS   197      45.381  -7.173 -50.695  1.00 89.10           C  
ATOM     69  CG  LYS   197      45.406  -8.116 -49.512  1.00  0.00           C  
ATOM     70  CD  LYS   197      44.477  -7.620 -48.428  1.00  0.00           C  
ATOM     71  CE  LYS   197      44.055  -8.723 -47.478  1.00  0.00           C  
ATOM     72  NZ  LYS   197      43.314  -8.100 -46.356  1.00  0.00           N  
ATOM     73  N   LEU   198      48.362  -6.902 -51.086  1.00 85.47           N  
ATOM     74  CA  LEU   198      49.747  -7.330 -50.893  1.00 87.46           C  
ATOM     75  C   LEU   198      50.612  -6.285 -50.180  1.00 86.07           C  
ATOM     76  O   LEU   198      51.473  -6.634 -49.369  1.00 86.43           O  
ATOM     77  CB  LEU   198      50.403  -7.712 -52.239  1.00 88.51           C  
ATOM     78  CG  LEU   198      51.825  -8.259 -52.092  1.00  0.00           C  
ATOM     79  CD1 LEU   198      51.937  -9.558 -51.296  1.00  0.00           C  
ATOM     80  CD2 LEU   198      52.530  -8.586 -53.408  1.00  0.00           C  
ATOM     81  N   ASP   199      50.367  -5.011 -50.478  1.00 83.83           N  
ATOM     82  CA  ASP   199      51.048  -3.917 -49.800  1.00 83.94           C  
ATOM     83  C   ASP   199      50.868  -4.045 -48.301  1.00 85.05           C  
ATOM     84  O   ASP   199      51.843  -4.114 -47.547  1.00 82.94           O  
ATOM     85  CB  ASP   199      50.482  -2.576 -50.252  1.00 85.06           C  
ATOM     86  CG  ASP   199      50.761  -2.288 -51.706  1.00  0.00           C  
ATOM     87  OD1 ASP   199      50.967  -3.249 -52.476  1.00  0.00           O  
ATOM     88  OD2 ASP   199      50.773  -1.098 -52.080  1.00  0.00           O  
ATOM     89  N   PHE   200      49.608  -4.071 -47.878  1.00 88.18           N  
ATOM     90  CA  PHE   200      49.276  -4.236 -46.473  1.00 81.28           C  
ATOM     91  C   PHE   200      49.907  -5.506 -45.921  1.00 80.83           C  
ATOM     92  O   PHE   200      50.533  -5.482 -44.861  1.00 79.68           O  
ATOM     93  CB  PHE   200      47.761  -4.266 -46.282  1.00 78.45           C  
ATOM     94  CG  PHE   200      47.331  -4.772 -44.935  1.00  0.00           C  
ATOM     95  CD1 PHE   200      47.414  -3.960 -43.814  1.00  0.00           C  
ATOM     96  CD2 PHE   200      46.832  -6.057 -44.791  1.00  0.00           C  
ATOM     97  CE1 PHE   200      47.017  -4.422 -42.575  1.00  0.00           C  
ATOM     98  CE2 PHE   200      46.436  -6.527 -43.556  1.00  0.00           C  
ATOM     99  CZ  PHE   200      46.527  -5.710 -42.446  1.00  0.00           C  
ATOM    100  N   ILE   201      49.754  -6.606 -46.651  1.00 80.50           N  
ATOM    101  CA  ILE   201      50.280  -7.893 -46.214  1.00 78.43           C  
ATOM    102  C   ILE   201      51.781  -7.827 -45.982  1.00 78.79           C  
ATOM    103  O   ILE   201      52.254  -8.126 -44.890  1.00 79.85           O  
ATOM    104  CB  ILE   201      49.944  -8.995 -47.222  1.00 82.69           C  
ATOM    105  CG1 ILE   201      48.440  -9.303 -47.314  1.00  0.00           C  
ATOM    106  CG2 ILE   201      50.612 -10.343 -46.903  1.00  0.00           C  
ATOM    107  CD1 ILE   201      48.070 -10.178 -48.512  1.00  0.00           C  
ATOM    108  N   LEU   202      52.521  -7.415 -47.008  1.00 81.54           N  
ATOM    109  CA  LEU   202      53.973  -7.308 -46.917  1.00 76.91           C  
ATOM    110  C   LEU   202      54.399  -6.299 -45.851  1.00 79.84           C  
ATOM    111  O   LEU   202      55.486  -6.405 -45.284  1.00 79.69           O  
ATOM    112  CB  LEU   202      54.573  -6.933 -48.275  1.00 75.45           C  
ATOM    113  CG  LEU   202      54.366  -7.949 -49.400  1.00  0.00           C  
ATOM    114  CD1 LEU   202      55.081  -7.506 -50.667  1.00  0.00           C  
ATOM    115  CD2 LEU   202      54.827  -9.333 -48.969  1.00  0.00           C  
ATOM    116  N   SER   203      53.540  -5.322 -45.580  1.00 78.13           N  
ATOM    117  CA  SER   203      53.810  -4.351 -44.528  1.00 74.15           C  
ATOM    118  C   SER   203      53.742  -5.019 -43.161  1.00 72.65           C  
ATOM    119  O   SER   203      54.609  -4.819 -42.313  1.00 74.89           O  
ATOM    120  CB  SER   203      52.825  -3.184 -44.606  1.00 79.22           C  
ATOM    121  OG  SER   203      53.070  -2.392 -45.756  1.00  0.00           O  
ATOM    122  N   MET   204      52.703  -5.819 -42.956  1.00 76.96           N  
ATOM    123  CA  MET   204      52.542  -6.570 -41.718  1.00 74.03           C  
ATOM    124  C   MET   204      53.613  -7.658 -41.597  1.00 71.20           C  
ATOM    125  O   MET   204      54.195  -7.849 -40.530  1.00 68.69           O  
ATOM    126  CB  MET   204      51.125  -7.181 -41.618  1.00 67.79           C  
ATOM    127  CG  MET   204      50.839  -7.843 -40.269  1.00  0.00           C  
ATOM    128  SD  MET   204      49.183  -8.579 -40.124  1.00  0.00           S  
ATOM    129  CE  MET   204      48.306  -6.989 -40.095  1.00  0.00           C  
ATOM    130  N   VAL   205      53.879  -8.359 -42.696  1.00 71.86           N  
ATOM    131  CA  VAL   205      54.926  -9.376 -42.708  1.00 73.16           C  
ATOM    132  C   VAL   205      56.262  -8.737 -42.350  1.00 73.32           C  
ATOM    133  O   VAL   205      56.973  -9.214 -41.464  1.00 73.45           O  
ATOM    134  CB  VAL   205      55.059 -10.069 -44.085  1.00 76.81           C  
ATOM    135  CG1 VAL   205      56.272 -10.996 -44.187  1.00  0.00           C  
ATOM    136  CG2 VAL   205      53.856 -10.942 -44.446  1.00  0.00           C  
ATOM    137  N   GLY   206      56.583  -7.645 -43.038  1.00 70.81           N  
ATOM    138  CA  GLY   206      57.821  -6.924 -42.813  1.00 72.89           C  
ATOM    139  C   GLY   206      58.005  -6.480 -41.375  1.00 76.08           C  
ATOM    140  O   GLY   206      59.078  -6.654 -40.803  1.00 75.19           O  
ATOM    141  N   TYR   207      56.955  -5.910 -40.789  1.00 76.28           N  
ATOM    142  CA  TYR   207      56.988  -5.485 -39.394  1.00 70.73           C  
ATOM    143  C   TYR   207      57.223  -6.648 -38.440  1.00 74.40           C  
ATOM    144  O   TYR   207      57.990  -6.535 -37.484  1.00 73.43           O  
ATOM    145  CB  TYR   207      55.684  -4.791 -39.006  1.00 68.98           C  
ATOM    146  CG  TYR   207      55.788  -4.416 -37.568  1.00  0.00           C  
ATOM    147  CD1 TYR   207      56.530  -3.290 -37.192  1.00  0.00           C  
ATOM    148  CD2 TYR   207      55.147  -5.169 -36.559  1.00  0.00           C  
ATOM    149  CE1 TYR   207      56.649  -2.901 -35.843  1.00  0.00           C  
ATOM    150  CE2 TYR   207      55.256  -4.789 -35.182  1.00  0.00           C  
ATOM    151  CZ  TYR   207      56.014  -3.649 -34.845  1.00  0.00           C  
ATOM    152  OH  TYR   207      56.152  -3.247 -33.534  1.00  0.00           O  
ATOM    153  N   ALA   208      56.547  -7.761 -38.694  1.00 77.74           N  
ATOM    154  CA  ALA   208      56.617  -8.907 -37.800  1.00 76.14           C  
ATOM    155  C   ALA   208      57.980  -9.578 -37.872  1.00 72.52           C  
ATOM    156  O   ALA   208      58.572  -9.916 -36.851  1.00 73.65           O  
ATOM    157  CB  ALA   208      55.515  -9.903 -38.127  1.00 73.53           C  
ATOM    158  N   VAL   209      58.477  -9.760 -39.087  1.00 68.35           N  
ATOM    159  CA  VAL   209      59.700 -10.516 -39.293  1.00 69.71           C  
ATOM    160  C   VAL   209      60.925  -9.613 -39.268  1.00 68.51           C  
ATOM    161  O   VAL   209      61.138  -8.819 -40.179  1.00 72.40           O  
ATOM    162  CB  VAL   209      59.644 -11.291 -40.623  1.00 72.31           C  
ATOM    163  CG1 VAL   209      60.955 -12.020 -40.876  1.00  0.00           C  
ATOM    164  CG2 VAL   209      58.464 -12.260 -40.618  1.00  0.00           C  
ATOM    165  N   GLY   210      61.723  -9.735 -38.211  1.00 70.99           N  
ATOM    166  CA  GLY   210      62.948  -8.952 -38.081  1.00 73.02           C  
ATOM    167  C   GLY   210      64.107  -9.839 -37.647  1.00 72.42           C  
ATOM    168  O   GLY   210      64.085 -11.050 -37.869  1.00 69.64           O  
ATOM    169  N   LEU   211      65.112  -9.239 -37.019  1.00 75.83           N  
ATOM    170  CA  LEU   211      66.323  -9.971 -36.655  1.00 77.00           C  
ATOM    171  C   LEU   211      66.077 -10.982 -35.546  1.00 74.76           C  
ATOM    172  O   LEU   211      66.851 -11.924 -35.376  1.00 71.75           O  
ATOM    173  CB  LEU   211      67.434  -9.011 -36.246  1.00 74.42           C  
ATOM    174  CG  LEU   211      67.807  -7.978 -37.306  1.00  0.00           C  
ATOM    175  CD1 LEU   211      67.098  -6.656 -37.036  1.00  0.00           C  
ATOM    176  CD2 LEU   211      69.308  -7.799 -37.344  1.00  0.00           C  
ATOM    177  N   GLY   212      64.999 -10.776 -34.798  1.00 74.89           N  
ATOM    178  CA  GLY   212      64.627 -11.679 -33.716  1.00 72.84           C  
ATOM    179  C   GLY   212      64.343 -13.079 -34.246  1.00 75.46           C  
ATOM    180  O   GLY   212      64.669 -14.074 -33.599  1.00 73.37           O  
ATOM    181  N   ASN   213      63.737 -13.143 -35.430  1.00 74.99           N  
ATOM    182  CA  ASN   213      63.469 -14.408 -36.104  1.00 67.36           C  
ATOM    183  C   ASN   213      64.761 -15.155 -36.397  1.00 72.81           C  
ATOM    184  O   ASN   213      64.770 -16.379 -36.521  1.00 76.45           O  
ATOM    185  CB  ASN   213      62.728 -14.165 -37.422  1.00 67.52           C  
ATOM    186  CG  ASN   213      61.386 -13.491 -37.226  1.00  0.00           C  
ATOM    187  OD1 ASN   213      61.307 -12.275 -37.044  1.00  0.00           O  
ATOM    188  ND2 ASN   213      60.319 -14.277 -37.281  1.00  0.00           N  
ATOM    189  N   VAL   214      65.851 -14.405 -36.515  1.00 75.48           N  
ATOM    190  CA  VAL   214      67.142 -14.977 -36.863  1.00 74.78           C  
ATOM    191  C   VAL   214      68.022 -15.187 -35.630  1.00 74.16           C  
ATOM    192  O   VAL   214      68.587 -16.264 -35.438  1.00 76.79           O  
ATOM    193  CB  VAL   214      67.887 -14.095 -37.900  1.00 68.47           C  
ATOM    194  CG1 VAL   214      69.263 -14.657 -38.194  1.00  0.00           C  
ATOM    195  CG2 VAL   214      67.077 -13.974 -39.184  1.00  0.00           C  
ATOM    196  N   TRP   215      68.125 -14.170 -34.782  1.00 73.88           N  
ATOM    197  CA  TRP   215      69.116 -14.214 -33.708  1.00 81.31           C  
ATOM    198  C   TRP   215      68.564 -14.563 -32.325  1.00 77.16           C  
ATOM    199  O   TRP   215      69.263 -14.427 -31.320  1.00 73.27           O  
ATOM    200  CB  TRP   215      69.946 -12.918 -33.672  1.00 79.43           C  
ATOM    201  CG  TRP   215      69.252 -11.680 -33.142  1.00  0.00           C  
ATOM    202  CD1 TRP   215      68.125 -11.619 -32.367  1.00  0.00           C  
ATOM    203  CD2 TRP   215      69.664 -10.326 -33.349  1.00  0.00           C  
ATOM    204  NE1 TRP   215      67.815 -10.311 -32.082  1.00  0.00           N  
ATOM    205  CE2 TRP   215      68.745  -9.498 -32.675  1.00  0.00           C  
ATOM    206  CE3 TRP   215      70.723  -9.732 -34.043  1.00  0.00           C  
ATOM    207  CZ2 TRP   215      68.850  -8.112 -32.677  1.00  0.00           C  
ATOM    208  CZ3 TRP   215      70.826  -8.359 -34.041  1.00  0.00           C  
ATOM    209  CH2 TRP   215      69.896  -7.563 -33.363  1.00  0.00           C  
ATOM    210  N   ARG   216      67.315 -15.010 -32.276  1.00 75.86           N  
ATOM    211  CA  ARG   216      66.697 -15.346 -31.000  1.00 77.27           C  
ATOM    212  C   ARG   216      65.927 -16.677 -31.013  1.00 77.22           C  
ATOM    213  O   ARG   216      66.111 -17.507 -30.125  1.00 75.99           O  
ATOM    214  CB  ARG   216      65.803 -14.201 -30.533  1.00 70.27           C  
ATOM    215  CG  ARG   216      65.020 -14.500 -29.282  1.00  0.00           C  
ATOM    216  CD  ARG   216      65.896 -14.651 -28.053  1.00  0.00           C  
ATOM    217  NE  ARG   216      65.063 -14.823 -26.864  1.00  0.00           N  
ATOM    218  CZ  ARG   216      65.526 -14.969 -25.627  1.00  0.00           C  
ATOM    219  NH1 ARG   216      66.832 -14.965 -25.396  1.00  0.00           N  
ATOM    220  NH2 ARG   216      64.678 -15.120 -24.620  1.00  0.00           N  
ATOM    221  N   PHE   217      65.080 -16.883 -32.019  1.00 71.05           N  
ATOM    222  CA  PHE   217      64.282 -18.108 -32.105  1.00 70.03           C  
ATOM    223  C   PHE   217      65.087 -19.415 -32.223  1.00 74.62           C  
ATOM    224  O   PHE   217      64.863 -20.339 -31.438  1.00 73.85           O  
ATOM    225  CB  PHE   217      63.217 -18.016 -33.210  1.00 74.62           C  
ATOM    226  CG  PHE   217      62.513 -19.320 -33.488  1.00  0.00           C  
ATOM    227  CD1 PHE   217      61.450 -19.730 -32.699  1.00  0.00           C  
ATOM    228  CD2 PHE   217      62.913 -20.135 -34.539  1.00  0.00           C  
ATOM    229  CE1 PHE   217      60.801 -20.926 -32.949  1.00  0.00           C  
ATOM    230  CE2 PHE   217      62.266 -21.331 -34.793  1.00  0.00           C  
ATOM    231  CZ  PHE   217      61.209 -21.726 -33.998  1.00  0.00           C  
ATOM    232  N   PRO   218      66.013 -19.509 -33.205  1.00 76.75           N  
ATOM    233  CA  PRO   218      66.781 -20.756 -33.322  1.00 74.62           C  
ATOM    234  C   PRO   218      67.627 -21.054 -32.083  1.00 80.33           C  
ATOM    235  O   PRO   218      67.857 -22.225 -31.776  1.00 79.12           O  
ATOM    236  CB  PRO   218      67.688 -20.498 -34.527  1.00 69.21           C  
ATOM    237  CG  PRO   218      66.991 -19.447 -35.303  1.00  0.00           C  
ATOM    238  CD  PRO   218      66.356 -18.568 -34.285  1.00  0.00           C  
ATOM    239  N   TYR   219      68.078 -20.013 -31.385  1.00 80.41           N  
ATOM    240  CA  TYR   219      68.829 -20.209 -30.151  1.00 76.94           C  
ATOM    241  C   TYR   219      67.941 -20.834 -29.080  1.00 77.56           C  
ATOM    242  O   TYR   219      68.382 -21.702 -28.328  1.00 81.08           O  
ATOM    243  CB  TYR   219      69.439 -18.893 -29.648  1.00 73.72           C  
ATOM    244  CG  TYR   219      70.045 -19.005 -28.265  1.00  0.00           C  
ATOM    245  CD1 TYR   219      71.295 -19.579 -28.076  1.00  0.00           C  
ATOM    246  CD2 TYR   219      69.358 -18.550 -27.143  1.00  0.00           C  
ATOM    247  CE1 TYR   219      71.848 -19.696 -26.811  1.00  0.00           C  
ATOM    248  CE2 TYR   219      69.901 -18.661 -25.874  1.00  0.00           C  
ATOM    249  CZ  TYR   219      71.146 -19.236 -25.713  1.00  0.00           C  
ATOM    250  OH  TYR   219      71.691 -19.350 -24.456  1.00  0.00           O  
ATOM    251  N   LEU   220      66.686 -20.394 -29.023  1.00 76.14           N  
ATOM    252  CA  LEU   220      65.736 -20.865 -28.014  1.00 76.59           C  
ATOM    253  C   LEU   220      65.330 -22.317 -28.250  1.00 79.85           C  
ATOM    254  O   LEU   220      65.104 -23.067 -27.296  1.00 76.99           O  
ATOM    255  CB  LEU   220      64.506 -19.955 -27.973  1.00 73.17           C  
ATOM    256  CG  LEU   220      64.710 -18.542 -27.416  1.00  0.00           C  
ATOM    257  CD1 LEU   220      63.415 -17.752 -27.424  1.00  0.00           C  
ATOM    258  CD2 LEU   220      65.293 -18.583 -26.013  1.00  0.00           C  
ATOM    259  N   ALA   221      65.255 -22.708 -29.523  1.00 77.62           N  
ATOM    260  CA  ALA   221      65.018 -24.105 -29.885  1.00 81.35           C  
ATOM    261  C   ALA   221      66.180 -24.936 -29.365  1.00 81.10           C  
ATOM    262  O   ALA   221      65.986 -25.942 -28.667  1.00 83.45           O  
ATOM    263  CB  ALA   221      64.955 -24.270 -31.404  1.00 80.00           C  
ATOM    264  N   PHE   222      67.388 -24.505 -29.719  1.00 79.23           N  
ATOM    265  CA  PHE   222      68.613 -25.154 -29.282  1.00 81.97           C  
ATOM    266  C   PHE   222      68.699 -25.312 -27.772  1.00 85.90           C  
ATOM    267  O   PHE   222      68.867 -26.420 -27.263  1.00 88.79           O  
ATOM    268  CB  PHE   222      69.793 -24.318 -29.764  1.00 81.88           C  
ATOM    269  CG  PHE   222      71.037 -24.970 -29.266  1.00  0.00           C  
ATOM    270  CD1 PHE   222      71.583 -26.116 -29.887  1.00  0.00           C  
ATOM    271  CD2 PHE   222      71.703 -24.443 -28.144  1.00  0.00           C  
ATOM    272  CE1 PHE   222      72.775 -26.729 -29.405  1.00  0.00           C  
ATOM    273  CE2 PHE   222      72.900 -25.038 -27.641  1.00  0.00           C  
ATOM    274  CZ  PHE   222      73.436 -26.190 -28.275  1.00  0.00           C  
ATOM    275  N   GLN   223      68.583 -24.192 -27.067  1.00 80.09           N  
ATOM    276  CA  GLN   223      68.688 -24.172 -25.622  1.00 76.06           C  
ATOM    277  C   GLN   223      67.622 -25.033 -24.952  1.00 81.58           C  
ATOM    278  O   GLN   223      67.891 -25.686 -23.946  1.00 85.37           O  
ATOM    279  CB  GLN   223      68.600 -22.729 -25.125  1.00 81.90           C  
ATOM    280  CG  GLN   223      68.817 -22.589 -23.617  1.00  0.00           C  
ATOM    281  CD  GLN   223      70.239 -23.035 -23.304  1.00  0.00           C  
ATOM    282  OE1 GLN   223      71.188 -22.650 -23.984  1.00  0.00           O  
ATOM    283  NE2 GLN   223      70.463 -23.871 -22.254  1.00  0.00           N  
ATOM    284  N   ASN   224      66.417 -25.041 -25.515  1.00 85.99           N  
ATOM    285  CA  ASN   224      65.273 -25.658 -24.843  1.00 83.77           C  
ATOM    286  C   ASN   224      64.732 -26.944 -25.471  1.00 83.33           C  
ATOM    287  O   ASN   224      63.522 -27.117 -25.597  1.00 86.72           O  
ATOM    288  CB  ASN   224      64.139 -24.640 -24.689  1.00 83.19           C  
ATOM    289  CG  ASN   224      64.535 -23.449 -23.840  1.00  0.00           C  
ATOM    290  OD1 ASN   224      65.269 -23.587 -22.863  1.00  0.00           O  
ATOM    291  ND2 ASN   224      64.052 -22.270 -24.211  1.00  0.00           N  
ATOM    292  N   GLY   225      65.624 -27.845 -25.863  1.00 89.24           N  
ATOM    293  CA  GLY   225      65.210 -29.181 -26.256  1.00 90.98           C  
ATOM    294  C   GLY   225      64.944 -29.410 -27.729  1.00 90.81           C  
ATOM    295  O   GLY   225      64.273 -30.378 -28.096  1.00 92.90           O  
ATOM    296  N   GLY   226      65.470 -28.531 -28.576  1.00 86.96           N  
ATOM    297  CA  GLY   226      65.361 -28.703 -30.013  1.00 88.49           C  
ATOM    298  C   GLY   226      63.930 -28.771 -30.507  1.00 90.27           C  
ATOM    299  O   GLY   226      63.120 -27.881 -30.224  1.00 82.85           O  
ATOM    300  N   GLY   227      63.618 -29.838 -31.240  1.00 87.73           N  
ATOM    301  CA  GLY   227      62.290 -30.028 -31.795  1.00 86.43           C  
ATOM    302  C   GLY   227      61.199 -29.987 -30.741  1.00 82.04           C  
ATOM    303  O   GLY   227      60.068 -29.582 -31.016  1.00 81.45           O  
ATOM    304  N   ALA   228      61.543 -30.398 -29.527  1.00 75.08           N  
ATOM    305  CA  ALA   228      60.588 -30.418 -28.432  1.00 81.23           C  
ATOM    306  C   ALA   228      60.123 -29.012 -28.058  1.00 83.62           C  
ATOM    307  O   ALA   228      59.005 -28.830 -27.578  1.00 78.26           O  
ATOM    308  CB  ALA   228      61.186 -31.117 -27.227  1.00 90.40           C  
ATOM    309  N   PHE   229      60.979 -28.020 -28.286  1.00 86.49           N  
ATOM    310  CA  PHE   229      60.641 -26.636 -27.961  1.00 86.32           C  
ATOM    311  C   PHE   229      59.481 -26.119 -28.820  1.00 85.83           C  
ATOM    312  O   PHE   229      58.799 -25.159 -28.447  1.00 77.14           O  
ATOM    313  CB  PHE   229      61.873 -25.734 -28.098  1.00 79.39           C  
ATOM    314  CG  PHE   229      61.598 -24.281 -27.826  1.00  0.00           C  
ATOM    315  CD1 PHE   229      61.313 -23.840 -26.544  1.00  0.00           C  
ATOM    316  CD2 PHE   229      61.629 -23.352 -28.855  1.00  0.00           C  
ATOM    317  CE1 PHE   229      61.061 -22.498 -26.291  1.00  0.00           C  
ATOM    318  CE2 PHE   229      61.377 -22.008 -28.610  1.00  0.00           C  
ATOM    319  CZ  PHE   229      61.093 -21.582 -27.326  1.00  0.00           C  
ATOM    320  N   LEU   230      59.254 -26.772 -29.958  1.00 78.30           N  
ATOM    321  CA  LEU   230      58.176 -26.392 -30.867  1.00 75.17           C  
ATOM    322  C   LEU   230      56.791 -26.590 -30.249  1.00 85.81           C  
ATOM    323  O   LEU   230      55.803 -26.008 -30.710  1.00 83.48           O  
ATOM    324  CB  LEU   230      58.292 -27.164 -32.180  1.00 71.93           C  
ATOM    325  CG  LEU   230      59.516 -26.780 -33.009  1.00  0.00           C  
ATOM    326  CD1 LEU   230      59.587 -27.563 -34.313  1.00  0.00           C  
ATOM    327  CD2 LEU   230      59.501 -25.279 -33.271  1.00  0.00           C  
ATOM    328  N   ILE   231      56.721 -27.408 -29.203  1.00 83.36           N  
ATOM    329  CA  ILE   231      55.455 -27.659 -28.524  1.00 77.57           C  
ATOM    330  C   ILE   231      55.012 -26.482 -27.642  1.00 77.07           C  
ATOM    331  O   ILE   231      53.939 -25.929 -27.871  1.00 79.47           O  
ATOM    332  CB  ILE   231      55.450 -29.015 -27.762  1.00 79.48           C  
ATOM    333  CG1 ILE   231      55.594 -30.237 -28.685  1.00  0.00           C  
ATOM    334  CG2 ILE   231      54.160 -29.265 -26.963  1.00  0.00           C  
ATOM    335  CD1 ILE   231      55.813 -31.548 -27.930  1.00  0.00           C  
ATOM    336  N   PRO   232      55.830 -26.077 -26.648  1.00 85.66           N  
ATOM    337  CA  PRO   232      55.350 -24.915 -25.888  1.00 84.24           C  
ATOM    338  C   PRO   232      55.281 -23.672 -26.770  1.00 81.92           C  
ATOM    339  O   PRO   232      54.401 -22.837 -26.565  1.00 80.98           O  
ATOM    340  CB  PRO   232      56.409 -24.745 -24.792  1.00 81.02           C  
ATOM    341  CG  PRO   232      57.637 -25.347 -25.362  1.00  0.00           C  
ATOM    342  CD  PRO   232      57.168 -26.507 -26.197  1.00  0.00           C  
ATOM    343  N   TYR   233      56.181 -23.572 -27.747  1.00 79.63           N  
ATOM    344  CA  TYR   233      56.159 -22.467 -28.701  1.00 80.00           C  
ATOM    345  C   TYR   233      54.852 -22.442 -29.486  1.00 81.83           C  
ATOM    346  O   TYR   233      54.215 -21.395 -29.609  1.00 77.85           O  
ATOM    347  CB  TYR   233      57.341 -22.552 -29.666  1.00 72.25           C  
ATOM    348  CG  TYR   233      57.372 -21.440 -30.695  1.00  0.00           C  
ATOM    349  CD1 TYR   233      57.884 -20.188 -30.379  1.00  0.00           C  
ATOM    350  CD2 TYR   233      56.892 -21.642 -31.980  1.00  0.00           C  
ATOM    351  CE1 TYR   233      57.914 -19.169 -31.315  1.00  0.00           C  
ATOM    352  CE2 TYR   233      56.918 -20.630 -32.923  1.00  0.00           C  
ATOM    353  CZ  TYR   233      57.430 -19.397 -32.585  1.00  0.00           C  
ATOM    354  OH  TYR   233      57.457 -18.386 -33.521  1.00  0.00           O  
ATOM    355  N   LEU   234      54.458 -23.599 -30.015  1.00 79.92           N  
ATOM    356  CA  LEU   234      53.226 -23.716 -30.773  1.00 74.19           C  
ATOM    357  C   LEU   234      51.993 -23.402 -29.942  1.00 82.57           C  
ATOM    358  O   LEU   234      51.118 -22.646 -30.366  1.00 82.84           O  
ATOM    359  CB  LEU   234      53.104 -25.128 -31.353  1.00  0.00           O  
ATOM    360  CG  LEU   234      51.821 -25.350 -32.158  1.00  0.00           C  
ATOM    361  CD1 LEU   234      51.668 -24.457 -33.388  1.00  0.00           C  
ATOM    362  CD2 LEU   234      51.645 -26.760 -32.718  1.00  0.00           C  
ATOM    363  N   MET   235      51.927 -23.982 -28.750  1.00 77.73           N  
ATOM    364  CA  MET   235      50.791 -23.776 -27.865  1.00 74.92           C  
ATOM    365  C   MET   235      50.695 -22.312 -27.433  1.00 83.84           C  
ATOM    366  O   MET   235      49.612 -21.720 -27.456  1.00 84.69           O  
ATOM    367  CB  MET   235      50.857 -24.712 -26.641  1.00 75.92           C  
ATOM    368  CG  MET   235      50.627 -26.185 -26.987  1.00  0.00           C  
ATOM    369  SD  MET   235      48.998 -26.543 -27.711  1.00  0.00           S  
ATOM    370  CE  MET   235      48.069 -26.204 -26.188  1.00  0.00           C  
ATOM    371  N   MET   236      51.828 -21.724 -27.057  1.00 81.73           N  
ATOM    372  CA  MET   236      51.847 -20.311 -26.699  1.00 81.81           C  
ATOM    373  C   MET   236      51.461 -19.456 -27.896  1.00 78.04           C  
ATOM    374  O   MET   236      50.797 -18.434 -27.749  1.00 77.98           O  
ATOM    375  CB  MET   236      53.217 -19.892 -26.162  1.00 81.01           C  
ATOM    376  CG  MET   236      53.510 -20.383 -24.752  1.00  0.00           C  
ATOM    377  SD  MET   236      52.227 -19.931 -23.568  1.00  0.00           S  
ATOM    378  CE  MET   236      51.391 -21.504 -23.346  1.00  0.00           C  
ATOM    379  N   LEU   237      51.871 -19.890 -29.082  1.00 76.32           N  
ATOM    380  CA  LEU   237      51.531 -19.188 -30.309  1.00 74.65           C  
ATOM    381  C   LEU   237      50.039 -19.303 -30.598  1.00 77.68           C  
ATOM    382  O   LEU   237      49.413 -18.357 -31.077  1.00 75.13           O  
ATOM    383  CB  LEU   237      52.334 -19.752 -31.477  1.00 71.95           C  
ATOM    384  CG  LEU   237      52.109 -19.092 -32.832  1.00  0.00           C  
ATOM    385  CD1 LEU   237      52.389 -17.601 -32.749  1.00  0.00           C  
ATOM    386  CD2 LEU   237      52.984 -19.751 -33.886  1.00  0.00           C  
ATOM    387  N   ALA   238      49.477 -20.465 -30.284  1.00 78.93           N  
ATOM    388  CA  ALA   238      48.084 -20.770 -30.592  1.00 78.22           C  
ATOM    389  C   ALA   238      47.091 -20.076 -29.665  1.00 80.80           C  
ATOM    390  O   ALA   238      45.977 -19.753 -30.076  1.00 79.51           O  
ATOM    391  CB  ALA   238      47.862 -22.269 -30.564  1.00 75.86           C  
ATOM    392  N   LEU   239      47.491 -19.854 -28.417  1.00 81.95           N  
ATOM    393  CA  LEU   239      46.574 -19.311 -27.415  1.00 86.73           C  
ATOM    394  C   LEU   239      46.973 -17.924 -26.889  1.00 88.18           C  
ATOM    395  O   LEU   239      46.194 -17.271 -26.194  1.00 86.07           O  
ATOM    396  CB  LEU   239      46.410 -20.281 -26.221  1.00 84.77           C  
ATOM    397  CG  LEU   239      45.817 -21.636 -26.611  1.00  0.00           C  
ATOM    398  CD1 LEU   239      45.782 -22.673 -25.490  1.00  0.00           C  
ATOM    399  CD2 LEU   239      44.369 -21.590 -27.099  1.00  0.00           C  
ATOM    400  N   ALA   240      48.179 -17.473 -27.220  1.00 83.85           N  
ATOM    401  CA  ALA   240      48.657 -16.193 -26.733  1.00 69.76           C  
ATOM    402  C   ALA   240      48.889 -15.160 -27.820  1.00 73.32           C  
ATOM    403  O   ALA   240      48.164 -14.170 -27.906  1.00 74.20           O  
ATOM    404  CB  ALA   240      49.951 -16.400 -25.950  1.00  0.00           O  
ATOM    405  N   GLY   241      49.904 -15.392 -28.648  1.00 71.27           N  
ATOM    406  CA  GLY   241      50.291 -14.443 -29.678  1.00 67.97           C  
ATOM    407  C   GLY   241      49.222 -14.181 -30.721  1.00 73.13           C  
ATOM    408  O   GLY   241      48.749 -13.052 -30.865  1.00 72.34           O  
ATOM    409  N   LEU   242      48.840 -15.226 -31.449  1.00 76.78           N  
ATOM    410  CA  LEU   242      47.864 -15.099 -32.533  1.00 75.80           C  
ATOM    411  C   LEU   242      46.525 -14.449 -32.138  1.00 77.25           C  
ATOM    412  O   LEU   242      46.015 -13.612 -32.884  1.00 80.03           O  
ATOM    413  CB  LEU   242      47.635 -16.446 -33.268  1.00 76.84           C  
ATOM    414  CG  LEU   242      46.633 -16.349 -34.420  1.00  0.00           C  
ATOM    415  CD1 LEU   242      47.047 -15.421 -35.560  1.00  0.00           C  
ATOM    416  CD2 LEU   242      46.334 -17.670 -35.128  1.00  0.00           C  
ATOM    417  N   PRO   243      45.953 -14.815 -30.971  1.00 73.90           N  
ATOM    418  CA  PRO   243      44.720 -14.107 -30.605  1.00 73.15           C  
ATOM    419  C   PRO   243      44.943 -12.605 -30.459  1.00 73.50           C  
ATOM    420  O   PRO   243      44.142 -11.814 -30.963  1.00 74.16           O  
ATOM    421  CB  PRO   243      44.355 -14.723 -29.252  1.00 77.88           C  
ATOM    422  CG  PRO   243      44.928 -16.089 -29.301  1.00  0.00           C  
ATOM    423  CD  PRO   243      46.223 -15.941 -30.056  1.00  0.00           C  
ATOM    424  N   ILE   244      46.029 -12.222 -29.791  1.00 72.72           N  
ATOM    425  CA  ILE   244      46.362 -10.809 -29.612  1.00 75.30           C  
ATOM    426  C   ILE   244      46.709 -10.140 -30.940  1.00 73.18           C  
ATOM    427  O   ILE   244      46.376  -8.974 -31.168  1.00 72.40           O  
ATOM    428  CB  ILE   244      47.524 -10.647 -28.625  1.00 72.88           C  
ATOM    429  CG1 ILE   244      47.164 -11.045 -27.183  1.00  0.00           C  
ATOM    430  CG2 ILE   244      48.046  -9.203 -28.524  1.00  0.00           C  
ATOM    431  CD1 ILE   244      48.374 -11.140 -26.257  1.00  0.00           C  
ATOM    432  N   PHE   245      47.385 -10.892 -31.803  1.00 72.42           N  
ATOM    433  CA  PHE   245      47.784 -10.425 -33.123  1.00 70.40           C  
ATOM    434  C   PHE   245      46.527 -10.056 -33.900  1.00 74.42           C  
ATOM    435  O   PHE   245      46.389  -8.932 -34.397  1.00 74.46           O  
ATOM    436  CB  PHE   245      48.550 -11.539 -33.836  1.00 70.87           C  
ATOM    437  CG  PHE   245      49.278 -11.088 -35.066  1.00  0.00           C  
ATOM    438  CD1 PHE   245      50.520 -10.483 -34.965  1.00  0.00           C  
ATOM    439  CD2 PHE   245      48.734 -11.284 -36.325  1.00  0.00           C  
ATOM    440  CE1 PHE   245      51.199 -10.070 -36.094  1.00  0.00           C  
ATOM    441  CE2 PHE   245      49.408 -10.874 -37.454  1.00  0.00           C  
ATOM    442  CZ  PHE   245      50.641 -10.264 -37.338  1.00  0.00           C  
ATOM    443  N   PHE   246      45.624 -11.035 -33.970  1.00 76.18           N  
ATOM    444  CA  PHE   246      44.270 -10.925 -34.528  1.00 76.97           C  
ATOM    445  C   PHE   246      43.530  -9.708 -33.956  1.00 81.08           C  
ATOM    446  O   PHE   246      43.183  -8.787 -34.705  1.00 81.36           O  
ATOM    447  CB  PHE   246      43.498 -12.230 -34.224  1.00 79.09           C  
ATOM    448  CG  PHE   246      42.116 -12.068 -34.758  1.00  0.00           C  
ATOM    449  CD1 PHE   246      41.824 -12.206 -36.134  1.00  0.00           C  
ATOM    450  CD2 PHE   246      41.057 -11.770 -33.883  1.00  0.00           C  
ATOM    451  CE1 PHE   246      40.499 -12.053 -36.635  1.00  0.00           C  
ATOM    452  CE2 PHE   246      39.719 -11.612 -34.359  1.00  0.00           C  
ATOM    453  CZ  PHE   246      39.442 -11.753 -35.743  1.00  0.00           C  
ATOM    454  N   LEU   247      43.314  -9.719 -32.639  1.00 75.98           N  
ATOM    455  CA  LEU   247      42.637  -8.643 -31.916  1.00 79.07           C  
ATOM    456  C   LEU   247      43.002  -7.222 -32.365  1.00 79.69           C  
ATOM    457  O   LEU   247      42.118  -6.413 -32.669  1.00 79.79           O  
ATOM    458  CB  LEU   247      42.915  -8.787 -30.418  1.00 79.14           C  
ATOM    459  CG  LEU   247      42.197  -7.741 -29.563  1.00  0.00           C  
ATOM    460  CD1 LEU   247      40.671  -7.793 -29.624  1.00  0.00           C  
ATOM    461  CD2 LEU   247      42.494  -7.818 -28.065  1.00  0.00           C  
ATOM    462  N   GLU   248      44.299  -6.922 -32.400  1.00 77.99           N  
ATOM    463  CA  GLU   248      44.740  -5.586 -32.770  1.00 78.46           C  
ATOM    464  C   GLU   248      44.459  -5.303 -34.236  1.00 79.43           C  
ATOM    465  O   GLU   248      44.125  -4.176 -34.604  1.00 81.14           O  
ATOM    466  CB  GLU   248      46.225  -5.372 -32.474  1.00 75.59           C  
ATOM    467  CG  GLU   248      46.649  -3.912 -32.651  1.00  0.00           C  
ATOM    468  CD  GLU   248      48.148  -3.711 -32.601  1.00  0.00           C  
ATOM    469  OE1 GLU   248      48.894  -4.709 -32.684  1.00  0.00           O  
ATOM    470  OE2 GLU   248      48.584  -2.553 -32.472  1.00  0.00           O  
ATOM    471  N   VAL   249      44.600  -6.323 -35.075  1.00 73.18           N  
ATOM    472  CA  VAL   249      44.351  -6.145 -36.497  1.00 72.24           C  
ATOM    473  C   VAL   249      42.888  -5.805 -36.735  1.00 73.35           C  
ATOM    474  O   VAL   249      42.564  -4.931 -37.538  1.00 70.65           O  
ATOM    475  CB  VAL   249      44.761  -7.388 -37.286  1.00 70.07           C  
ATOM    476  CG1 VAL   249      44.345  -7.341 -38.757  1.00  0.00           C  
ATOM    477  CG2 VAL   249      46.272  -7.627 -37.305  1.00  0.00           C  
ATOM    478  N   SER   250      42.007  -6.492 -36.017  1.00 75.38           N  
ATOM    479  CA  SER   250      40.577  -6.245 -36.133  1.00 78.83           C  
ATOM    480  C   SER   250      40.226  -4.871 -35.562  1.00 78.21           C  
ATOM    481  O   SER   250      39.465  -4.116 -36.169  1.00 75.65           O  
ATOM    482  CB  SER   250      39.789  -7.344 -35.435  1.00 80.44           C  
ATOM    483  OG  SER   250      39.975  -8.581 -36.108  1.00  0.00           O  
ATOM    484  N   LEU   251      40.790  -4.550 -34.402  1.00 72.54           N  
ATOM    485  CA  LEU   251      40.635  -3.227 -33.809  1.00 74.00           C  
ATOM    486  C   LEU   251      41.058  -2.125 -34.775  1.00 75.20           C  
ATOM    487  O   LEU   251      40.456  -1.055 -34.812  1.00 76.55           O  
ATOM    488  CB  LEU   251      41.449  -3.127 -32.521  1.00 76.26           C  
ATOM    489  CG  LEU   251      40.854  -3.868 -31.325  1.00  0.00           C  
ATOM    490  CD1 LEU   251      41.907  -4.118 -30.257  1.00  0.00           C  
ATOM    491  CD2 LEU   251      39.684  -3.084 -30.755  1.00  0.00           C  
ATOM    492  N   GLY   252      42.093  -2.399 -35.559  1.00 74.86           N  
ATOM    493  CA  GLY   252      42.580  -1.449 -36.540  1.00 76.88           C  
ATOM    494  C   GLY   252      41.607  -1.253 -37.680  1.00 82.05           C  
ATOM    495  O   GLY   252      41.169  -0.134 -37.950  1.00 86.13           O  
ATOM    496  N   GLN   253      41.264  -2.351 -38.342  1.00 80.93           N  
ATOM    497  CA  GLN   253      40.384  -2.302 -39.503  1.00 79.24           C  
ATOM    498  C   GLN   253      39.004  -1.757 -39.150  1.00 80.13           C  
ATOM    499  O   GLN   253      38.365  -1.087 -39.958  1.00 78.45           O  
ATOM    500  CB  GLN   253      40.265  -3.687 -40.141  1.00 77.78           C  
ATOM    501  CG  GLN   253      39.423  -3.703 -41.399  1.00  0.00           C  
ATOM    502  CD  GLN   253      39.379  -5.061 -42.051  1.00  0.00           C  
ATOM    503  OE1 GLN   253      40.416  -5.661 -42.328  1.00  0.00           O  
ATOM    504  NE2 GLN   253      38.174  -5.561 -42.296  1.00  0.00           N  
ATOM    505  N   PHE   254      38.560  -2.033 -37.931  1.00 78.24           N  
ATOM    506  CA  PHE   254      37.236  -1.623 -37.488  1.00 77.59           C  
ATOM    507  C   PHE   254      37.129  -0.125 -37.204  1.00 84.77           C  
ATOM    508  O   PHE   254      36.246   0.557 -37.731  1.00 85.46           O  
ATOM    509  CB  PHE   254      36.833  -2.405 -36.247  1.00 77.04           C  
ATOM    510  CG  PHE   254      35.487  -1.921 -35.829  1.00  0.00           C  
ATOM    511  CD1 PHE   254      34.306  -2.339 -36.482  1.00  0.00           C  
ATOM    512  CD2 PHE   254      35.368  -1.022 -34.755  1.00  0.00           C  
ATOM    513  CE1 PHE   254      33.022  -1.874 -36.073  1.00  0.00           C  
ATOM    514  CE2 PHE   254      34.094  -0.540 -34.325  1.00  0.00           C  
ATOM    515  CZ  PHE   254      32.917  -0.969 -34.991  1.00  0.00           C  
ATOM    516  N   ALA   255      38.030   0.382 -36.367  1.00 85.21           N  
ATOM    517  CA  ALA   255      37.931   1.759 -35.892  1.00 81.43           C  
ATOM    518  C   ALA   255      38.519   2.818 -36.844  1.00 83.76           C  
ATOM    519  O   ALA   255      38.272   4.009 -36.662  1.00 77.32           O  
ATOM    520  CB  ALA   255      38.519   1.882 -34.474  1.00 72.73           C  
ATOM    521  N   SER   256      39.285   2.386 -37.853  1.00 87.63           N  
ATOM    522  CA  SER   256      39.806   3.274 -38.907  1.00 89.17           C  
ATOM    523  C   SER   256      40.667   4.431 -38.382  1.00 88.70           C  
ATOM    524  O   SER   256      40.846   5.441 -39.076  1.00 92.22           O  
ATOM    525  CB  SER   256      38.662   3.838 -39.762  1.00 91.18           C  
ATOM    526  OG  SER   256      39.173   4.357 -40.981  1.00  0.00           O  
ATOM    527  N   GLN   257      41.188   4.283 -37.164  1.00 89.35           N  
ATOM    528  CA  GLN   257      41.984   5.332 -36.536  1.00 89.12           C  
ATOM    529  C   GLN   257      43.267   4.764 -35.927  1.00 92.53           C  
ATOM    530  O   GLN   257      43.367   3.563 -35.679  1.00 92.52           O  
ATOM    531  CB  GLN   257      41.181   6.061 -35.451  1.00 89.14           C  
ATOM    532  CG  GLN   257      39.942   6.779 -35.988  1.00  0.00           C  
ATOM    533  CD  GLN   257      39.281   7.509 -34.827  1.00  0.00           C  
ATOM    534  OE1 GLN   257      38.711   6.888 -33.931  1.00  0.00           O  
ATOM    535  NE2 GLN   257      39.321   8.867 -34.779  1.00  0.00           N  
ATOM    536  N   GLY   258      44.241   5.638 -35.681  1.00 89.92           N  
ATOM    537  CA  GLY   258      45.500   5.240 -35.074  1.00 78.84           C  
ATOM    538  C   GLY   258      45.355   4.969 -33.589  1.00 84.21           C  
ATOM    539  O   GLY   258      44.277   5.145 -33.030  1.00 88.83           O  
ATOM    540  N   PRO   259      46.451   4.563 -32.952  1.00 89.36           N  
ATOM    541  CA  PRO   259      46.458   4.147 -31.545  1.00 90.76           C  
ATOM    542  C   PRO   259      45.763   5.084 -30.543  1.00 92.83           C  
ATOM    543  O   PRO   259      44.876   4.655 -29.802  1.00 91.60           O  
ATOM    544  CB  PRO   259      47.885   3.843 -31.091  1.00 81.46           C  
ATOM    545  CG  PRO   259      48.782   3.312 -32.211  1.00  0.00           C  
ATOM    546  CD  PRO   259      48.569   4.018 -33.552  1.00  0.00           C  
ATOM    547  N   VAL   260      46.173   6.348 -30.514  1.00 86.97           N  
ATOM    548  CA  VAL   260      45.630   7.298 -29.543  1.00 89.76           C  
ATOM    549  C   VAL   260      44.125   7.475 -29.709  1.00 92.72           C  
ATOM    550  O   VAL   260      43.364   7.366 -28.745  1.00 90.95           O  
ATOM    551  CB  VAL   260      46.323   8.676 -29.642  1.00 90.51           C  
ATOM    552  CG1 VAL   260      45.658   9.755 -28.785  1.00  0.00           C  
ATOM    553  CG2 VAL   260      47.787   8.658 -29.196  1.00  0.00           C  
ATOM    554  N   SER   261      43.700   7.735 -30.939  1.00 94.09           N  
ATOM    555  CA  SER   261      42.292   7.961 -31.231  1.00 91.58           C  
ATOM    556  C   SER   261      41.468   6.685 -31.093  1.00 91.57           C  
ATOM    557  O   SER   261      40.362   6.712 -30.556  1.00 96.62           O  
ATOM    558  CB  SER   261      42.096   8.522 -32.646  1.00 88.63           C  
ATOM    559  OG  SER   261      42.493   7.560 -33.612  1.00  0.00           O  
ATOM    560  N   VAL   262      42.008   5.572 -31.579  1.00 83.38           N  
ATOM    561  CA  VAL   262      41.294   4.303 -31.529  1.00 86.06           C  
ATOM    562  C   VAL   262      40.944   3.915 -30.100  1.00 83.69           C  
ATOM    563  O   VAL   262      39.781   3.681 -29.784  1.00 89.05           O  
ATOM    564  CB  VAL   262      42.111   3.190 -32.188  1.00 92.20           C  
ATOM    565  CG1 VAL   262      41.499   1.799 -32.014  1.00  0.00           C  
ATOM    566  CG2 VAL   262      42.275   3.368 -33.699  1.00  0.00           C  
ATOM    567  N   TRP   263      41.950   3.859 -29.237  1.00 85.28           N  
ATOM    568  CA  TRP   263      41.732   3.479 -27.845  1.00 90.09           C  
ATOM    569  C   TRP   263      40.869   4.494 -27.109  1.00 92.14           C  
ATOM    570  O   TRP   263      40.076   4.133 -26.236  1.00 82.44           O  
ATOM    571  CB  TRP   263      43.067   3.269 -27.128  1.00 89.85           C  
ATOM    572  CG  TRP   263      43.749   2.029 -27.584  1.00  0.00           C  
ATOM    573  CD1 TRP   263      44.816   1.938 -28.434  1.00  0.00           C  
ATOM    574  CD2 TRP   263      43.388   0.688 -27.246  1.00  0.00           C  
ATOM    575  NE1 TRP   263      45.150   0.618 -28.633  1.00  0.00           N  
ATOM    576  CE2 TRP   263      44.287  -0.169 -27.916  1.00  0.00           C  
ATOM    577  CE3 TRP   263      42.398   0.128 -26.436  1.00  0.00           C  
ATOM    578  CZ2 TRP   263      44.223  -1.553 -27.798  1.00  0.00           C  
ATOM    579  CZ3 TRP   263      42.336  -1.247 -26.320  1.00  0.00           C  
ATOM    580  CH2 TRP   263      43.242  -2.072 -27.000  1.00  0.00           C  
ATOM    581  N   LYS   264      38.431   6.204 -28.443  1.00 94.40           N  
ATOM    582  CA  LYS   264      37.061   5.929 -28.872  1.00 85.60           C  
ATOM    583  C   LYS   264      36.569   4.602 -28.315  1.00 83.16           C  
ATOM    584  O   LYS   264      35.408   4.484 -27.907  1.00 87.41           O  
ATOM    585  CB  LYS   264      36.975   5.881 -30.397  1.00 77.09           C  
ATOM    586  CG  LYS   264      37.228   7.233 -31.065  1.00  0.00           C  
ATOM    587  CD  LYS   264      37.127   7.191 -32.591  1.00  0.00           C  
ATOM    588  CE  LYS   264      37.396   8.541 -33.260  1.00  0.00           C  
ATOM    589  NZ  LYS   264      37.291   8.406 -34.731  1.00  0.00           N  
ATOM    590  N   ALA   265      37.445   3.601 -28.312  1.00 80.06           N  
ATOM    591  CA  ALA   265      37.086   2.307 -27.758  1.00 90.63           C  
ATOM    592  C   ALA   265      36.683   2.469 -26.297  1.00 94.91           C  
ATOM    593  O   ALA   265      35.581   2.088 -25.897  1.00 93.74           O  
ATOM    594  CB  ALA   265      38.261   1.342 -27.885  1.00 93.03           C  
ATOM    595  N   ILE   266      37.590   3.035 -25.504  1.00 98.76           N  
ATOM    596  CA  ILE   266      37.300   3.370 -24.114  1.00 97.04           C  
ATOM    597  C   ILE   266      37.917   4.718 -23.762  1.00 98.81           C  
ATOM    598  O   ILE   266      39.139   4.840 -23.704  1.00103.07           O  
ATOM    599  CB  ILE   266      37.867   2.329 -23.130  1.00 90.70           C  
ATOM    600  CG1 ILE   266      37.322   0.909 -23.357  1.00  0.00           C  
ATOM    601  CG2 ILE   266      37.559   2.647 -21.656  1.00  0.00           C  
ATOM    602  CD1 ILE   266      37.977  -0.145 -22.465  1.00  0.00           C  
ATOM    603  N   PRO   267      37.075   5.734 -23.513  1.00101.11           N  
ATOM    604  CA  PRO   267      37.557   7.073 -23.152  1.00100.07           C  
ATOM    605  C   PRO   267      38.445   7.065 -21.910  1.00 98.32           C  
ATOM    606  O   PRO   267      39.380   7.861 -21.824  1.00100.37           O  
ATOM    607  CB  PRO   267      36.265   7.841 -22.865  1.00 98.67           C  
ATOM    608  CG  PRO   267      35.231   7.143 -23.669  1.00  0.00           C  
ATOM    609  CD  PRO   267      35.607   5.691 -23.619  1.00  0.00           C  
ATOM    610  N   ALA   268      38.154   6.173 -20.967  1.00 96.13           N  
ATOM    611  CA  ALA   268      38.923   6.086 -19.730  1.00 96.58           C  
ATOM    612  C   ALA   268      40.361   5.642 -19.989  1.00 99.50           C  
ATOM    613  O   ALA   268      41.306   6.246 -19.482  1.00103.19           O  
ATOM    614  CB  ALA   268      38.251   5.130 -18.739  1.00 92.03           C  
ATOM    615  N   LEU   269      40.526   4.590 -20.781  1.00 93.41           N  
ATOM    616  CA  LEU   269      41.853   4.045 -21.037  1.00 89.43           C  
ATOM    617  C   LEU   269      42.453   4.565 -22.338  1.00 91.19           C  
ATOM    618  O   LEU   269      43.106   3.825 -23.076  1.00 93.43           O  
ATOM    619  CB  LEU   269      41.814   2.516 -21.040  1.00 91.86           C  
ATOM    620  CG  LEU   269      41.336   1.916 -19.717  1.00  0.00           C  
ATOM    621  CD1 LEU   269      41.202   0.394 -19.710  1.00  0.00           C  
ATOM    622  CD2 LEU   269      42.238   2.197 -18.515  1.00  0.00           C  
ATOM    623  N   GLN   270      42.236   5.845 -22.613  1.00 84.84           N  
ATOM    624  CA  GLN   270      42.764   6.450 -23.826  1.00 85.63           C  
ATOM    625  C   GLN   270      44.282   6.573 -23.757  1.00 90.29           C  
ATOM    626  O   GLN   270      44.966   6.534 -24.781  1.00 92.68           O  
ATOM    627  CB  GLN   270      42.129   7.819 -24.045  1.00 91.44           C  
ATOM    628  CG  GLN   270      42.610   8.518 -25.319  1.00  0.00           C  
ATOM    629  CD  GLN   270      41.800   9.796 -25.488  1.00  0.00           C  
ATOM    630  OE1 GLN   270      40.704   9.782 -26.047  1.00  0.00           O  
ATOM    631  NE2 GLN   270      42.295  10.970 -25.014  1.00  0.00           N  
ATOM    632  N   GLY   271      44.801   6.709 -22.539  1.00 89.96           N  
ATOM    633  CA  GLY   271      46.227   6.866 -22.311  1.00 86.43           C  
ATOM    634  C   GLY   271      47.049   5.683 -22.783  1.00 91.56           C  
ATOM    635  O   GLY   271      48.266   5.795 -22.951  1.00 88.39           O  
ATOM    636  N   CYS   272      46.381   4.547 -22.981  1.00 90.88           N  
ATOM    637  CA  CYS   272      46.992   3.383 -23.610  1.00 81.45           C  
ATOM    638  C   CYS   272      47.547   3.757 -24.977  1.00 80.55           C  
ATOM    639  O   CYS   272      48.687   3.436 -25.304  1.00 79.94           O  
ATOM    640  CB  CYS   272      45.980   2.240 -23.782  1.00 87.58           C  
ATOM    641  SG  CYS   272      45.597   1.663 -22.542  1.00  0.00           S  
ATOM    642  N   GLY   273      46.729   4.443 -25.765  1.00 83.32           N  
ATOM    643  CA  GLY   273      47.154   4.949 -27.055  1.00 82.75           C  
ATOM    644  C   GLY   273      48.416   5.778 -26.938  1.00 82.45           C  
ATOM    645  O   GLY   273      49.330   5.645 -27.748  1.00 85.14           O  
ATOM    646  N   ILE   274      48.475   6.629 -25.920  1.00 83.62           N  
ATOM    647  CA  ILE   274      49.660   7.450 -25.702  1.00 86.46           C  
ATOM    648  C   ILE   274      50.846   6.586 -25.280  1.00 81.61           C  
ATOM    649  O   ILE   274      51.956   6.748 -25.793  1.00 79.28           O  
ATOM    650  CB  ILE   274      49.389   8.557 -24.675  1.00 89.45           C  
ATOM    651  CG1 ILE   274      48.396   9.622 -25.169  1.00  0.00           C  
ATOM    652  CG2 ILE   274      50.650   9.341 -24.271  1.00  0.00           C  
ATOM    653  CD1 ILE   274      47.920  10.569 -24.067  1.00  0.00           C  
ATOM    654  N   ALA   275      50.595   5.660 -24.359  1.00 76.71           N  
ATOM    655  CA  ALA   275      51.628   4.748 -23.874  1.00 76.89           C  
ATOM    656  C   ALA   275      52.243   3.937 -25.005  1.00 83.78           C  
ATOM    657  O   ALA   275      53.435   3.672 -25.009  1.00 83.85           O  
ATOM    658  CB  ALA   275      51.065   3.821 -22.813  1.00 75.69           C  
ATOM    659  N   MET   276      51.424   3.541 -25.968  1.00 83.23           N  
ATOM    660  CA  MET   276      51.921   2.770 -27.094  1.00 71.68           C  
ATOM    661  C   MET   276      52.775   3.649 -28.006  1.00 73.30           C  
ATOM    662  O   MET   276      53.868   3.258 -28.409  1.00 80.00           O  
ATOM    663  CB  MET   276      50.768   2.091 -27.878  1.00 70.83           C  
ATOM    664  CG  MET   276      50.100   0.948 -27.112  1.00  0.00           C  
ATOM    665  SD  MET   276      48.922  -0.031 -28.093  1.00  0.00           S  
ATOM    666  CE  MET   276      47.604   1.218 -28.050  1.00  0.00           C  
ATOM    667  N   LEU   277      52.281   4.845 -28.307  1.00 77.98           N  
ATOM    668  CA  LEU   277      52.981   5.773 -29.191  1.00 80.55           C  
ATOM    669  C   LEU   277      54.385   6.144 -28.709  1.00 84.77           C  
ATOM    670  O   LEU   277      55.334   6.142 -29.498  1.00 90.41           O  
ATOM    671  CB  LEU   277      52.171   7.059 -29.409  1.00 83.55           C  
ATOM    672  CG  LEU   277      50.914   6.852 -30.255  1.00  0.00           C  
ATOM    673  CD1 LEU   277      49.985   8.062 -30.340  1.00  0.00           C  
ATOM    674  CD2 LEU   277      51.172   6.501 -31.720  1.00  0.00           C  
ATOM    675  N   ILE   278      54.532   6.458 -27.427  1.00 76.46           N  
ATOM    676  CA  ILE   278      55.855   6.843 -26.946  1.00 81.25           C  
ATOM    677  C   ILE   278      56.829   5.644 -26.857  1.00 87.15           C  
ATOM    678  O   ILE   278      58.032   5.803 -27.023  1.00 91.67           O  
ATOM    679  CB  ILE   278      55.796   7.708 -25.669  1.00 93.93           C  
ATOM    680  CG1 ILE   278      55.197   9.105 -25.902  1.00  0.00           C  
ATOM    681  CG2 ILE   278      57.174   7.961 -25.036  1.00  0.00           C  
ATOM    682  CD1 ILE   278      54.893   9.861 -24.610  1.00  0.00           C  
ATOM    683  N   ILE   279      56.300   4.451 -26.618  1.00 82.85           N  
ATOM    684  CA  ILE   279      57.118   3.255 -26.635  1.00 78.60           C  
ATOM    685  C   ILE   279      57.718   3.068 -28.019  1.00 74.75           C  
ATOM    686  O   ILE   279      58.920   2.838 -28.169  1.00 77.59           O  
ATOM    687  CB  ILE   279      56.301   2.041 -26.221  1.00 79.89           C  
ATOM    688  CG1 ILE   279      56.053   2.102 -24.713  1.00  0.00           C  
ATOM    689  CG2 ILE   279      57.017   0.755 -26.611  1.00  0.00           C  
ATOM    690  CD1 ILE   279      55.097   1.075 -24.218  1.00  0.00           C  
ATOM    691  N   SER   280      56.868   3.203 -29.030  1.00 74.65           N  
ATOM    692  CA  SER   280      57.300   3.199 -30.421  1.00 83.51           C  
ATOM    693  C   SER   280      58.303   4.320 -30.633  1.00 84.38           C  
ATOM    694  O   SER   280      59.248   4.200 -31.422  1.00 85.58           O  
ATOM    695  CB  SER   280      56.106   3.376 -31.348  1.00 84.68           C  
ATOM    696  OG  SER   280      55.233   2.262 -31.237  1.00  0.00           O  
ATOM    697  N   VAL   281      58.081   5.416 -29.920  1.00 82.97           N  
ATOM    698  CA  VAL   281      58.945   6.581 -30.017  1.00 84.87           C  
ATOM    699  C   VAL   281      60.322   6.316 -29.404  1.00 85.53           C  
ATOM    700  O   VAL   281      61.346   6.684 -29.984  1.00 85.25           O  
ATOM    701  CB  VAL   281      58.261   7.799 -29.390  1.00 81.07           C  
ATOM    702  CG1 VAL   281      59.173   9.022 -29.280  1.00  0.00           C  
ATOM    703  CG2 VAL   281      57.037   8.280 -30.171  1.00  0.00           C  
ATOM    704  N   LEU   282      60.347   5.662 -28.246  1.00 79.99           N  
ATOM    705  CA  LEU   282      61.608   5.321 -27.596  1.00 80.61           C  
ATOM    706  C   LEU   282      62.421   4.305 -28.399  1.00 87.54           C  
ATOM    707  O   LEU   282      63.634   4.461 -28.555  1.00 84.95           O  
ATOM    708  CB  LEU   282      61.364   4.793 -26.182  1.00 76.41           C  
ATOM    709  CG  LEU   282      60.857   5.860 -25.211  1.00  0.00           C  
ATOM    710  CD1 LEU   282      60.435   5.337 -23.839  1.00  0.00           C  
ATOM    711  CD2 LEU   282      61.863   6.961 -24.878  1.00  0.00           C  
ATOM    712  N   ILE   283      61.755   3.266 -28.901  1.00 80.26           N  
ATOM    713  CA  ILE   283      62.445   2.203 -29.622  1.00 75.99           C  
ATOM    714  C   ILE   283      63.173   2.749 -30.849  1.00 77.21           C  
ATOM    715  O   ILE   283      64.269   2.301 -31.175  1.00 81.12           O  
ATOM    716  CB  ILE   283      61.489   1.053 -30.023  1.00 78.83           C  
ATOM    717  CG1 ILE   283      60.954   0.253 -28.822  1.00  0.00           C  
ATOM    718  CG2 ILE   283      62.138   0.008 -30.945  1.00  0.00           C  
ATOM    719  CD1 ILE   283      59.814  -0.699 -29.183  1.00  0.00           C  
ATOM    720  N   ALA   284      62.579   3.743 -31.501  1.00 78.37           N  
ATOM    721  CA  ALA   284      63.178   4.328 -32.698  1.00 84.53           C  
ATOM    722  C   ALA   284      64.547   4.950 -32.431  1.00 85.13           C  
ATOM    723  O   ALA   284      65.341   5.148 -33.354  1.00 85.07           O  
ATOM    724  CB  ALA   284      62.244   5.366 -33.320  1.00 84.68           C  
ATOM    725  N   ILE   285      64.826   5.250 -31.167  1.00 84.92           N  
ATOM    726  CA  ILE   285      66.104   5.841 -30.796  1.00 84.04           C  
ATOM    727  C   ILE   285      67.258   4.837 -30.821  1.00 89.64           C  
ATOM    728  O   ILE   285      68.406   5.208 -31.088  1.00 86.63           O  
ATOM    729  CB  ILE   285      66.001   6.528 -29.432  1.00 79.43           C  
ATOM    730  CG1 ILE   285      65.106   7.779 -29.441  1.00  0.00           C  
ATOM    731  CG2 ILE   285      67.355   7.007 -28.883  1.00  0.00           C  
ATOM    732  CD1 ILE   285      64.789   8.312 -28.045  1.00  0.00           C  
ATOM    733  N   TYR   286      66.958   3.567 -30.565  1.00 84.24           N  
ATOM    734  CA  TYR   286      68.013   2.566 -30.474  1.00 77.10           C  
ATOM    735  C   TYR   286      67.920   1.460 -31.515  1.00 77.55           C  
ATOM    736  O   TYR   286      68.940   0.926 -31.941  1.00 84.45           O  
ATOM    737  CB  TYR   286      68.079   1.968 -29.063  1.00 80.72           C  
ATOM    738  CG  TYR   286      67.032   0.922 -28.747  1.00  0.00           C  
ATOM    739  CD1 TYR   286      67.257  -0.422 -29.023  1.00  0.00           C  
ATOM    740  CD2 TYR   286      65.832   1.273 -28.145  1.00  0.00           C  
ATOM    741  CE1 TYR   286      66.312  -1.382 -28.730  1.00  0.00           C  
ATOM    742  CE2 TYR   286      64.878   0.316 -27.841  1.00  0.00           C  
ATOM    743  CZ  TYR   286      65.125  -1.009 -28.138  1.00  0.00           C  
ATOM    744  OH  TYR   286      64.183  -1.965 -27.840  1.00  0.00           O  
ATOM    745  N   TYR   287      66.702   1.109 -31.910  1.00 80.60           N  
ATOM    746  CA  TYR   287      66.491  -0.003 -32.830  1.00 77.52           C  
ATOM    747  C   TYR   287      67.173   0.251 -34.164  1.00 76.31           C  
ATOM    748  O   TYR   287      67.743  -0.658 -34.763  1.00 79.79           O  
ATOM    749  CB  TYR   287      64.996  -0.244 -33.045  1.00 75.24           C  
ATOM    750  CG  TYR   287      64.662  -1.475 -33.865  1.00  0.00           C  
ATOM    751  CD1 TYR   287      64.575  -1.411 -35.251  1.00  0.00           C  
ATOM    752  CD2 TYR   287      64.418  -2.698 -33.250  1.00  0.00           C  
ATOM    753  CE1 TYR   287      64.265  -2.528 -35.998  1.00  0.00           C  
ATOM    754  CE2 TYR   287      64.105  -3.822 -33.991  1.00  0.00           C  
ATOM    755  CZ  TYR   287      64.029  -3.731 -35.364  1.00  0.00           C  
ATOM    756  OH  TYR   287      63.717  -4.844 -36.109  1.00  0.00           O  
ATOM    757  N   ASN   288      67.122   1.496 -34.622  1.00 76.56           N  
ATOM    758  CA  ASN   288      67.657   1.840 -35.932  1.00 81.55           C  
ATOM    759  C   ASN   288      69.169   1.704 -36.060  1.00 84.05           C  
ATOM    760  O   ASN   288      69.690   1.520 -37.162  1.00 86.27           O  
ATOM    761  CB  ASN   288      67.222   3.245 -36.327  1.00 78.52           C  
ATOM    762  CG  ASN   288      65.760   3.314 -36.648  1.00  0.00           C  
ATOM    763  OD1 ASN   288      65.341   2.965 -37.752  1.00  0.00           O  
ATOM    764  ND2 ASN   288      64.962   3.749 -35.681  1.00  0.00           N  
ATOM    765  N   VAL   289      69.873   1.789 -34.939  1.00 77.43           N  
ATOM    766  CA  VAL   289      71.323   1.707 -34.980  1.00 77.72           C  
ATOM    767  C   VAL   289      71.781   0.301 -35.367  1.00 82.32           C  
ATOM    768  O   VAL   289      72.904   0.116 -35.839  1.00 84.74           O  
ATOM    769  CB  VAL   289      71.968   2.147 -33.649  1.00 81.72           C  
ATOM    770  CG1 VAL   289      71.995   1.001 -32.665  1.00  0.00           C  
ATOM    771  CG2 VAL   289      73.376   2.667 -33.893  1.00  0.00           C  
ATOM    772  N   ILE   290      70.906  -0.687 -35.181  1.00 80.51           N  
ATOM    773  CA  ILE   290      71.217  -2.055 -35.585  1.00 75.31           C  
ATOM    774  C   ILE   290      71.290  -2.127 -37.098  1.00 73.93           C  
ATOM    775  O   ILE   290      72.167  -2.782 -37.658  1.00 73.13           O  
ATOM    776  CB  ILE   290      70.166  -3.055 -35.091  1.00 75.78           C  
ATOM    777  CG1 ILE   290      69.998  -2.957 -33.575  1.00  0.00           C  
ATOM    778  CG2 ILE   290      70.561  -4.471 -35.482  1.00  0.00           C  
ATOM    779  CD1 ILE   290      68.881  -3.828 -33.035  1.00  0.00           C  
ATOM    780  N   ILE   291      70.361  -1.446 -37.759  1.00 77.47           N  
ATOM    781  CA  ILE   291      70.377  -1.350 -39.209  1.00 77.08           C  
ATOM    782  C   ILE   291      71.619  -0.580 -39.640  1.00 77.19           C  
ATOM    783  O   ILE   291      72.208  -0.860 -40.687  1.00 76.89           O  
ATOM    784  CB  ILE   291      69.129  -0.629 -39.735  1.00 72.14           C  
ATOM    785  CG1 ILE   291      67.874  -1.212 -39.088  1.00  0.00           C  
ATOM    786  CG2 ILE   291      69.054  -0.725 -41.249  1.00  0.00           C  
ATOM    787  CD1 ILE   291      66.602  -0.521 -39.499  1.00  0.00           C  
ATOM    788  N   CYS   292      72.014   0.386 -38.817  1.00 76.31           N  
ATOM    789  CA  CYS   292      73.196   1.192 -39.092  1.00 77.40           C  
ATOM    790  C   CYS   292      74.438   0.310 -39.106  1.00 81.02           C  
ATOM    791  O   CYS   292      75.308   0.459 -39.964  1.00 86.51           O  
ATOM    792  CB  CYS   292      73.330   2.305 -38.069  1.00 75.17           C  
ATOM    793  SG  CYS   292      74.424   3.167 -38.345  1.00  0.00           S  
ATOM    794  N   TYR   293      74.507  -0.618 -38.156  1.00 74.33           N  
ATOM    795  CA  TYR   293      75.597  -1.583 -38.110  1.00 74.68           C  
ATOM    796  C   TYR   293      75.564  -2.520 -39.310  1.00 80.68           C  
ATOM    797  O   TYR   293      76.606  -2.953 -39.799  1.00 84.61           O  
ATOM    798  CB  TYR   293      75.524  -2.407 -36.831  1.00 74.01           C  
ATOM    799  CG  TYR   293      75.842  -1.497 -35.694  1.00  0.00           C  
ATOM    800  CD1 TYR   293      76.431  -0.251 -35.942  1.00  0.00           C  
ATOM    801  CD2 TYR   293      75.558  -1.857 -34.358  1.00  0.00           C  
ATOM    802  CE1 TYR   293      76.743   0.638 -34.894  1.00  0.00           C  
ATOM    803  CE2 TYR   293      75.869  -0.965 -33.280  1.00  0.00           C  
ATOM    804  CZ  TYR   293      76.462   0.279 -33.571  1.00  0.00           C  
ATOM    805  OH  TYR   293      76.784   1.168 -32.567  1.00  0.00           O  
ATOM    806  N   THR   294      74.362  -2.841 -39.774  1.00 79.46           N  
ATOM    807  CA  THR   294      74.202  -3.744 -40.905  1.00 74.61           C  
ATOM    808  C   THR   294      74.824  -3.165 -42.169  1.00 81.38           C  
ATOM    809  O   THR   294      75.622  -3.825 -42.837  1.00 79.55           O  
ATOM    810  CB  THR   294      72.725  -4.051 -41.127  1.00 75.74           C  
ATOM    811  OG1 THR   294      72.184  -4.700 -39.985  1.00  0.00           O  
ATOM    812  CG2 THR   294      72.575  -4.969 -42.351  1.00  0.00           C  
ATOM    813  N   LEU   295      74.464  -1.925 -42.487  1.00 83.10           N  
ATOM    814  CA  LEU   295      74.996  -1.260 -43.672  1.00 87.45           C  
ATOM    815  C   LEU   295      76.512  -1.110 -43.591  1.00 87.48           C  
ATOM    816  O   LEU   295      77.210  -1.250 -44.597  1.00 82.69           O  
ATOM    817  CB  LEU   295      74.337   0.106 -43.867  1.00 88.95           C  
ATOM    818  CG  LEU   295      72.824   0.079 -44.085  1.00  0.00           C  
ATOM    819  CD1 LEU   295      72.301   1.481 -44.340  1.00  0.00           C  
ATOM    820  CD2 LEU   295      72.464  -0.854 -45.233  1.00  0.00           C  
ATOM    821  N   PHE   296      77.007  -0.833 -42.386  1.00 84.48           N  
ATOM    822  CA  PHE   296      78.440  -0.677 -42.153  1.00 84.74           C  
ATOM    823  C   PHE   296      79.215  -1.915 -42.580  1.00 83.23           C  
ATOM    824  O   PHE   296      80.222  -1.814 -43.280  1.00 88.59           O  
ATOM    825  CB  PHE   296      78.722  -0.382 -40.683  1.00 81.72           C  
ATOM    826  CG  PHE   296      80.199  -0.278 -40.522  1.00  0.00           C  
ATOM    827  CD1 PHE   296      80.912   0.889 -40.878  1.00  0.00           C  
ATOM    828  CD2 PHE   296      80.925  -1.364 -39.999  1.00  0.00           C  
ATOM    829  CE1 PHE   296      82.324   0.980 -40.717  1.00  0.00           C  
ATOM    830  CE2 PHE   296      82.341  -1.300 -39.826  1.00  0.00           C  
ATOM    831  CZ  PHE   296      83.042  -0.121 -40.190  1.00  0.00           C  
ATOM    832  N   TYR   297      78.746  -3.082 -42.149  1.00 79.93           N  
ATOM    833  CA  TYR   297      79.359  -4.341 -42.549  1.00 80.06           C  
ATOM    834  C   TYR   297      79.157  -4.585 -44.039  1.00 83.61           C  
ATOM    835  O   TYR   297      79.999  -5.196 -44.696  1.00 82.33           O  
ATOM    836  CB  TYR   297      78.781  -5.505 -41.747  1.00 78.31           C  
ATOM    837  CG  TYR   297      79.341  -5.421 -40.369  1.00  0.00           C  
ATOM    838  CD1 TYR   297      78.534  -4.974 -39.314  1.00  0.00           C  
ATOM    839  CD2 TYR   297      80.676  -5.787 -40.088  1.00  0.00           C  
ATOM    840  CE1 TYR   297      79.025  -4.883 -37.997  1.00  0.00           C  
ATOM    841  CE2 TYR   297      81.192  -5.700 -38.755  1.00  0.00           C  
ATOM    842  CZ  TYR   297      80.348  -5.245 -37.722  1.00  0.00           C  
ATOM    843  OH  TYR   297      80.802  -5.141 -36.424  1.00  0.00           O  
ATOM    844  N   LEU   298      78.034  -4.107 -44.566  1.00 85.13           N  
ATOM    845  CA  LEU   298      77.758  -4.227 -45.989  1.00 84.59           C  
ATOM    846  C   LEU   298      78.787  -3.415 -46.783  1.00 87.50           C  
ATOM    847  O   LEU   298      79.296  -3.873 -47.808  1.00 85.49           O  
ATOM    848  CB  LEU   298      76.325  -3.780 -46.296  1.00 80.68           C  
ATOM    849  CG  LEU   298      75.954  -3.894 -47.776  1.00  0.00           C  
ATOM    850  CD1 LEU   298      76.012  -5.309 -48.349  1.00  0.00           C  
ATOM    851  CD2 LEU   298      74.541  -3.427 -48.124  1.00  0.00           C  
ATOM    852  N   PHE   299      79.108  -2.222 -46.286  1.00 83.54           N  
ATOM    853  CA  PHE   299      80.121  -1.372 -46.912  1.00 82.12           C  
ATOM    854  C   PHE   299      81.530  -1.919 -46.686  1.00 87.35           C  
ATOM    855  O   PHE   299      82.420  -1.728 -47.514  1.00 94.31           O  
ATOM    856  CB  PHE   299      80.024   0.068 -46.395  1.00 82.82           C  
ATOM    857  CG  PHE   299      78.692   0.722 -46.657  1.00  0.00           C  
ATOM    858  CD1 PHE   299      77.944   0.383 -47.777  1.00  0.00           C  
ATOM    859  CD2 PHE   299      78.183   1.668 -45.779  1.00  0.00           C  
ATOM    860  CE1 PHE   299      76.714   0.978 -48.018  1.00  0.00           C  
ATOM    861  CE2 PHE   299      76.952   2.267 -46.015  1.00  0.00           C  
ATOM    862  CZ  PHE   299      76.217   1.922 -47.134  1.00  0.00           C  
ATOM    863  N   ALA   300      81.728  -2.607 -45.565  1.00 88.57           N  
ATOM    864  CA  ALA   300      83.024  -3.199 -45.246  1.00 83.68           C  
ATOM    865  C   ALA   300      83.288  -4.485 -46.032  1.00 83.92           C  
ATOM    866  O   ALA   300      84.425  -4.950 -46.104  1.00 85.60           O  
ATOM    867  CB  ALA   300      83.139  -3.456 -43.749  1.00 76.49           C  
ATOM    868  N   SER   301      82.241  -5.053 -46.623  1.00 82.95           N  
ATOM    869  CA  SER   301      82.370  -6.304 -47.361  1.00 79.71           C  
ATOM    870  C   SER   301      82.699  -6.086 -48.832  1.00 83.31           C  
ATOM    871  O   SER   301      82.652  -7.023 -49.627  1.00 84.44           O  
ATOM    872  CB  SER   301      81.100  -7.145 -47.234  1.00 87.03           C  
ATOM    873  OG  SER   301      80.953  -7.651 -45.921  1.00  0.00           O  
ATOM    874  N   PHE   302      83.024  -4.849 -49.195  1.00 86.22           N  
ATOM    875  CA  PHE   302      83.494  -4.565 -50.548  1.00 87.57           C  
ATOM    876  C   PHE   302      85.004  -4.761 -50.641  1.00 87.83           C  
ATOM    877  O   PHE   302      85.749  -3.829 -50.956  1.00 83.65           O  
ATOM    878  CB  PHE   302      83.102  -3.153 -50.983  1.00 81.68           C  
ATOM    879  CG  PHE   302      81.626  -2.980 -51.190  1.00  0.00           C  
ATOM    880  CD1 PHE   302      80.997  -3.544 -52.288  1.00  0.00           C  
ATOM    881  CD2 PHE   302      80.866  -2.254 -50.288  1.00  0.00           C  
ATOM    882  CE1 PHE   302      79.636  -3.391 -52.481  1.00  0.00           C  
ATOM    883  CE2 PHE   302      79.506  -2.096 -50.473  1.00  0.00           C  
ATOM    884  CZ  PHE   302      78.889  -2.665 -51.571  1.00  0.00           C  
ATOM    885  N   VAL   303      85.440  -5.983 -50.354  1.00 78.97           N  
ATOM    886  CA  VAL   303      86.850  -6.333 -50.374  1.00 83.35           C  
ATOM    887  C   VAL   303      87.047  -7.792 -50.780  1.00 94.52           C  
ATOM    888  O   VAL   303      86.127  -8.618 -50.691  1.00 87.95           O  
ATOM    889  CB  VAL   303      87.525  -6.081 -49.007  1.00 87.60           C  
ATOM    890  CG1 VAL   303      87.523  -4.610 -48.586  1.00  0.00           C  
ATOM    891  CG2 VAL   303      86.858  -6.828 -47.850  1.00  0.00           C  
ATOM    892  N   SER   304      88.259  -8.089 -51.240  1.00 96.69           N  
ATOM    893  CA  SER   304      88.630  -9.415 -51.713  1.00 89.57           C  
ATOM    894  C   SER   304      88.973 -10.328 -50.538  1.00 88.80           C  
ATOM    895  O   SER   304      88.895 -11.553 -50.651  1.00 78.72           O  
ATOM    896  CB  SER   304      89.819  -9.302 -52.671  1.00 93.74           C  
ATOM    897  OG  SER   304      90.971  -8.856 -51.970  1.00  0.00           O  
ATOM    898  N   VAL   305      89.363  -9.718 -49.418  1.00 91.00           N  
ATOM    899  CA  VAL   305      89.565 -10.431 -48.160  1.00 92.52           C  
ATOM    900  C   VAL   305      88.862  -9.673 -47.035  1.00 91.41           C  
ATOM    901  O   VAL   305      89.227  -8.535 -46.714  1.00 83.30           O  
ATOM    902  CB  VAL   305      91.055 -10.579 -47.840  1.00 89.09           C  
ATOM    903  CG1 VAL   305      91.327 -11.296 -46.517  1.00  0.00           C  
ATOM    904  CG2 VAL   305      91.829 -11.374 -48.893  1.00  0.00           C  
ATOM    905  N   LEU   306      87.850 -10.311 -46.450  1.00 85.64           N  
ATOM    906  CA  LEU   306      87.047  -9.705 -45.393  1.00 82.75           C  
ATOM    907  C   LEU   306      87.916  -9.339 -44.201  1.00 81.93           C  
ATOM    908  O   LEU   306      88.694 -10.161 -43.728  1.00 85.48           O  
ATOM    909  CB  LEU   306      85.925 -10.652 -44.970  1.00 85.15           C  
ATOM    910  CG  LEU   306      84.929 -10.975 -46.084  1.00  0.00           C  
ATOM    911  CD1 LEU   306      83.952 -12.059 -45.657  1.00  0.00           C  
ATOM    912  CD2 LEU   306      84.192  -9.715 -46.496  1.00  0.00           C  
ATOM    913  N   PRO   307      87.778  -8.097 -43.713  1.00 74.61           N  
ATOM    914  CA  PRO   307      88.693  -7.503 -42.731  1.00 79.96           C  
ATOM    915  C   PRO   307      88.597  -8.089 -41.327  1.00 79.92           C  
ATOM    916  O   PRO   307      89.350  -7.664 -40.451  1.00 84.11           O  
ATOM    917  CB  PRO   307      88.271  -6.031 -42.711  1.00 79.29           C  
ATOM    918  CG  PRO   307      86.844  -6.048 -43.109  1.00  0.00           C  
ATOM    919  CD  PRO   307      86.715  -7.161 -44.112  1.00  0.00           C  
ATOM    920  N   TRP   308      87.697  -9.044 -41.114  1.00 77.24           N  
ATOM    921  CA  TRP   308      87.502  -9.608 -39.783  1.00 77.15           C  
ATOM    922  C   TRP   308      87.982 -11.058 -39.682  1.00 78.75           C  
ATOM    923  O   TRP   308      87.563 -11.800 -38.791  1.00 77.38           O  
ATOM    924  CB  TRP   308      86.034  -9.491 -39.353  1.00 70.15           C  
ATOM    925  CG  TRP   308      85.057 -10.156 -40.288  1.00  0.00           C  
ATOM    926  CD1 TRP   308      84.773 -11.494 -40.369  1.00  0.00           C  
ATOM    927  CD2 TRP   308      84.224  -9.513 -41.260  1.00  0.00           C  
ATOM    928  NE1 TRP   308      83.825 -11.719 -41.337  1.00  0.00           N  
ATOM    929  CE2 TRP   308      83.470 -10.519 -41.897  1.00  0.00           C  
ATOM    930  CE3 TRP   308      84.045  -8.185 -41.654  1.00  0.00           C  
ATOM    931  CZ2 TRP   308      82.551 -10.237 -42.905  1.00  0.00           C  
ATOM    932  CZ3 TRP   308      83.133  -7.908 -42.654  1.00  0.00           C  
ATOM    933  CH2 TRP   308      82.399  -8.928 -43.269  1.00  0.00           C  
ATOM    934  N   GLY   309      88.869 -11.451 -40.590  1.00 73.28           N  
ATOM    935  CA  GLY   309      89.370 -12.821 -40.622  1.00 73.94           C  
ATOM    936  C   GLY   309      90.592 -13.016 -39.733  1.00 75.26           C  
ATOM    937  O   GLY   309      90.664 -13.973 -38.966  1.00 74.16           O  
ATOM    938  N   SER   310      91.546 -12.098 -39.844  1.00 79.68           N  
ATOM    939  CA  SER   310      92.869 -12.271 -39.255  1.00 75.49           C  
ATOM    940  C   SER   310      92.995 -11.661 -37.867  1.00 74.75           C  
ATOM    941  O   SER   310      92.145 -10.881 -37.441  1.00 81.22           O  
ATOM    942  CB  SER   310      93.916 -11.662 -40.187  1.00 82.15           C  
ATOM    943  OG  SER   310      93.715 -12.080 -41.529  1.00  0.00           O  
ATOM    944  N   CYS   311      94.070 -12.013 -37.168  1.00 77.37           N  
ATOM    945  CA  CYS   311      94.333 -11.465 -35.841  1.00 71.99           C  
ATOM    946  C   CYS   311      95.567 -10.567 -35.852  1.00 72.44           C  
ATOM    947  O   CYS   311      96.020 -10.119 -34.801  1.00 73.63           O  
ATOM    948  CB  CYS   311      94.567 -12.587 -34.829  1.00 70.66           C  
ATOM    949  SG  CYS   311      93.102 -13.507 -34.385  1.00  0.00           S  
ATOM    950  N   ASN   312      96.112 -10.305 -37.036  1.00 77.35           N  
ATOM    951  CA  ASN   312      97.341  -9.527 -37.164  1.00 76.03           C  
ATOM    952  C   ASN   312      97.080  -8.113 -37.673  1.00 79.27           C  
ATOM    953  O   ASN   312      97.883  -7.553 -38.417  1.00 82.81           O  
ATOM    954  CB  ASN   312      98.336 -10.261 -38.066  1.00 75.94           C  
ATOM    955  CG  ASN   312      97.854 -10.375 -39.494  1.00  0.00           C  
ATOM    956  OD1 ASN   312      96.662 -10.253 -39.773  1.00  0.00           O  
ATOM    957  ND2 ASN   312      98.786 -10.604 -40.411  1.00  0.00           N  
ATOM    958  N   ASN   313      95.960  -7.539 -37.244  1.00 78.53           N  
ATOM    959  CA  ASN   313      95.604  -6.178 -37.620  1.00 76.25           C  
ATOM    960  C   ASN   313      95.891  -5.195 -36.502  1.00 73.20           C  
ATOM    961  O   ASN   313      96.195  -5.591 -35.376  1.00 75.30           O  
ATOM    962  CB  ASN   313      94.132  -6.089 -38.014  1.00 72.90           C  
ATOM    963  CG  ASN   313      93.782  -7.003 -39.168  1.00  0.00           C  
ATOM    964  OD1 ASN   313      93.354  -8.136 -38.968  1.00  0.00           O  
ATOM    965  ND2 ASN   313      93.959  -6.509 -40.387  1.00  0.00           N  
ATOM    966  N   PRO   314      95.783  -3.910 -36.824  1.00 74.78           N  
ATOM    967  CA  PRO   314      96.111  -2.837 -35.889  1.00 77.66           C  
ATOM    968  C   PRO   314      95.235  -2.855 -34.628  1.00 73.77           C  
ATOM    969  O   PRO   314      95.672  -2.460 -33.550  1.00 76.20           O  
ATOM    970  CB  PRO   314      96.036  -1.450 -36.585  1.00 75.54           C  
ATOM    971  CG  PRO   314      96.276  -1.511 -38.094  1.00  0.00           C  
ATOM    972  CD  PRO   314      95.693  -2.759 -38.758  1.00  0.00           C  
ATOM    973  N   TRP   315      94.009  -3.346 -34.770  1.00 73.65           N  
ATOM    974  CA  TRP   315      93.030  -3.313 -33.694  1.00 69.93           C  
ATOM    975  C   TRP   315      93.021  -4.582 -32.842  1.00 74.13           C  
ATOM    976  O   TRP   315      92.121  -4.779 -32.029  1.00 78.46           O  
ATOM    977  CB  TRP   315      91.638  -3.096 -34.285  1.00 72.34           C  
ATOM    978  CG  TRP   315      91.257  -4.150 -35.275  1.00  0.00           C  
ATOM    979  CD1 TRP   315      90.809  -5.408 -34.997  1.00  0.00           C  
ATOM    980  CD2 TRP   315      91.297  -4.044 -36.702  1.00  0.00           C  
ATOM    981  NE1 TRP   315      90.566  -6.091 -36.163  1.00  0.00           N  
ATOM    982  CE2 TRP   315      90.856  -5.276 -37.224  1.00  0.00           C  
ATOM    983  CE3 TRP   315      91.659  -3.028 -37.589  1.00  0.00           C  
ATOM    984  CZ2 TRP   315      90.768  -5.518 -38.594  1.00  0.00           C  
ATOM    985  CZ3 TRP   315      91.574  -3.270 -38.947  1.00  0.00           C  
ATOM    986  CH2 TRP   315      91.133  -4.506 -39.437  1.00  0.00           C  
ATOM    987  N   ASN   316      94.013  -5.445 -33.025  1.00 75.11           N  
ATOM    988  CA  ASN   316      94.013  -6.735 -32.335  1.00 69.47           C  
ATOM    989  C   ASN   316      94.828  -6.783 -31.046  1.00 69.21           C  
ATOM    990  O   ASN   316      95.668  -5.921 -30.789  1.00 68.97           O  
ATOM    991  CB  ASN   316      94.469  -7.844 -33.278  1.00 71.85           C  
ATOM    992  CG  ASN   316      93.516  -8.052 -34.433  1.00  0.00           C  
ATOM    993  OD1 ASN   316      93.920  -8.052 -35.594  1.00  0.00           O  
ATOM    994  ND2 ASN   316      92.238  -8.229 -34.120  1.00  0.00           N  
ATOM    995  N   THR   317      94.564  -7.808 -30.242  1.00 67.09           N  
ATOM    996  CA  THR   317      95.244  -8.008 -28.969  1.00 72.08           C  
ATOM    997  C   THR   317      95.804  -9.424 -28.937  1.00 75.56           C  
ATOM    998  O   THR   317      95.350 -10.286 -29.691  1.00 77.15           O  
ATOM    999  CB  THR   317      94.265  -7.846 -27.788  1.00 70.83           C  
ATOM   1000  OG1 THR   317      93.334  -8.935 -27.790  1.00  0.00           O  
ATOM   1001  CG2 THR   317      93.516  -6.516 -27.876  1.00  0.00           C  
ATOM   1002  N   PRO   318      96.791  -9.675 -28.062  1.00 72.05           N  
ATOM   1003  CA  PRO   318      97.323 -11.035 -27.933  1.00 67.09           C  
ATOM   1004  C   PRO   318      96.280 -12.073 -27.541  1.00 76.80           C  
ATOM   1005  O   PRO   318      96.545 -13.257 -27.691  1.00 77.58           O  
ATOM   1006  CB  PRO   318      98.384 -10.897 -26.836  1.00 70.47           C  
ATOM   1007  CG  PRO   318      98.769  -9.457 -26.850  1.00  0.00           C  
ATOM   1008  CD  PRO   318      97.518  -8.718 -27.210  1.00  0.00           C  
ATOM   1009  N   GLU   319      95.125 -11.636 -27.054  1.00 80.47           N  
ATOM   1010  CA  GLU   319      94.068 -12.558 -26.672  1.00 83.65           C  
ATOM   1011  C   GLU   319      93.262 -13.039 -27.857  1.00 84.56           C  
ATOM   1012  O   GLU   319      92.389 -13.848 -27.723  1.00 87.16           O  
ATOM   1013  CB  GLU   319      93.153 -11.913 -25.631  1.00 92.90           C  
ATOM   1014  CG  GLU   319      93.835 -11.673 -24.282  1.00  0.00           C  
ATOM   1015  CD  GLU   319      92.862 -10.916 -23.391  1.00  0.00           C  
ATOM   1016  OE1 GLU   319      91.746 -10.591 -23.876  1.00  0.00           O  
ATOM   1017  OE2 GLU   319      93.222 -10.653 -22.212  1.00  0.00           O  
ATOM   1018  N   CYS   320      93.563 -12.528 -29.040  1.00 83.50           N  
ATOM   1019  CA  CYS   320      92.792 -12.846 -30.257  1.00 78.35           C  
ATOM   1020  C   CYS   320      93.124 -14.242 -30.793  1.00 74.25           C  
ATOM   1021  O   CYS   320      94.266 -14.712 -30.747  1.00 74.88           O  
ATOM   1022  CB  CYS   320      93.028 -11.806 -31.347  1.00 76.31           C  
ATOM   1023  SG  CYS   320      92.326 -12.244 -32.974  1.00  0.00           S  
ATOM   1024  N   LYS   321      92.078 -14.939 -31.202  1.00 77.34           N  
ATOM   1025  CA  LYS   321      92.198 -16.230 -31.869  1.00 78.34           C  
ATOM   1026  C   LYS   321      91.323 -16.207 -33.122  1.00 76.92           C  
ATOM   1027  O   LYS   321      90.377 -15.422 -33.193  1.00 73.88           O  
ATOM   1028  CB  LYS   321      91.745 -17.353 -30.931  1.00 78.87           C  
ATOM   1029  CG  LYS   321      91.752 -18.735 -31.587  1.00  0.00           C  
ATOM   1030  CD  LYS   321      91.281 -19.857 -30.657  1.00  0.00           C  
ATOM   1031  CE  LYS   321      91.314 -21.242 -31.305  1.00  0.00           C  
ATOM   1032  NZ  LYS   321      90.852 -22.263 -30.338  1.00  0.00           N  
ATOM   1033  N   ASP   322      91.635 -17.061 -34.116  1.00 79.13           N  
ATOM   1034  CA  ASP   322      90.884 -17.026 -35.380  1.00 82.41           C  
ATOM   1035  C   ASP   322      89.383 -17.302 -35.237  1.00 74.97           C  
ATOM   1036  O   ASP   322      88.594 -16.760 -36.010  1.00 75.64           O  
ATOM   1037  CB  ASP   322      91.573 -18.103 -36.235  1.00 73.81           C  
ATOM   1038  CG  ASP   322      92.928 -17.565 -36.669  1.00  0.00           C  
ATOM   1039  OD1 ASP   322      93.158 -16.338 -36.500  1.00  0.00           O  
ATOM   1040  OD2 ASP   322      93.750 -18.372 -37.178  1.00  0.00           O  
ATOM   1041  N   LYS   323      88.993 -18.115 -34.261  1.00 72.89           N  
ATOM   1042  CA  LYS   323      87.573 -18.390 -34.030  1.00 71.76           C  
ATOM   1043  C   LYS   323      87.223 -18.415 -32.542  1.00 75.71           C  
ATOM   1044  O   LYS   323      88.107 -18.318 -31.688  1.00 78.42           O  
ATOM   1045  CB  LYS   323      87.153 -19.702 -34.698  1.00 74.32           C  
ATOM   1046  CG  LYS   323      87.941 -20.917 -34.205  1.00  0.00           C  
ATOM   1047  CD  LYS   323      87.757 -22.161 -35.077  1.00  0.00           C  
ATOM   1048  CE  LYS   323      88.465 -23.402 -34.531  1.00  0.00           C  
ATOM   1049  NZ  LYS   323      89.920 -23.307 -34.780  1.00  0.00           N  
ATOM   1050  N   THR   324      85.930 -18.542 -32.243  1.00 73.43           N  
ATOM   1051  CA  THR   324      85.440 -18.519 -30.863  1.00 73.55           C  
ATOM   1052  C   THR   324      86.099 -19.583 -29.991  1.00 79.28           C  
ATOM   1053  O   THR   324      86.229 -20.735 -30.399  1.00 86.95           O  
ATOM   1054  CB  THR   324      83.920 -18.702 -30.827  1.00 73.60           C  
ATOM   1055  OG1 THR   324      83.287 -17.681 -31.583  1.00  0.00           O  
ATOM   1056  CG2 THR   324      83.434 -18.634 -29.370  1.00  0.00           C  
ATOM   1057  N   LYS   325      86.508 -19.189 -28.788  1.00 83.24           N  
ATOM   1058  CA  LYS   325      87.145 -20.108 -27.848  1.00 85.02           C  
ATOM   1059  C   LYS   325      87.056 -19.577 -26.419  1.00 91.44           C  
ATOM   1060  O   LYS   325      87.255 -18.386 -26.181  1.00 95.07           O  
ATOM   1061  CB  LYS   325      88.609 -20.342 -28.235  1.00 83.06           C  
ATOM   1062  CG  LYS   325      89.302 -21.406 -27.381  1.00  0.00           C  
ATOM   1063  CD  LYS   325      90.753 -21.668 -27.789  1.00  0.00           C  
ATOM   1064  CE  LYS   325      91.416 -22.801 -27.001  1.00  0.00           C  
ATOM   1065  NZ  LYS   325      92.825 -22.958 -27.428  1.00  0.00           N  
ATOM   1066  N   LEU   326      86.755 -20.464 -25.473  1.00 93.19           N  
ATOM   1067  CA  LEU   326      86.650 -20.083 -24.066  1.00 92.69           C  
ATOM   1068  C   LEU   326      87.993 -19.604 -23.518  1.00100.04           C  
ATOM   1069  O   LEU   326      88.994 -20.322 -23.578  1.00 98.69           O  
ATOM   1070  CB  LEU   326      86.118 -21.249 -23.222  1.00 81.94           C  
ATOM   1071  CG  LEU   326      85.885 -20.884 -21.754  1.00  0.00           C  
ATOM   1072  CD1 LEU   326      84.804 -19.833 -21.515  1.00  0.00           C  
ATOM   1073  CD2 LEU   326      85.456 -22.046 -20.860  1.00  0.00           C  
ATOM   1074  N   LEU   327      88.007 -18.384 -22.989  1.00 97.10           N  
ATOM   1075  CA  LEU   327      89.221 -17.810 -22.437  1.00100.41           C  
ATOM   1076  C   LEU   327      89.915 -16.865 -23.399  1.00 95.53           C  
ATOM   1077  O   LEU   327      90.859 -16.170 -23.026  1.00 98.49           O  
ATOM   1078  CB  LEU   327      90.188 -18.929 -22.036  1.00  0.00           O  
ATOM   1079  CG  LEU   327      89.656 -19.821 -20.912  1.00  0.00           C  
ATOM   1080  CD1 LEU   327      90.546 -21.012 -20.556  1.00  0.00           C  
ATOM   1081  CD2 LEU   327      89.451 -19.117 -19.571  1.00  0.00           C  
ATOM   1082  N   LEU   328      89.442 -16.837 -24.640  1.00 94.67           N  
ATOM   1083  CA  LEU   328      90.026 -15.974 -25.662  1.00 92.54           C  
ATOM   1084  C   LEU   328      88.976 -15.121 -26.367  1.00 89.99           C  
ATOM   1085  O   LEU   328      87.784 -15.221 -26.081  1.00 94.74           O  
ATOM   1086  CB  LEU   328      90.808 -16.810 -26.682  1.00 95.51           C  
ATOM   1087  CG  LEU   328      91.965 -17.598 -26.066  1.00  0.00           C  
ATOM   1088  CD1 LEU   328      92.632 -18.604 -27.004  1.00  0.00           C  
ATOM   1089  CD2 LEU   328      93.135 -16.748 -25.570  1.00  0.00           C  
ATOM   1090  N   ASP   329      89.435 -14.268 -27.276  1.00 88.31           N  
ATOM   1091  CA  ASP   329      88.550 -13.461 -28.105  1.00 79.50           C  
ATOM   1092  C   ASP   329      88.751 -13.874 -29.556  1.00 78.16           C  
ATOM   1093  O   ASP   329      89.813 -14.370 -29.921  1.00 81.91           O  
ATOM   1094  CB  ASP   329      88.858 -11.974 -27.929  1.00 80.26           C  
ATOM   1095  CG  ASP   329      88.547 -11.596 -26.488  1.00  0.00           C  
ATOM   1096  OD1 ASP   329      87.427 -11.930 -26.018  1.00  0.00           O  
ATOM   1097  OD2 ASP   329      89.426 -10.970 -25.838  1.00  0.00           O  
ATOM   1098  N   SER   369      87.731 -13.679 -30.383  1.00 76.51           N  
ATOM   1099  CA  SER   369      87.811 -14.084 -31.780  1.00 68.60           C  
ATOM   1100  C   SER   369      88.101 -12.891 -32.678  1.00 73.45           C  
ATOM   1101  O   SER   369      87.793 -11.752 -32.325  1.00 73.80           O  
ATOM   1102  CB  SER   369      86.511 -14.753 -32.216  1.00 72.90           C  
ATOM   1103  OG  SER   369      85.417 -13.871 -32.052  1.00  0.00           O  
ATOM   1104  N   GLY   370      88.689 -13.158 -33.840  1.00 72.59           N  
ATOM   1105  CA  GLY   370      89.032 -12.103 -34.786  1.00 71.82           C  
ATOM   1106  C   GLY   370      87.811 -11.282 -35.211  1.00 78.80           C  
ATOM   1107  O   GLY   370      87.900 -10.065 -35.377  1.00 84.38           O  
ATOM   1108  N   SER   371      86.673 -11.947 -35.381  1.00 78.38           N  
ATOM   1109  CA  SER   371      85.446 -11.250 -35.750  1.00 77.19           C  
ATOM   1110  C   SER   371      84.911 -10.435 -34.581  1.00 75.94           C  
ATOM   1111  O   SER   371      84.274  -9.402 -34.779  1.00 81.49           O  
ATOM   1112  CB  SER   371      84.395 -12.229 -36.242  1.00 80.26           C  
ATOM   1113  OG  SER   371      84.826 -12.843 -37.447  1.00  0.00           O  
ATOM   1114  N   GLU   372      85.168 -10.905 -33.365  1.00 70.76           N  
ATOM   1115  CA  GLU   372      84.743 -10.181 -32.176  1.00 67.03           C  
ATOM   1116  C   GLU   372      85.545  -8.900 -32.015  1.00 74.26           C  
ATOM   1117  O   GLU   372      84.975  -7.819 -31.874  1.00 73.80           O  
ATOM   1118  CB  GLU   372      84.889 -11.046 -30.927  1.00 70.90           C  
ATOM   1119  CG  GLU   372      84.399 -10.362 -29.649  1.00  0.00           C  
ATOM   1120  CD  GLU   372      84.569 -11.340 -28.497  1.00  0.00           C  
ATOM   1121  OE1 GLU   372      85.053 -12.476 -28.751  1.00  0.00           O  
ATOM   1122  OE2 GLU   372      84.218 -10.966 -27.347  1.00  0.00           O  
ATOM   1123  N   GLU   373      86.870  -9.027 -32.049  1.00 77.16           N  
ATOM   1124  CA  GLU   373      87.763  -7.879 -31.902  1.00 73.16           C  
ATOM   1125  C   GLU   373      87.597  -6.868 -33.031  1.00 75.60           C  
ATOM   1126  O   GLU   373      87.855  -5.676 -32.852  1.00 74.68           O  
ATOM   1127  CB  GLU   373      89.219  -8.330 -31.797  1.00 67.95           C  
ATOM   1128  CG  GLU   373      89.526  -9.068 -30.511  1.00  0.00           C  
ATOM   1129  CD  GLU   373      91.003  -9.096 -30.185  1.00  0.00           C  
ATOM   1130  OE1 GLU   373      91.815  -8.686 -31.041  1.00  0.00           O  
ATOM   1131  OE2 GLU   373      91.355  -9.525 -29.068  1.00  0.00           O  
ATOM   1132  N   TYR   374      87.165  -7.346 -34.192  1.00 73.24           N  
ATOM   1133  CA  TYR   374      86.852  -6.450 -35.291  1.00 72.05           C  
ATOM   1134  C   TYR   374      85.628  -5.628 -34.929  1.00 77.81           C  
ATOM   1135  O   TYR   374      85.644  -4.397 -35.000  1.00 80.96           O  
ATOM   1136  CB  TYR   374      86.590  -7.235 -36.572  1.00 71.44           C  
ATOM   1137  CG  TYR   374      86.279  -6.355 -37.762  1.00  0.00           C  
ATOM   1138  CD1 TYR   374      87.298  -5.799 -38.523  1.00  0.00           C  
ATOM   1139  CD2 TYR   374      84.966  -6.079 -38.123  1.00  0.00           C  
ATOM   1140  CE1 TYR   374      87.018  -4.993 -39.612  1.00  0.00           C  
ATOM   1141  CE2 TYR   374      84.676  -5.274 -39.209  1.00  0.00           C  
ATOM   1142  CZ  TYR   374      85.705  -4.732 -39.950  1.00  0.00           C  
ATOM   1143  OH  TYR   374      85.419  -3.929 -41.034  1.00  0.00           O  
ATOM   1144  N   PHE   375      84.566  -6.319 -34.529  1.00 75.28           N  
ATOM   1145  CA  PHE   375      83.298  -5.671 -34.227  1.00 75.25           C  
ATOM   1146  C   PHE   375      83.431  -4.762 -33.013  1.00 77.47           C  
ATOM   1147  O   PHE   375      82.773  -3.727 -32.920  1.00 78.95           O  
ATOM   1148  CB  PHE   375      82.211  -6.728 -34.000  1.00 71.21           C  
ATOM   1149  CG  PHE   375      80.868  -6.155 -33.655  1.00  0.00           C  
ATOM   1150  CD1 PHE   375      80.195  -5.337 -34.549  1.00  0.00           C  
ATOM   1151  CD2 PHE   375      80.271  -6.446 -32.438  1.00  0.00           C  
ATOM   1152  CE1 PHE   375      78.951  -4.809 -34.229  1.00  0.00           C  
ATOM   1153  CE2 PHE   375      79.030  -5.923 -32.113  1.00  0.00           C  
ATOM   1154  CZ  PHE   375      78.369  -5.104 -33.008  1.00  0.00           C  
ATOM   1155  N   LYS   376      84.310  -5.143 -32.096  1.00 77.69           N  
ATOM   1156  CA  LYS   376      84.460  -4.419 -30.846  1.00 75.44           C  
ATOM   1157  C   LYS   376      85.507  -3.305 -30.909  1.00 79.28           C  
ATOM   1158  O   LYS   376      85.183  -2.130 -30.730  1.00 81.05           O  
ATOM   1159  CB  LYS   376      84.780  -5.392 -29.713  1.00 75.45           C  
ATOM   1160  CG  LYS   376      84.936  -4.712 -28.351  1.00  0.00           C  
ATOM   1161  CD  LYS   376      85.238  -5.687 -27.211  1.00  0.00           C  
ATOM   1162  CE  LYS   376      85.391  -5.008 -25.849  1.00  0.00           C  
ATOM   1163  NZ  LYS   376      85.630  -6.025 -24.801  1.00  0.00           N  
ATOM   1164  N   TYR   377      86.756  -3.674 -31.168  1.00 79.35           N  
ATOM   1165  CA  TYR   377      87.855  -2.712 -31.123  1.00 83.59           C  
ATOM   1166  C   TYR   377      87.951  -1.820 -32.365  1.00 86.29           C  
ATOM   1167  O   TYR   377      88.609  -0.779 -32.333  1.00 86.86           O  
ATOM   1168  CB  TYR   377      89.189  -3.425 -30.874  1.00 76.62           C  
ATOM   1169  CG  TYR   377      89.185  -3.904 -29.463  1.00  0.00           C  
ATOM   1170  CD1 TYR   377      88.930  -5.253 -29.185  1.00  0.00           C  
ATOM   1171  CD2 TYR   377      89.440  -3.028 -28.385  1.00  0.00           C  
ATOM   1172  CE1 TYR   377      88.920  -5.744 -27.865  1.00  0.00           C  
ATOM   1173  CE2 TYR   377      89.434  -3.510 -27.035  1.00  0.00           C  
ATOM   1174  CZ  TYR   377      89.171  -4.874 -26.798  1.00  0.00           C  
ATOM   1175  OH  TYR   377      89.150  -5.383 -25.517  1.00  0.00           O  
ATOM   1176  N   PHE   378      87.296  -2.222 -33.453  1.00 83.16           N  
ATOM   1177  CA  PHE   378      87.370  -1.456 -34.698  1.00 80.44           C  
ATOM   1178  C   PHE   378      86.066  -0.749 -35.083  1.00 85.47           C  
ATOM   1179  O   PHE   378      86.014   0.483 -35.131  1.00 90.43           O  
ATOM   1180  CB  PHE   378      87.855  -2.328 -35.857  1.00 76.08           C  
ATOM   1181  CG  PHE   378      87.951  -1.458 -37.062  1.00  0.00           C  
ATOM   1182  CD1 PHE   378      89.015  -0.546 -37.246  1.00  0.00           C  
ATOM   1183  CD2 PHE   378      86.963  -1.533 -38.061  1.00  0.00           C  
ATOM   1184  CE1 PHE   378      89.100   0.280 -38.404  1.00  0.00           C  
ATOM   1185  CE2 PHE   378      87.025  -0.717 -39.231  1.00  0.00           C  
ATOM   1186  CZ  PHE   378      88.098   0.195 -39.401  1.00  0.00           C  
ATOM   1187  N   VAL   379      85.026  -1.524 -35.375  1.00 81.97           N  
ATOM   1188  CA  VAL   379      83.734  -0.953 -35.750  1.00 79.70           C  
ATOM   1189  C   VAL   379      83.138  -0.125 -34.620  1.00 79.78           C  
ATOM   1190  O   VAL   379      82.761   1.029 -34.811  1.00 87.23           O  
ATOM   1191  CB  VAL   379      82.725  -2.042 -36.144  1.00 78.12           C  
ATOM   1192  CG1 VAL   379      81.305  -1.512 -36.354  1.00  0.00           C  
ATOM   1193  CG2 VAL   379      83.081  -2.761 -37.447  1.00  0.00           C  
ATOM   1194  N   LEU   380      83.063  -0.721 -33.439  1.00 70.61           N  
ATOM   1195  CA  LEU   380      82.470  -0.052 -32.295  1.00 75.90           C  
ATOM   1196  C   LEU   380      83.448   0.886 -31.592  1.00 78.94           C  
ATOM   1197  O   LEU   380      83.061   1.965 -31.141  1.00 78.58           O  
ATOM   1198  CB  LEU   380      81.927  -1.086 -31.305  1.00 78.59           C  
ATOM   1199  CG  LEU   380      80.457  -1.498 -31.431  1.00  0.00           C  
ATOM   1200  CD1 LEU   380      80.060  -1.768 -32.873  1.00  0.00           C  
ATOM   1201  CD2 LEU   380      80.186  -2.715 -30.571  1.00  0.00           C  
ATOM   1202  N   LYS   381      84.712   0.470 -31.518  1.00 82.36           N  
ATOM   1203  CA  LYS   381      85.708   1.118 -30.659  1.00 80.53           C  
ATOM   1204  C   LYS   381      85.191   1.204 -29.226  1.00 76.37           C  
ATOM   1205  O   LYS   381      85.454   2.170 -28.515  1.00 75.76           O  
ATOM   1206  CB  LYS   381      86.107   2.499 -31.186  1.00 75.87           C  
ATOM   1207  CG  LYS   381      86.831   2.451 -32.533  1.00  0.00           C  
ATOM   1208  CD  LYS   381      87.143   3.834 -33.110  1.00  0.00           C  
ATOM   1209  CE  LYS   381      88.305   4.542 -32.410  1.00  0.00           C  
ATOM   1210  NZ  LYS   381      88.476   5.903 -32.966  1.00  0.00           N  
ATOM   1211  N   ILE   382      84.458   0.173 -28.819  1.00 78.54           N  
ATOM   1212  CA  ILE   382      83.842   0.129 -27.501  1.00 81.46           C  
ATOM   1213  C   ILE   382      84.887   0.079 -26.386  1.00 78.52           C  
ATOM   1214  O   ILE   382      84.636   0.528 -25.267  1.00 72.28           O  
ATOM   1215  CB  ILE   382      82.889  -1.070 -27.410  1.00 79.83           C  
ATOM   1216  CG1 ILE   382      82.085  -1.116 -26.100  1.00  0.00           C  
ATOM   1217  CG2 ILE   382      83.605  -2.429 -27.491  1.00  0.00           C  
ATOM   1218  CD1 ILE   382      80.963  -2.153 -26.109  1.00  0.00           C  
ATOM   1219  N   SER   383      85.592   3.255 -24.293  1.00 74.90           N  
ATOM   1220  CA  SER   383      84.639   3.787 -23.324  1.00 76.53           C  
ATOM   1221  C   SER   383      84.746   3.032 -22.008  1.00 77.89           C  
ATOM   1222  O   SER   383      84.841   1.804 -21.987  1.00 84.99           O  
ATOM   1223  CB  SER   383      83.210   3.693 -23.855  1.00 77.26           C  
ATOM   1224  OG  SER   383      82.274   3.958 -22.831  1.00  0.00           O  
ATOM   1225  N   ALA   384      84.728   3.773 -20.909  1.00 79.10           N  
ATOM   1226  CA  ALA   384      84.790   3.172 -19.587  1.00 88.96           C  
ATOM   1227  C   ALA   384      83.395   3.050 -18.978  1.00 92.50           C  
ATOM   1228  O   ALA   384      83.241   2.650 -17.822  1.00 94.56           O  
ATOM   1229  CB  ALA   384      85.694   3.997 -18.672  1.00 94.45           C  
ATOM   1230  N   GLY   385      82.382   3.399 -19.765  1.00 84.25           N  
ATOM   1231  CA  GLY   385      81.009   3.345 -19.300  1.00 84.80           C  
ATOM   1232  C   GLY   385      80.058   4.232 -20.082  1.00 86.13           C  
ATOM   1233  O   GLY   385      80.412   4.768 -21.127  1.00 87.32           O  
ATOM   1234  N   ILE   386      78.842   4.397 -19.571  1.00 88.10           N  
ATOM   1235  CA  ILE   386      77.813   5.166 -20.265  1.00 87.92           C  
ATOM   1236  C   ILE   386      77.969   6.662 -20.003  1.00 89.43           C  
ATOM   1237  O   ILE   386      77.423   7.499 -20.722  1.00 93.70           O  
ATOM   1238  CB  ILE   386      76.400   4.703 -19.858  1.00 82.97           C  
ATOM   1239  CG1 ILE   386      75.378   5.150 -20.905  1.00  0.00           C  
ATOM   1240  CG2 ILE   386      76.042   5.223 -18.463  1.00  0.00           C  
ATOM   1241  CD1 ILE   386      73.969   4.733 -20.605  1.00  0.00           C  
ATOM   1242  N   GLU   387      78.727   6.984 -18.961  1.00 88.18           N  
ATOM   1243  CA  GLU   387      79.123   8.356 -18.677  1.00 85.18           C  
ATOM   1244  C   GLU   387      80.190   8.829 -19.665  1.00 87.33           C  
ATOM   1245  O   GLU   387      80.341  10.040 -19.891  1.00 85.94           O  
ATOM   1246  CB  GLU   387      79.673   8.443 -17.256  1.00 78.51           C  
ATOM   1247  CG  GLU   387      78.606   8.255 -16.176  1.00  0.00           C  
ATOM   1248  CD  GLU   387      79.298   8.289 -14.820  1.00  0.00           C  
ATOM   1249  OE1 GLU   387      80.551   8.414 -14.799  1.00  0.00           O  
ATOM   1250  OE2 GLU   387      78.582   8.192 -13.789  1.00  0.00           O  
ATOM   1251  N   TYR   388      80.921   7.872 -20.245  1.00 81.75           N  
ATOM   1252  CA  TYR   388      82.045   8.160 -21.132  1.00 81.57           C  
ATOM   1253  C   TYR   388      81.746   7.718 -22.568  1.00 81.29           C  
ATOM   1254  O   TYR   388      82.282   6.712 -23.034  1.00 81.73           O  
ATOM   1255  CB  TYR   388      83.305   7.455 -20.623  1.00 78.02           C  
ATOM   1256  CG  TYR   388      83.581   7.967 -19.252  1.00  0.00           C  
ATOM   1257  CD1 TYR   388      83.265   7.180 -18.136  1.00  0.00           C  
ATOM   1258  CD2 TYR   388      84.167   9.235 -19.040  1.00  0.00           C  
ATOM   1259  CE1 TYR   388      83.513   7.629 -16.824  1.00  0.00           C  
ATOM   1260  CE2 TYR   388      84.426   9.707 -17.712  1.00  0.00           C  
ATOM   1261  CZ  TYR   388      84.092   8.885 -16.616  1.00  0.00           C  
ATOM   1262  OH  TYR   388      84.319   9.299 -15.321  1.00  0.00           O  
ATOM   1263  N   PRO   389      80.907   8.478 -23.269  1.00 84.55           N  
ATOM   1264  CA  PRO   389      80.539   8.146 -24.642  1.00 83.83           C  
ATOM   1265  C   PRO   389      81.718   8.196 -25.609  1.00 80.93           C  
ATOM   1266  O   PRO   389      81.727   7.502 -26.624  1.00 85.50           O  
ATOM   1267  CB  PRO   389      79.422   9.079 -25.124  1.00 90.55           C  
ATOM   1268  CG  PRO   389      79.344  10.391 -24.341  1.00  0.00           C  
ATOM   1269  CD  PRO   389      79.721  10.247 -22.865  1.00  0.00           C  
ATOM   1270  N   GLY   390      82.709   9.022 -25.298  1.00 83.24           N  
ATOM   1271  CA  GLY   390      83.863   9.167 -26.167  1.00 86.39           C  
ATOM   1272  C   GLY   390      83.555  10.017 -27.386  1.00 85.03           C  
ATOM   1273  O   GLY   390      82.617  10.814 -27.374  1.00 79.99           O  
ATOM   1274  N   GLU   391      84.344   9.840 -28.444  1.00 82.98           N  
ATOM   1275  CA  GLU   391      84.195  10.631 -29.664  1.00 82.17           C  
ATOM   1276  C   GLU   391      83.035  10.123 -30.510  1.00 83.36           C  
ATOM   1277  O   GLU   391      82.314   9.224 -30.097  1.00 90.05           O  
ATOM   1278  CB  GLU   391      85.487  10.611 -30.467  1.00 81.14           C  
ATOM   1279  CG  GLU   391      86.658  11.291 -29.755  1.00  0.00           C  
ATOM   1280  CD  GLU   391      87.890  11.151 -30.637  1.00  0.00           C  
ATOM   1281  OE1 GLU   391      87.779  10.500 -31.710  1.00  0.00           O  
ATOM   1282  OE2 GLU   391      88.960  11.693 -30.250  1.00  0.00           O  
ATOM   1283  N   ILE   392      82.861  10.694 -31.697  1.00 81.02           N  
ATOM   1284  CA  ILE   392      81.807  10.244 -32.600  1.00 81.82           C  
ATOM   1285  C   ILE   392      82.363   9.524 -33.828  1.00 86.83           C  
ATOM   1286  O   ILE   392      83.138  10.093 -34.595  1.00 93.52           O  
ATOM   1287  CB  ILE   392      80.906  11.415 -33.048  1.00 84.01           C  
ATOM   1288  CG1 ILE   392      79.994  11.852 -31.898  1.00  0.00           C  
ATOM   1289  CG2 ILE   392      80.071  11.021 -34.256  1.00  0.00           C  
ATOM   1290  CD1 ILE   392      78.992  12.927 -32.278  1.00  0.00           C  
ATOM   1291  N   ARG   393      81.970   8.266 -34.005  1.00 86.57           N  
ATOM   1292  CA  ARG   393      82.344   7.515 -35.198  1.00 88.54           C  
ATOM   1293  C   ARG   393      81.553   8.032 -36.398  1.00 89.94           C  
ATOM   1294  O   ARG   393      80.388   7.682 -36.577  1.00 90.28           O  
ATOM   1295  CB  ARG   393      82.073   6.023 -35.002  1.00 85.56           C  
ATOM   1296  CG  ARG   393      82.582   5.154 -36.154  1.00  0.00           C  
ATOM   1297  CD  ARG   393      84.107   5.052 -36.217  1.00  0.00           C  
ATOM   1298  NE  ARG   393      84.448   4.130 -37.337  1.00  0.00           N  
ATOM   1299  CZ  ARG   393      85.749   3.980 -37.724  1.00  0.00           C  
ATOM   1300  NH1 ARG   393      86.516   4.782 -36.929  1.00  0.00           N  
ATOM   1301  NH2 ARG   393      85.774   3.088 -38.758  1.00  0.00           N  
ATOM   1302  N   TRP   394      82.191   8.861 -37.217  1.00 89.32           N  
ATOM   1303  CA  TRP   394      81.511   9.482 -38.350  1.00 87.49           C  
ATOM   1304  C   TRP   394      81.198   8.512 -39.484  1.00 83.24           C  
ATOM   1305  O   TRP   394      80.333   8.779 -40.316  1.00 86.34           O  
ATOM   1306  CB  TRP   394      82.295  10.689 -38.863  1.00 85.86           C  
ATOM   1307  CG  TRP   394      82.270  11.823 -37.894  1.00  0.00           C  
ATOM   1308  CD1 TRP   394      83.316  12.300 -37.158  1.00  0.00           C  
ATOM   1309  CD2 TRP   394      81.128  12.605 -37.523  1.00  0.00           C  
ATOM   1310  NE1 TRP   394      82.898  13.341 -36.363  1.00  0.00           N  
ATOM   1311  CE2 TRP   394      81.560  13.547 -36.568  1.00  0.00           C  
ATOM   1312  CE3 TRP   394      79.785  12.607 -37.914  1.00  0.00           C  
ATOM   1313  CZ2 TRP   394      80.698  14.478 -35.999  1.00  0.00           C  
ATOM   1314  CZ3 TRP   394      78.930  13.532 -37.346  1.00  0.00           C  
ATOM   1315  CH2 TRP   394      79.389  14.455 -36.399  1.00  0.00           C  
ATOM   1316  N   PRO   395      81.896   7.385 -39.518  1.00 86.14           N  
ATOM   1317  CA  PRO   395      81.554   6.342 -40.472  1.00 90.35           C  
ATOM   1318  C   PRO   395      80.235   5.699 -40.051  1.00 90.79           C  
ATOM   1319  O   PRO   395      79.476   5.209 -40.888  1.00 87.52           O  
ATOM   1320  CB  PRO   395      82.670   5.300 -40.574  1.00 80.49           C  
ATOM   1321  CG  PRO   395      84.035   5.821 -40.122  1.00  0.00           C  
ATOM   1322  CD  PRO   395      83.955   6.848 -38.991  1.00  0.00           C  
ATOM   1323  N   LEU   396      79.963   5.720 -38.748  1.00 85.53           N  
ATOM   1324  CA  LEU   396      78.732   5.153 -38.212  1.00 81.12           C  
ATOM   1325  C   LEU   396      77.572   6.127 -38.328  1.00 88.19           C  
ATOM   1326  O   LEU   396      76.468   5.745 -38.725  1.00 87.51           O  
ATOM   1327  CB  LEU   396      78.916   4.737 -36.753  1.00 78.94           C  
ATOM   1328  CG  LEU   396      79.906   3.585 -36.567  1.00  0.00           C  
ATOM   1329  CD1 LEU   396      80.214   3.225 -35.115  1.00  0.00           C  
ATOM   1330  CD2 LEU   396      79.472   2.254 -37.178  1.00  0.00           C  
ATOM   1331  N   ALA   397      77.828   7.383 -37.972  1.00 89.39           N  
ATOM   1332  CA  ALA   397      76.823   8.435 -38.070  1.00 85.99           C  
ATOM   1333  C   ALA   397      76.300   8.521 -39.495  1.00 85.38           C  
ATOM   1334  O   ALA   397      75.107   8.734 -39.716  1.00 87.12           O  
ATOM   1335  CB  ALA   397      77.403   9.768 -37.630  1.00 85.36           C  
ATOM   1336  N   LEU   398      77.200   8.340 -40.454  1.00 77.98           N  
ATOM   1337  CA  LEU   398      76.828   8.331 -41.860  1.00 81.48           C  
ATOM   1338  C   LEU   398      75.818   7.224 -42.147  1.00 88.81           C  
ATOM   1339  O   LEU   398      74.778   7.470 -42.759  1.00 91.69           O  
ATOM   1340  CB  LEU   398      78.064   8.152 -42.739  1.00 84.76           C  
ATOM   1341  CG  LEU   398      77.786   8.096 -44.243  1.00  0.00           C  
ATOM   1342  CD1 LEU   398      77.254   9.429 -44.739  1.00  0.00           C  
ATOM   1343  CD2 LEU   398      79.028   7.680 -45.020  1.00  0.00           C  
ATOM   1344  N   CYS   399      76.129   6.010 -41.701  1.00 89.20           N  
ATOM   1345  CA  CYS   399      75.252   4.860 -41.907  1.00 86.03           C  
ATOM   1346  C   CYS   399      73.875   5.082 -41.288  1.00 85.70           C  
ATOM   1347  O   CYS   399      72.854   4.716 -41.871  1.00 82.91           O  
ATOM   1348  CB  CYS   399      75.889   3.593 -41.339  1.00 80.70           C  
ATOM   1349  SG  CYS   399      77.371   3.056 -42.229  1.00  0.00           S  
ATOM   1350  N   LEU   400      73.859   5.692 -40.107  1.00 84.92           N  
ATOM   1351  CA  LEU   400      72.611   5.987 -39.416  1.00 84.67           C  
ATOM   1352  C   LEU   400      71.812   7.027 -40.190  1.00 86.94           C  
ATOM   1353  O   LEU   400      70.583   6.952 -40.263  1.00 85.03           O  
ATOM   1354  CB  LEU   400      72.886   6.483 -37.995  1.00 78.02           C  
ATOM   1355  CG  LEU   400      71.646   6.613 -37.111  1.00  0.00           C  
ATOM   1356  CD1 LEU   400      70.969   5.260 -36.952  1.00  0.00           C  
ATOM   1357  CD2 LEU   400      72.001   7.202 -35.758  1.00  0.00           C  
ATOM   1358  N   PHE   401      72.522   7.993 -40.767  1.00 84.85           N  
ATOM   1359  CA  PHE   401      71.904   9.017 -41.600  1.00 79.32           C  
ATOM   1360  C   PHE   401      71.254   8.377 -42.817  1.00 88.19           C  
ATOM   1361  O   PHE   401      70.118   8.701 -43.163  1.00 93.35           O  
ATOM   1362  CB  PHE   401      72.942  10.041 -42.051  1.00 83.23           C  
ATOM   1363  CG  PHE   401      72.247  11.026 -42.927  1.00  0.00           C  
ATOM   1364  CD1 PHE   401      71.462  12.074 -42.399  1.00  0.00           C  
ATOM   1365  CD2 PHE   401      72.366  10.926 -44.325  1.00  0.00           C  
ATOM   1366  CE1 PHE   401      70.804  13.015 -43.245  1.00  0.00           C  
ATOM   1367  CE2 PHE   401      71.719  11.855 -45.196  1.00  0.00           C  
ATOM   1368  CZ  PHE   401      70.932  12.903 -44.651  1.00  0.00           C  
ATOM   1369  N   LEU   402      71.983   7.469 -43.460  1.00 84.61           N  
ATOM   1370  CA  LEU   402      71.472   6.734 -44.611  1.00 85.02           C  
ATOM   1371  C   LEU   402      70.206   5.955 -44.257  1.00 89.82           C  
ATOM   1372  O   LEU   402      69.246   5.930 -45.028  1.00 93.40           O  
ATOM   1373  CB  LEU   402      72.529   5.768 -45.173  1.00 82.85           C  
ATOM   1374  CG  LEU   402      73.705   6.477 -45.847  1.00  0.00           C  
ATOM   1375  CD1 LEU   402      74.859   5.564 -46.259  1.00  0.00           C  
ATOM   1376  CD2 LEU   402      73.360   7.217 -47.138  1.00  0.00           C  
ATOM   1377  N   ALA   403      70.211   5.331 -43.083  1.00 84.07           N  
ATOM   1378  CA  ALA   403      69.046   4.599 -42.606  1.00 83.89           C  
ATOM   1379  C   ALA   403      67.822   5.509 -42.541  1.00 87.73           C  
ATOM   1380  O   ALA   403      66.768   5.187 -43.089  1.00 91.46           O  
ATOM   1381  CB  ALA   403      69.301   3.950 -41.228  1.00 83.29           C  
ATOM   1382  N   TRP   404      67.963   6.656 -41.889  1.00 86.08           N  
ATOM   1383  CA  TRP   404      66.848   7.590 -41.790  1.00 89.34           C  
ATOM   1384  C   TRP   404      66.470   8.214 -43.136  1.00 93.89           C  
ATOM   1385  O   TRP   404      65.316   8.592 -43.339  1.00 96.82           O  
ATOM   1386  CB  TRP   404      67.109   8.660 -40.727  1.00 78.49           C  
ATOM   1387  CG  TRP   404      67.068   8.141 -39.310  1.00  0.00           C  
ATOM   1388  CD1 TRP   404      68.091   7.950 -38.428  1.00  0.00           C  
ATOM   1389  CD2 TRP   404      65.906   7.727 -38.575  1.00  0.00           C  
ATOM   1390  NE1 TRP   404      67.709   7.477 -37.257  1.00  0.00           N  
ATOM   1391  CE2 TRP   404      66.348   7.318 -37.289  1.00  0.00           C  
ATOM   1392  CE3 TRP   404      64.529   7.662 -38.875  1.00  0.00           C  
ATOM   1393  CZ2 TRP   404      65.454   6.842 -36.292  1.00  0.00           C  
ATOM   1394  CZ3 TRP   404      63.626   7.186 -37.879  1.00  0.00           C  
ATOM   1395  CH2 TRP   404      64.103   6.785 -36.606  1.00  0.00           C  
ATOM   1396  N   VAL   405      67.425   8.312 -44.057  1.00 87.47           N  
ATOM   1397  CA  VAL   405      67.110   8.820 -45.388  1.00 86.72           C  
ATOM   1398  C   VAL   405      66.203   7.832 -46.110  1.00 91.96           C  
ATOM   1399  O   VAL   405      65.245   8.226 -46.773  1.00 96.52           O  
ATOM   1400  CB  VAL   405      68.378   9.101 -46.202  1.00 87.53           C  
ATOM   1401  CG1 VAL   405      68.098   9.457 -47.663  1.00  0.00           C  
ATOM   1402  CG2 VAL   405      69.207  10.266 -45.658  1.00  0.00           C  
ATOM   1403  N   ILE   406      66.506   6.545 -45.960  1.00 86.73           N  
ATOM   1404  CA  ILE   406      65.657   5.483 -46.489  1.00 82.20           C  
ATOM   1405  C   ILE   406      64.307   5.456 -45.773  1.00 87.12           C  
ATOM   1406  O   ILE   406      63.259   5.326 -46.406  1.00 89.03           O  
ATOM   1407  CB  ILE   406      66.331   4.107 -46.343  1.00 84.20           C  
ATOM   1408  CG1 ILE   406      67.658   4.080 -47.105  1.00  0.00           C  
ATOM   1409  CG2 ILE   406      65.404   3.000 -46.826  1.00  0.00           C  
ATOM   1410  CD1 ILE   406      68.363   2.743 -47.063  1.00  0.00           C  
ATOM   1411  N   VAL   407      64.342   5.582 -44.450  1.00 82.21           N  
ATOM   1412  CA  VAL   407      63.125   5.591 -43.651  1.00 86.42           C  
ATOM   1413  C   VAL   407      62.227   6.756 -44.037  1.00 94.13           C  
ATOM   1414  O   VAL   407      61.005   6.617 -44.103  1.00 98.81           O  
ATOM   1415  CB  VAL   407      63.455   5.672 -42.160  1.00 89.83           C  
ATOM   1416  CG1 VAL   407      62.225   5.884 -41.274  1.00  0.00           C  
ATOM   1417  CG2 VAL   407      64.130   4.412 -41.614  1.00  0.00           C  
ATOM   1418  N   TYR   408      62.837   7.909 -44.293  1.00 92.74           N  
ATOM   1419  CA  TYR   408      62.074   9.098 -44.652  1.00 94.59           C  
ATOM   1420  C   TYR   408      61.401   8.942 -46.021  1.00 95.29           C  
ATOM   1421  O   TYR   408      60.204   9.173 -46.159  1.00 96.86           O  
ATOM   1422  CB  TYR   408      62.957  10.353 -44.607  1.00 95.28           C  
ATOM   1423  CG  TYR   408      62.204  11.632 -44.903  1.00  0.00           C  
ATOM   1424  CD1 TYR   408      61.583  12.350 -43.888  1.00  0.00           C  
ATOM   1425  CD2 TYR   408      62.105  12.116 -46.201  1.00  0.00           C  
ATOM   1426  CE1 TYR   408      60.885  13.517 -44.161  1.00  0.00           C  
ATOM   1427  CE2 TYR   408      61.408  13.278 -46.483  1.00  0.00           C  
ATOM   1428  CZ  TYR   408      60.799  13.974 -45.456  1.00  0.00           C  
ATOM   1429  OH  TYR   408      60.103  15.131 -45.716  1.00  0.00           O  
ATOM   1430  N   ALA   409      62.168   8.524 -47.022  1.00 91.98           N  
ATOM   1431  CA  ALA   409      61.652   8.411 -48.383  1.00 93.29           C  
ATOM   1432  C   ALA   409      60.932   7.074 -48.626  1.00100.59           C  
ATOM   1433  O   ALA   409      60.883   6.578 -49.758  1.00105.54           O  
ATOM   1434  CB  ALA   409      62.784   8.644 -49.394  1.00 93.58           C  
ATOM   1435  N   SER   410      60.384   6.503 -47.554  1.00 97.44           N  
ATOM   1436  CA  SER   410      59.526   5.330 -47.650  1.00 92.50           C  
ATOM   1437  C   SER   410      58.217   5.665 -46.948  1.00 96.27           C  
ATOM   1438  O   SER   410      57.158   5.128 -47.275  1.00100.40           O  
ATOM   1439  CB  SER   410      60.182   4.112 -46.990  1.00 87.82           C  
ATOM   1440  OG  SER   410      61.421   3.801 -47.600  1.00  0.00           O  
ATOM   1441  N   LEU   411      58.297   6.588 -45.996  1.00 91.25           N  
ATOM   1442  CA  LEU   411      57.157   6.898 -45.152  1.00 92.37           C  
ATOM   1443  C   LEU   411      56.594   8.303 -45.355  1.00 93.51           C  
ATOM   1444  O   LEU   411      55.472   8.582 -44.938  1.00 94.25           O  
ATOM   1445  CB  LEU   411      57.531   6.700 -43.685  1.00 89.20           C  
ATOM   1446  CG  LEU   411      57.960   5.292 -43.277  1.00  0.00           C  
ATOM   1447  CD1 LEU   411      58.130   5.228 -41.769  1.00  0.00           C  
ATOM   1448  CD2 LEU   411      56.952   4.255 -43.753  1.00  0.00           C  
ATOM   1449  N   ALA   412      57.365   9.182 -45.990  1.00 96.65           N  
ATOM   1450  CA  ALA   412      56.983  10.592 -46.092  1.00 94.82           C  
ATOM   1451  C   ALA   412      55.706  10.812 -46.903  1.00 98.45           C  
ATOM   1452  O   ALA   412      54.985  11.787 -46.684  1.00 95.44           O  
ATOM   1453  CB  ALA   412      58.128  11.448 -46.652  1.00 92.04           C  
ATOM   1454  N   LYS   413      55.430   9.901 -47.832  1.00 99.49           N  
ATOM   1455  CA  LYS   413      54.230   9.995 -48.657  1.00 99.49           C  
ATOM   1456  C   LYS   413      53.127   9.053 -48.180  1.00101.41           C  
ATOM   1457  O   LYS   413      52.053   8.993 -48.777  1.00103.70           O  
ATOM   1458  CB  LYS   413      54.559   9.717 -50.125  1.00 96.54           C  
ATOM   1459  CG  LYS   413      55.441  10.772 -50.769  1.00  0.00           C  
ATOM   1460  CD  LYS   413      54.816  12.150 -50.650  1.00  0.00           C  
ATOM   1461  CE  LYS   413      55.683  13.213 -51.297  1.00  0.00           C  
ATOM   1462  NZ  LYS   413      55.101  14.571 -51.108  1.00  0.00           N  
ATOM   1463  N   GLY   414      53.394   8.318 -47.106  1.00100.59           N  
ATOM   1464  CA  GLY   414      52.401   7.423 -46.545  1.00 95.73           C  
ATOM   1465  C   GLY   414      52.446   6.031 -47.141  1.00 92.85           C  
ATOM   1466  O   GLY   414      53.488   5.579 -47.621  1.00 92.94           O  
ATOM   1467  N   ILE   415      51.307   5.350 -47.121  1.00 94.84           N  
ATOM   1468  CA  ILE   415      51.263   3.945 -47.507  1.00 92.77           C  
ATOM   1469  C   ILE   415      51.312   3.755 -49.012  1.00 93.25           C  
ATOM   1470  O   ILE   415      51.563   2.649 -49.494  1.00 96.52           O  
ATOM   1471  CB  ILE   415      50.017   3.233 -46.953  1.00 92.52           C  
ATOM   1472  CG1 ILE   415      48.744   3.870 -47.513  1.00  0.00           C  
ATOM   1473  CG2 ILE   415      50.020   3.268 -45.430  1.00  0.00           C  
ATOM   1474  CD1 ILE   415      47.475   3.276 -46.957  1.00  0.00           C  
ATOM   1475  N   LYS   416      51.077   4.835 -49.752  1.00 92.59           N  
ATOM   1476  CA  LYS   416      51.126   4.776 -51.208  1.00 91.42           C  
ATOM   1477  C   LYS   416      52.533   4.432 -51.695  1.00 91.18           C  
ATOM   1478  O   LYS   416      52.702   3.893 -52.787  1.00 87.35           O  
ATOM   1479  CB  LYS   416      50.641   6.092 -51.818  1.00 90.78           C  
ATOM   1480  CG  LYS   416      49.146   6.344 -51.615  1.00  0.00           C  
ATOM   1481  CD  LYS   416      48.664   7.674 -52.200  1.00  0.00           C  
ATOM   1482  CE  LYS   416      47.161   7.908 -52.031  1.00  0.00           C  
ATOM   1483  NZ  LYS   416      46.788   9.224 -52.596  1.00  0.00           N  
ATOM   1484  N   THR   417      53.533   4.735 -50.869  1.00 94.71           N  
ATOM   1485  CA  THR   417      54.926   4.422 -51.180  1.00 90.37           C  
ATOM   1486  C   THR   417      55.451   3.282 -50.318  1.00 91.46           C  
ATOM   1487  O   THR   417      56.079   2.351 -50.829  1.00 92.80           O  
ATOM   1488  CB  THR   417      55.840   5.636 -50.963  1.00 90.77           C  
ATOM   1489  OG1 THR   417      55.613   6.176 -49.654  1.00  0.00           O  
ATOM   1490  CG2 THR   417      55.567   6.706 -52.007  1.00  0.00           C  
ATOM   1491  N   SER   418      55.197   3.363 -49.012  1.00 83.87           N  
ATOM   1492  CA  SER   418      55.676   2.354 -48.071  1.00 82.26           C  
ATOM   1493  C   SER   418      55.107   0.983 -48.411  1.00 84.89           C  
ATOM   1494  O   SER   418      55.733  -0.039 -48.147  1.00 80.25           O  
ATOM   1495  CB  SER   418      55.332   2.734 -46.631  1.00 81.40           C  
ATOM   1496  OG  SER   418      53.940   2.683 -46.403  1.00  0.00           O  
ATOM   1497  N   GLY   419      53.922   0.976 -49.015  1.00 84.32           N  
ATOM   1498  CA  GLY   419      53.307  -0.248 -49.490  1.00 84.40           C  
ATOM   1499  C   GLY   419      54.063  -0.885 -50.642  1.00 89.37           C  
ATOM   1500  O   GLY   419      53.772  -2.020 -51.032  1.00 88.77           O  
ATOM   1501  N   LYS   420      55.036  -0.153 -51.186  1.00 88.73           N  
ATOM   1502  CA  LYS   420      55.894  -0.651 -52.264  1.00 92.09           C  
ATOM   1503  C   LYS   420      57.317  -0.939 -51.785  1.00 87.22           C  
ATOM   1504  O   LYS   420      57.931  -1.924 -52.213  1.00 80.78           O  
ATOM   1505  CB  LYS   420      55.940   0.349 -53.424  1.00 88.71           C  
ATOM   1506  CG  LYS   420      54.916   0.097 -54.526  1.00  0.00           C  
ATOM   1507  CD  LYS   420      53.495   0.198 -54.009  1.00  0.00           C  
ATOM   1508  CE  LYS   420      52.475  -0.101 -55.097  1.00  0.00           C  
ATOM   1509  NZ  LYS   420      51.103   0.335 -54.705  1.00  0.00           N  
ATOM   1510  N   VAL   421      57.839  -0.085 -50.907  1.00 78.80           N  
ATOM   1511  CA  VAL   421      59.171  -0.294 -50.358  1.00 81.84           C  
ATOM   1512  C   VAL   421      59.241  -1.635 -49.628  1.00 85.00           C  
ATOM   1513  O   VAL   421      60.292  -2.282 -49.600  1.00 87.22           O  
ATOM   1514  CB  VAL   421      59.575   0.840 -49.404  1.00 85.53           C  
ATOM   1515  CG1 VAL   421      61.063   0.760 -49.071  1.00  0.00           C  
ATOM   1516  CG2 VAL   421      59.238   2.197 -50.015  1.00  0.00           C  
ATOM   1517  N   VAL   422      58.112  -2.054 -49.060  1.00 81.32           N  
ATOM   1518  CA  VAL   422      58.032  -3.345 -48.389  1.00 78.22           C  
ATOM   1519  C   VAL   422      58.114  -4.504 -49.374  1.00 79.88           C  
ATOM   1520  O   VAL   422      58.387  -5.633 -48.978  1.00 83.54           O  
ATOM   1521  CB  VAL   422      56.747  -3.492 -47.554  1.00 81.68           C  
ATOM   1522  CG1 VAL   422      56.728  -2.486 -46.408  1.00  0.00           C  
ATOM   1523  CG2 VAL   422      55.518  -3.352 -48.434  1.00  0.00           C  
ATOM   1524  N   TYR   423      57.877  -4.233 -50.655  1.00 81.82           N  
ATOM   1525  CA  TYR   423      58.010  -5.277 -51.670  1.00 83.76           C  
ATOM   1526  C   TYR   423      59.458  -5.731 -51.779  1.00 80.23           C  
ATOM   1527  O   TYR   423      59.742  -6.841 -52.214  1.00 79.83           O  
ATOM   1528  CB  TYR   423      57.497  -4.806 -53.033  1.00 85.36           C  
ATOM   1529  CG  TYR   423      57.530  -5.978 -53.953  1.00  0.00           C  
ATOM   1530  CD1 TYR   423      56.530  -6.957 -53.871  1.00  0.00           C  
ATOM   1531  CD2 TYR   423      58.547  -6.130 -54.920  1.00  0.00           C  
ATOM   1532  CE1 TYR   423      56.525  -8.077 -54.725  1.00  0.00           C  
ATOM   1533  CE2 TYR   423      58.558  -7.263 -55.797  1.00  0.00           C  
ATOM   1534  CZ  TYR   423      57.535  -8.227 -55.682  1.00  0.00           C  
ATOM   1535  OH  TYR   423      57.507  -9.335 -56.501  1.00  0.00           O  
ATOM   1536  N   PHE   424      60.375  -4.861 -51.377  1.00 83.76           N  
ATOM   1537  CA  PHE   424      61.785  -5.206 -51.374  1.00 80.76           C  
ATOM   1538  C   PHE   424      62.242  -5.628 -49.978  1.00 81.74           C  
ATOM   1539  O   PHE   424      62.774  -6.726 -49.796  1.00 78.43           O  
ATOM   1540  CB  PHE   424      62.621  -4.033 -51.883  1.00 73.35           C  
ATOM   1541  CG  PHE   424      64.094  -4.287 -51.843  1.00  0.00           C  
ATOM   1542  CD1 PHE   424      64.670  -5.236 -52.676  1.00  0.00           C  
ATOM   1543  CD2 PHE   424      64.905  -3.586 -50.968  1.00  0.00           C  
ATOM   1544  CE1 PHE   424      66.032  -5.480 -52.638  1.00  0.00           C  
ATOM   1545  CE2 PHE   424      66.267  -3.822 -50.924  1.00  0.00           C  
ATOM   1546  CZ  PHE   424      66.831  -4.771 -51.763  1.00  0.00           C  
ATOM   1547  N   THR   425      62.011  -4.753 -49.002  1.00 78.88           N  
ATOM   1548  CA  THR   425      62.447  -4.969 -47.623  1.00 77.77           C  
ATOM   1549  C   THR   425      61.850  -6.221 -46.968  1.00 77.43           C  
ATOM   1550  O   THR   425      62.442  -6.788 -46.046  1.00 75.35           O  
ATOM   1551  CB  THR   425      62.143  -3.739 -46.727  1.00 80.34           C  
ATOM   1552  OG1 THR   425      60.735  -3.647 -46.481  1.00  0.00           O  
ATOM   1553  CG2 THR   425      62.631  -2.454 -47.385  1.00  0.00           C  
ATOM   1554  N   ALA   426      60.681  -6.651 -47.434  1.00 77.19           N  
ATOM   1555  CA  ALA   426      60.042  -7.837 -46.868  1.00 77.82           C  
ATOM   1556  C   ALA   426      60.252  -9.084 -47.718  1.00 77.23           C  
ATOM   1557  O   ALA   426      60.074 -10.203 -47.237  1.00 77.53           O  
ATOM   1558  CB  ALA   426      58.556  -7.599 -46.634  1.00 73.43           C  
ATOM   1559  N   THR   427      60.635  -8.892 -48.977  1.00 79.58           N  
ATOM   1560  CA  THR   427      60.837 -10.026 -49.878  1.00 78.52           C  
ATOM   1561  C   THR   427      62.297 -10.431 -50.019  1.00 78.14           C  
ATOM   1562  O   THR   427      62.606 -11.621 -50.132  1.00 78.14           O  
ATOM   1563  CB  THR   427      60.222  -9.758 -51.252  1.00 71.01           C  
ATOM   1564  OG1 THR   427      58.825  -9.541 -51.128  1.00  0.00           O  
ATOM   1565  CG2 THR   427      60.470 -10.970 -52.165  1.00  0.00           C  
ATOM   1566  N   PHE   428      63.192  -9.449 -50.017  1.00 74.12           N  
ATOM   1567  CA  PHE   428      64.619  -9.747 -50.103  1.00 74.63           C  
ATOM   1568  C   PHE   428      65.127 -10.742 -49.045  1.00 76.95           C  
ATOM   1569  O   PHE   428      65.925 -11.618 -49.377  1.00 74.85           O  
ATOM   1570  CB  PHE   428      65.470  -8.471 -50.107  1.00 79.49           C  
ATOM   1571  CG  PHE   428      66.948  -8.736 -50.233  1.00  0.00           C  
ATOM   1572  CD1 PHE   428      67.537  -8.872 -51.480  1.00  0.00           C  
ATOM   1573  CD2 PHE   428      67.743  -8.863 -49.106  1.00  0.00           C  
ATOM   1574  CE1 PHE   428      68.891  -9.124 -51.600  1.00  0.00           C  
ATOM   1575  CE2 PHE   428      69.097  -9.118 -49.221  1.00  0.00           C  
ATOM   1576  CZ  PHE   428      69.672  -9.247 -50.470  1.00  0.00           C  
ATOM   1577  N   PRO   429      64.685 -10.609 -47.773  1.00 78.92           N  
ATOM   1578  CA  PRO   429      65.123 -11.604 -46.785  1.00 76.74           C  
ATOM   1579  C   PRO   429      64.820 -13.047 -47.186  1.00 80.21           C  
ATOM   1580  O   PRO   429      65.605 -13.935 -46.854  1.00 80.25           O  
ATOM   1581  CB  PRO   429      64.326 -11.224 -45.539  1.00 71.21           C  
ATOM   1582  CG  PRO   429      64.178  -9.755 -45.655  1.00  0.00           C  
ATOM   1583  CD  PRO   429      63.973  -9.491 -47.122  1.00  0.00           C  
ATOM   1584  N   TYR   430      63.718 -13.275 -47.894  1.00 78.71           N  
ATOM   1585  CA  TYR   430      63.382 -14.623 -48.346  1.00 74.82           C  
ATOM   1586  C   TYR   430      64.276 -15.074 -49.499  1.00 79.20           C  
ATOM   1587  O   TYR   430      64.608 -16.256 -49.608  1.00 84.10           O  
ATOM   1588  CB  TYR   430      61.898 -14.728 -48.707  1.00 72.37           C  
ATOM   1589  CG  TYR   430      60.997 -14.533 -47.511  1.00  0.00           C  
ATOM   1590  CD1 TYR   430      60.855 -15.533 -46.560  1.00  0.00           C  
ATOM   1591  CD2 TYR   430      60.305 -13.342 -47.319  1.00  0.00           C  
ATOM   1592  CE1 TYR   430      60.046 -15.361 -45.455  1.00  0.00           C  
ATOM   1593  CE2 TYR   430      59.492 -13.160 -46.217  1.00  0.00           C  
ATOM   1594  CZ  TYR   430      59.368 -14.175 -45.288  1.00  0.00           C  
ATOM   1595  OH  TYR   430      58.563 -14.007 -44.186  1.00  0.00           O  
ATOM   1596  N   VAL   431      64.672 -14.133 -50.351  1.00 77.29           N  
ATOM   1597  CA  VAL   431      65.627 -14.440 -51.413  1.00 74.37           C  
ATOM   1598  C   VAL   431      66.963 -14.813 -50.793  1.00 72.94           C  
ATOM   1599  O   VAL   431      67.569 -15.818 -51.154  1.00 76.23           O  
ATOM   1600  CB  VAL   431      65.792 -13.254 -52.344  1.00 64.29           C  
ATOM   1601  CG1 VAL   431      66.911 -13.436 -53.371  1.00  0.00           C  
ATOM   1602  CG2 VAL   431      64.540 -12.946 -53.168  1.00  0.00           C  
ATOM   1603  N   VAL   432      67.398 -13.996 -49.838  1.00 73.26           N  
ATOM   1604  CA  VAL   432      68.663 -14.190 -49.144  1.00 73.52           C  
ATOM   1605  C   VAL   432      68.670 -15.484 -48.346  1.00 75.81           C  
ATOM   1606  O   VAL   432      69.608 -16.280 -48.446  1.00 76.56           O  
ATOM   1607  CB  VAL   432      68.941 -13.007 -48.227  1.00 76.15           C  
ATOM   1608  CG1 VAL   432      70.149 -13.214 -47.311  1.00  0.00           C  
ATOM   1609  CG2 VAL   432      69.228 -11.705 -48.979  1.00  0.00           C  
ATOM   1610  N   LEU   433      67.626 -15.685 -47.547  1.00 73.22           N  
ATOM   1611  CA  LEU   433      67.499 -16.888 -46.735  1.00 74.78           C  
ATOM   1612  C   LEU   433      67.552 -18.139 -47.601  1.00 76.04           C  
ATOM   1613  O   LEU   433      68.102 -19.159 -47.191  1.00 77.09           O  
ATOM   1614  CB  LEU   433      66.201 -16.870 -45.924  1.00 71.17           C  
ATOM   1615  CG  LEU   433      66.195 -16.108 -44.596  1.00  0.00           C  
ATOM   1616  CD1 LEU   433      64.792 -16.089 -44.010  1.00  0.00           C  
ATOM   1617  CD2 LEU   433      67.183 -16.718 -43.608  1.00  0.00           C  
ATOM   1618  N   VAL   434      66.987 -18.049 -48.803  1.00 76.02           N  
ATOM   1619  CA  VAL   434      66.949 -19.187 -49.716  1.00 81.54           C  
ATOM   1620  C   VAL   434      68.347 -19.645 -50.131  1.00 83.95           C  
ATOM   1621  O   VAL   434      68.730 -20.789 -49.883  1.00 82.77           O  
ATOM   1622  CB  VAL   434      66.109 -18.870 -50.957  1.00 81.96           C  
ATOM   1623  CG1 VAL   434      66.176 -19.956 -52.033  1.00  0.00           C  
ATOM   1624  CG2 VAL   434      64.619 -18.696 -50.657  1.00  0.00           C  
ATOM   1625  N   ILE   435      69.105 -18.750 -50.757  1.00 80.44           N  
ATOM   1626  CA  ILE   435      70.445 -19.076 -51.234  1.00 83.95           C  
ATOM   1627  C   ILE   435      71.417 -19.337 -50.078  1.00 88.86           C  
ATOM   1628  O   ILE   435      72.487 -19.918 -50.268  1.00 90.62           O  
ATOM   1629  CB  ILE   435      70.985 -17.980 -52.162  1.00 81.77           C  
ATOM   1630  CG1 ILE   435      70.785 -16.605 -51.534  1.00  0.00           C  
ATOM   1631  CG2 ILE   435      70.286 -18.040 -53.503  1.00  0.00           C  
ATOM   1632  CD1 ILE   435      71.175 -15.473 -52.454  1.00  0.00           C  
ATOM   1633  N   LEU   436      71.028 -18.914 -48.880  1.00 85.52           N  
ATOM   1634  CA  LEU   436      71.792 -19.216 -47.676  1.00 81.38           C  
ATOM   1635  C   LEU   436      71.433 -20.601 -47.128  1.00 80.70           C  
ATOM   1636  O   LEU   436      72.293 -21.301 -46.584  1.00 84.38           O  
ATOM   1637  CB  LEU   436      71.571 -18.137 -46.609  1.00 79.26           C  
ATOM   1638  CG  LEU   436      72.665 -17.079 -46.457  1.00  0.00           C  
ATOM   1639  CD1 LEU   436      73.509 -17.026 -47.692  1.00  0.00           C  
ATOM   1640  CD2 LEU   436      72.086 -15.711 -46.169  1.00  0.00           C  
ATOM   1641  N   LEU   437      70.174 -20.999 -47.281  1.00 79.44           N  
ATOM   1642  CA  LEU   437      69.775 -22.356 -46.937  1.00 81.48           C  
ATOM   1643  C   LEU   437      70.544 -23.322 -47.823  1.00 83.20           C  
ATOM   1644  O   LEU   437      71.065 -24.335 -47.361  1.00 83.24           O  
ATOM   1645  CB  LEU   437      68.274 -22.538 -47.143  1.00 78.33           C  
ATOM   1646  CG  LEU   437      67.663 -23.858 -46.699  1.00  0.00           C  
ATOM   1647  CD1 LEU   437      68.228 -24.282 -45.350  1.00  0.00           C  
ATOM   1648  CD2 LEU   437      66.157 -23.698 -46.618  1.00  0.00           C  
ATOM   1649  N   ILE   438      70.614 -22.987 -49.105  1.00 81.35           N  
ATOM   1650  CA  ILE   438      71.332 -23.807 -50.062  1.00 85.66           C  
ATOM   1651  C   ILE   438      72.817 -23.853 -49.715  1.00 87.91           C  
ATOM   1652  O   ILE   438      73.392 -24.930 -49.567  1.00 85.73           O  
ATOM   1653  CB  ILE   438      71.141 -23.286 -51.493  1.00 87.83           C  
ATOM   1654  CG1 ILE   438      69.664 -23.363 -51.889  1.00  0.00           C  
ATOM   1655  CG2 ILE   438      71.990 -24.089 -52.463  1.00  0.00           C  
ATOM   1656  CD1 ILE   438      69.359 -22.750 -53.233  1.00  0.00           C  
ATOM   1657  N   ARG   439      73.425 -22.679 -49.578  1.00 88.79           N  
ATOM   1658  CA  ARG   439      74.842 -22.584 -49.236  1.00 87.33           C  
ATOM   1659  C   ARG   439      75.155 -23.252 -47.897  1.00 85.53           C  
ATOM   1660  O   ARG   439      76.170 -23.929 -47.755  1.00 87.28           O  
ATOM   1661  CB  ARG   439      75.301 -21.121 -49.227  1.00 86.50           C  
ATOM   1662  CG  ARG   439      76.639 -20.859 -48.535  1.00  0.00           C  
ATOM   1663  CD  ARG   439      77.832 -21.412 -49.314  1.00  0.00           C  
ATOM   1664  NE  ARG   439      77.970 -22.862 -49.189  1.00  0.00           N  
ATOM   1665  CZ  ARG   439      78.922 -23.577 -49.776  1.00  0.00           C  
ATOM   1666  NH1 ARG   439      79.833 -22.973 -50.527  1.00  0.00           N  
ATOM   1667  NH2 ARG   439      78.963 -24.893 -49.608  1.00  0.00           N  
ATOM   1668  N   GLY   440      74.273 -23.068 -46.924  1.00 89.16           N  
ATOM   1669  CA  GLY   440      74.462 -23.647 -45.608  1.00 88.16           C  
ATOM   1670  C   GLY   440      74.369 -25.161 -45.593  1.00 87.61           C  
ATOM   1671  O   GLY   440      75.127 -25.823 -44.887  1.00 86.70           O  
ATOM   1672  N   VAL   441      73.442 -25.711 -46.374  1.00 88.57           N  
ATOM   1673  CA  VAL   441      73.234 -27.158 -46.405  1.00 85.49           C  
ATOM   1674  C   VAL   441      74.339 -27.887 -47.169  1.00 86.53           C  
ATOM   1675  O   VAL   441      74.734 -28.990 -46.795  1.00 83.40           O  
ATOM   1676  CB  VAL   441      71.861 -27.500 -46.987  1.00 76.82           C  
ATOM   1677  CG1 VAL   441      71.654 -28.998 -47.221  1.00  0.00           C  
ATOM   1678  CG2 VAL   441      70.696 -27.070 -46.095  1.00  0.00           C  
ATOM   1679  N   THR   442      74.837 -27.264 -48.233  1.00 84.40           N  
ATOM   1680  CA  THR   442      75.904 -27.855 -49.033  1.00 86.02           C  
ATOM   1681  C   THR   442      77.227 -27.956 -48.269  1.00 94.60           C  
ATOM   1682  O   THR   442      78.096 -28.753 -48.623  1.00 93.49           O  
ATOM   1683  CB  THR   442      76.133 -27.062 -50.330  1.00 89.89           C  
ATOM   1684  OG1 THR   442      76.344 -25.679 -50.014  1.00  0.00           O  
ATOM   1685  CG2 THR   442      74.930 -27.193 -51.252  1.00  0.00           C  
ATOM   1686  N   LEU   443      77.375 -27.145 -47.224  1.00 94.78           N  
ATOM   1687  CA  LEU   443      78.577 -27.170 -46.392  1.00 89.06           C  
ATOM   1688  C   LEU   443      78.670 -28.444 -45.554  1.00 89.50           C  
ATOM   1689  O   LEU   443      77.663 -28.931 -45.034  1.00 84.37           O  
ATOM   1690  CB  LEU   443      78.615 -25.950 -45.470  1.00 93.37           C  
ATOM   1691  CG  LEU   443      78.909 -24.590 -46.102  1.00  0.00           C  
ATOM   1692  CD1 LEU   443      78.703 -23.489 -45.076  1.00  0.00           C  
ATOM   1693  CD2 LEU   443      80.321 -24.550 -46.656  1.00  0.00           C  
ATOM   1694  N   PRO   444      79.890 -28.983 -45.415  1.00 90.06           N  
ATOM   1695  CA  PRO   444      80.141 -30.186 -44.611  1.00 89.57           C  
ATOM   1696  C   PRO   444      79.891 -29.942 -43.129  1.00 81.39           C  
ATOM   1697  O   PRO   444      80.357 -28.947 -42.585  1.00 92.51           O  
ATOM   1698  CB  PRO   444      81.628 -30.468 -44.855  1.00 88.02           C  
ATOM   1699  CG  PRO   444      82.204 -29.164 -45.283  1.00  0.00           C  
ATOM   1700  CD  PRO   444      81.120 -28.473 -46.047  1.00  0.00           C  
ATOM   1701  N   GLY   445      79.165 -30.844 -42.484  1.00 81.72           N  
ATOM   1702  CA  GLY   445      78.856 -30.693 -41.073  1.00 91.16           C  
ATOM   1703  C   GLY   445      77.520 -30.008 -40.838  1.00 92.33           C  
ATOM   1704  O   GLY   445      77.100 -29.817 -39.692  1.00 83.57           O  
ATOM   1705  N   ALA   446      76.848 -29.643 -41.928  1.00 86.25           N  
ATOM   1706  CA  ALA   446      75.552 -28.988 -41.838  1.00 77.80           C  
ATOM   1707  C   ALA   446      74.543 -29.831 -41.068  1.00 82.69           C  
ATOM   1708  O   ALA   446      73.851 -29.318 -40.188  1.00 87.41           O  
ATOM   1709  CB  ALA   446      75.011 -28.657 -43.227  1.00 76.87           C  
ATOM   1710  N   GLY   447      74.465 -31.122 -41.384  1.00 78.88           N  
ATOM   1711  CA  GLY   447      73.505 -31.995 -40.719  0.50 84.72           C  
ATOM   1712  C   GLY   447      73.782 -32.113 -39.222  1.00 89.78           C  
ATOM   1713  O   GLY   447      72.866 -32.341 -38.429  1.00 89.66           O  
ATOM   1714  N   ALA   448      75.042 -31.941 -38.835  1.00 87.29           N  
ATOM   1715  CA  ALA   448      75.396 -31.948 -37.423  1.00 89.24           C  
ATOM   1716  C   ALA   448      74.747 -30.754 -36.732  1.00 91.34           C  
ATOM   1717  O   ALA   448      74.306 -30.848 -35.584  1.00 96.20           O  
ATOM   1718  CB  ALA   448      76.913 -31.900 -37.240  1.00 87.93           C  
ATOM   1719  N   GLY   449      74.683 -29.633 -37.442  1.00 86.53           N  
ATOM   1720  CA  GLY   449      74.045 -28.441 -36.914  1.00 88.44           C  
ATOM   1721  C   GLY   449      72.546 -28.628 -36.800  1.00 87.01           C  
ATOM   1722  O   GLY   449      71.915 -28.144 -35.856  1.00 77.26           O  
ATOM   1723  N   ILE   450      71.982 -29.338 -37.773  1.00 87.88           N  
ATOM   1724  CA  ILE   450      70.557 -29.640 -37.779  1.00 86.68           C  
ATOM   1725  C   ILE   450      70.202 -30.460 -36.545  1.00 84.42           C  
ATOM   1726  O   ILE   450      69.130 -30.292 -35.960  1.00 84.55           O  
ATOM   1727  CB  ILE   450      70.148 -30.405 -39.051  1.00 82.46           C  
ATOM   1728  CG1 ILE   450      70.591 -29.638 -40.297  1.00  0.00           C  
ATOM   1729  CG2 ILE   450      68.647 -30.625 -39.081  1.00  0.00           C  
ATOM   1730  CD1 ILE   450      70.004 -28.251 -40.388  1.00  0.00           C  
ATOM   1731  N   TRP   451      71.117 -31.335 -36.144  1.00 80.02           N  
ATOM   1732  CA  TRP   451      70.933 -32.118 -34.931  1.00 86.51           C  
ATOM   1733  C   TRP   451      70.931 -31.229 -33.691  1.00 89.31           C  
ATOM   1734  O   TRP   451      70.063 -31.364 -32.832  1.00 87.58           O  
ATOM   1735  CB  TRP   451      72.012 -33.190 -34.808  1.00 97.20           C  
ATOM   1736  CG  TRP   451      71.878 -34.314 -35.807  1.00  0.00           C  
ATOM   1737  CD1 TRP   451      70.860 -34.586 -36.673  1.00  0.00           C  
ATOM   1738  CD2 TRP   451      72.826 -35.361 -36.060  1.00  0.00           C  
ATOM   1739  NE1 TRP   451      71.060 -35.656 -37.419  1.00  0.00           N  
ATOM   1740  CE2 TRP   451      72.278 -36.185 -37.079  1.00  0.00           C  
ATOM   1741  CE3 TRP   451      74.090 -35.689 -35.527  1.00  0.00           C  
ATOM   1742  CZ2 TRP   451      72.956 -37.328 -37.581  1.00  0.00           C  
ATOM   1743  CZ3 TRP   451      74.777 -36.836 -36.025  1.00  0.00           C  
ATOM   1744  CH2 TRP   451      74.198 -37.636 -37.043  1.00  0.00           C  
ATOM   1745  N   TYR   452      71.897 -30.318 -33.599  1.00 89.48           N  
ATOM   1746  CA  TYR   452      71.933 -29.375 -32.482  1.00 89.62           C  
ATOM   1747  C   TYR   452      70.683 -28.501 -32.449  1.00 86.44           C  
ATOM   1748  O   TYR   452      70.219 -28.101 -31.382  1.00 84.43           O  
ATOM   1749  CB  TYR   452      73.181 -28.497 -32.543  1.00 83.40           C  
ATOM   1750  CG  TYR   452      74.432 -29.184 -32.055  1.00  0.00           C  
ATOM   1751  CD1 TYR   452      74.574 -29.535 -30.719  1.00  0.00           C  
ATOM   1752  CD2 TYR   452      75.472 -29.480 -32.926  1.00  0.00           C  
ATOM   1753  CE1 TYR   452      75.717 -30.167 -30.265  1.00  0.00           C  
ATOM   1754  CE2 TYR   452      76.620 -30.109 -32.481  1.00  0.00           C  
ATOM   1755  CZ  TYR   452      76.736 -30.450 -31.149  1.00  0.00           C  
ATOM   1756  OH  TYR   452      77.872 -31.079 -30.696  1.00  0.00           O  
ATOM   1757  N   PHE   453      70.139 -28.223 -33.629  1.00 88.66           N  
ATOM   1758  CA  PHE   453      68.975 -27.356 -33.765  1.00 85.49           C  
ATOM   1759  C   PHE   453      67.679 -28.041 -33.313  1.00 90.09           C  
ATOM   1760  O   PHE   453      66.928 -27.478 -32.512  1.00 80.45           O  
ATOM   1761  CB  PHE   453      68.865 -26.875 -35.219  1.00 81.89           C  
ATOM   1762  CG  PHE   453      67.651 -26.017 -35.317  1.00  0.00           C  
ATOM   1763  CD1 PHE   453      67.642 -24.678 -34.869  1.00  0.00           C  
ATOM   1764  CD2 PHE   453      66.466 -26.538 -35.871  1.00  0.00           C  
ATOM   1765  CE1 PHE   453      66.477 -23.863 -34.970  1.00  0.00           C  
ATOM   1766  CE2 PHE   453      65.285 -25.745 -35.984  1.00  0.00           C  
ATOM   1767  CZ  PHE   453      65.292 -24.401 -35.529  1.00  0.00           C  
ATOM   1768  N   ILE   454      67.426 -29.253 -33.808  1.00 88.65           N  
ATOM   1769  CA  ILE   454      66.121 -29.890 -33.622  1.00 85.32           C  
ATOM   1770  C   ILE   454      66.126 -31.299 -33.025  1.00 88.00           C  
ATOM   1771  O   ILE   454      65.229 -32.089 -33.310  1.00 92.86           O  
ATOM   1772  CB  ILE   454      65.372 -29.924 -34.952  1.00 81.87           C  
ATOM   1773  CG1 ILE   454      66.135 -30.657 -36.067  1.00  0.00           C  
ATOM   1774  CG2 ILE   454      65.070 -28.527 -35.521  1.00  0.00           C  
ATOM   1775  CD1 ILE   454      65.287 -30.927 -37.310  1.00  0.00           C  
ATOM   1776  N   THR   455      67.117 -31.626 -32.204  1.00 91.24           N  
ATOM   1777  CA  THR   455      67.101 -32.914 -31.516  1.00 87.76           C  
ATOM   1778  C   THR   455      66.158 -32.844 -30.327  1.00 90.76           C  
ATOM   1779  O   THR   455      66.411 -32.114 -29.369  1.00 91.99           O  
ATOM   1780  CB  THR   455      68.492 -33.339 -31.031  1.00 89.55           C  
ATOM   1781  OG1 THR   455      69.326 -33.604 -32.164  1.00  0.00           O  
ATOM   1782  CG2 THR   455      68.395 -34.594 -30.180  1.00  0.00           C  
ATOM   1783  N   PRO   456      65.062 -33.608 -30.387  1.00 87.46           N  
ATOM   1784  CA  PRO   456      64.002 -33.539 -29.378  1.00 87.05           C  
ATOM   1785  C   PRO   456      64.496 -33.858 -27.967  1.00 90.06           C  
ATOM   1786  O   PRO   456      65.289 -34.780 -27.778  1.00 95.39           O  
ATOM   1787  CB  PRO   456      62.994 -34.591 -29.856  1.00 81.27           C  
ATOM   1788  CG  PRO   456      63.767 -35.487 -30.758  1.00  0.00           C  
ATOM   1789  CD  PRO   456      64.783 -34.623 -31.417  1.00  0.00           C  
ATOM   1790  N   LYS   457      64.039 -33.075 -26.995  1.00 85.52           N  
ATOM   1791  CA  LYS   457      64.314 -33.323 -25.583  1.00 92.74           C  
ATOM   1792  C   LYS   457      63.098 -32.918 -24.760  1.00 98.68           C  
ATOM   1793  O   LYS   457      63.081 -31.851 -24.139  1.00 92.92           O  
ATOM   1794  CB  LYS   457      65.548 -32.543 -25.122  1.00 97.92           C  
ATOM   1795  CG  LYS   457      66.848 -33.016 -25.777  1.00  0.00           C  
ATOM   1796  CD  LYS   457      68.092 -32.291 -25.260  1.00  0.00           C  
ATOM   1797  CE  LYS   457      69.397 -32.802 -25.873  1.00  0.00           C  
ATOM   1798  NZ  LYS   457      70.543 -32.035 -25.335  1.00  0.00           N  
ATOM   1799  N   TRP   458      62.089 -33.783 -24.742  1.00 95.78           N  
ATOM   1800  CA  TRP   458      60.792 -33.432 -24.172  1.00 93.76           C  
ATOM   1801  C   TRP   458      60.804 -33.232 -22.660  1.00 93.04           C  
ATOM   1802  O   TRP   458      59.767 -32.972 -22.055  1.00 94.21           O  
ATOM   1803  CB  TRP   458      59.736 -34.461 -24.574  1.00 89.66           C  
ATOM   1804  CG  TRP   458      60.125 -35.889 -24.275  1.00  0.00           C  
ATOM   1805  CD1 TRP   458      60.696 -36.821 -25.093  1.00  0.00           C  
ATOM   1806  CD2 TRP   458      59.968 -36.584 -23.029  1.00  0.00           C  
ATOM   1807  NE1 TRP   458      60.908 -37.986 -24.512  1.00  0.00           N  
ATOM   1808  CE2 TRP   458      60.472 -37.898 -23.215  1.00  0.00           C  
ATOM   1809  CE3 TRP   458      59.451 -36.225 -21.766  1.00  0.00           C  
ATOM   1810  CZ2 TRP   458      60.474 -38.868 -22.177  1.00  0.00           C  
ATOM   1811  CZ3 TRP   458      59.450 -37.194 -20.718  1.00  0.00           C  
ATOM   1812  CH2 TRP   458      59.960 -38.497 -20.941  1.00  0.00           C  
ATOM   1813  N   GLU   459      61.979 -33.347 -22.053  1.00 89.99           N  
ATOM   1814  CA  GLU   459      62.122 -33.022 -20.644  1.00 94.96           C  
ATOM   1815  C   GLU   459      61.934 -31.520 -20.450  1.00107.49           C  
ATOM   1816  O   GLU   459      61.578 -31.062 -19.361  1.00108.78           O  
ATOM   1817  CB  GLU   459      63.494 -33.453 -20.129  1.00100.15           C  
ATOM   1818  CG  GLU   459      63.664 -34.971 -20.046  1.00  0.00           C  
ATOM   1819  CD  GLU   459      65.089 -35.259 -19.594  1.00  0.00           C  
ATOM   1820  OE1 GLU   459      65.862 -34.281 -19.414  1.00  0.00           O  
ATOM   1821  OE2 GLU   459      65.422 -36.462 -19.423  1.00  0.00           O  
ATOM   1822  N   LYS   460      62.173 -30.762 -21.518  1.00108.50           N  
ATOM   1823  CA  LYS   460      62.036 -29.309 -21.483  1.00 98.28           C  
ATOM   1824  C   LYS   460      60.577 -28.888 -21.336  1.00101.31           C  
ATOM   1825  O   LYS   460      60.287 -27.825 -20.783  1.00105.16           O  
ATOM   1826  CB  LYS   460      62.647 -28.690 -22.731  1.00 92.27           C  
ATOM   1827  CG  LYS   460      64.169 -28.832 -22.800  1.00  0.00           C  
ATOM   1828  CD  LYS   460      64.907 -28.051 -21.709  1.00  0.00           C  
ATOM   1829  CE  LYS   460      66.430 -28.163 -21.801  1.00  0.00           C  
ATOM   1830  NZ  LYS   460      67.061 -27.359 -20.731  1.00  0.00           N  
ATOM   1831  N   LEU   461      59.667 -29.723 -21.833  1.00 98.23           N  
ATOM   1832  CA  LEU   461      58.235 -29.453 -21.743  1.00 94.01           C  
ATOM   1833  C   LEU   461      57.810 -29.267 -20.290  1.00 99.42           C  
ATOM   1834  O   LEU   461      56.963 -28.427 -19.983  1.00 98.00           O  
ATOM   1835  CB  LEU   461      57.402 -30.597 -22.360  1.00 97.99           C  
ATOM   1836  CG  LEU   461      57.528 -30.690 -23.882  1.00  0.00           C  
ATOM   1837  CD1 LEU   461      56.863 -31.914 -24.511  1.00  0.00           C  
ATOM   1838  CD2 LEU   461      56.919 -29.520 -24.653  1.00  0.00           C  
ATOM   1839  N   THR   462      58.415 -30.050 -19.402  1.00104.10           N  
ATOM   1840  CA  THR   462      58.077 -30.010 -17.982  1.00101.17           C  
ATOM   1841  C   THR   462      58.681 -28.796 -17.277  1.00 95.72           C  
ATOM   1842  O   THR   462      58.313 -28.485 -16.146  1.00 94.21           O  
ATOM   1843  CB  THR   462      58.520 -31.303 -17.289  1.00 97.59           C  
ATOM   1844  OG1 THR   462      59.926 -31.463 -17.407  1.00  0.00           O  
ATOM   1845  CG2 THR   462      57.813 -32.500 -17.947  1.00  0.00           C  
ATOM   1846  N   ASP   463      59.603 -28.113 -17.947  1.00103.59           N  
ATOM   1847  CA  ASP   463      60.252 -26.934 -17.372  1.00 99.52           C  
ATOM   1848  C   ASP   463      59.450 -25.656 -17.630  1.00 97.53           C  
ATOM   1849  O   ASP   463      59.057 -25.377 -18.763  1.00101.52           O  
ATOM   1850  CB  ASP   463      61.677 -26.790 -17.918  1.00 91.95           C  
ATOM   1851  CG  ASP   463      62.535 -27.876 -17.286  1.00  0.00           C  
ATOM   1852  OD1 ASP   463      62.086 -28.467 -16.269  1.00  0.00           O  
ATOM   1853  OD2 ASP   463      63.651 -28.130 -17.813  1.00  0.00           O  
ATOM   1854  N   ALA   464      59.213 -24.884 -16.572  1.00 95.56           N  
ATOM   1855  CA  ALA   464      58.442 -23.644 -16.665  1.00 95.89           C  
ATOM   1856  C   ALA   464      59.204 -22.534 -17.388  1.00 97.40           C  
ATOM   1857  O   ALA   464      58.600 -21.645 -17.991  1.00 94.14           O  
ATOM   1858  CB  ALA   464      58.020 -23.171 -15.278  1.00 94.06           C  
ATOM   1859  N   THR   465      60.531 -22.590 -17.314  1.00102.89           N  
ATOM   1860  CA  THR   465      61.384 -21.611 -17.977  1.00 99.30           C  
ATOM   1861  C   THR   465      61.269 -21.721 -19.495  1.00 96.31           C  
ATOM   1862  O   THR   465      61.349 -20.717 -20.204  1.00 97.71           O  
ATOM   1863  CB  THR   465      62.839 -21.789 -17.542  1.00 95.79           C  
ATOM   1864  OG1 THR   465      63.292 -23.092 -17.879  1.00  0.00           O  
ATOM   1865  CG2 THR   465      62.943 -21.592 -16.021  1.00  0.00           C  
ATOM   1866  N   VAL   466      61.078 -22.943 -19.985  1.00 86.97           N  
ATOM   1867  CA  VAL   466      60.900 -23.187 -21.413  1.00 89.37           C  
ATOM   1868  C   VAL   466      59.595 -22.570 -21.913  1.00 90.85           C  
ATOM   1869  O   VAL   466      59.565 -21.917 -22.958  1.00 91.04           O  
ATOM   1870  CB  VAL   466      60.926 -24.696 -21.736  1.00 90.73           C  
ATOM   1871  CG1 VAL   466      60.597 -24.941 -23.200  1.00  0.00           C  
ATOM   1872  CG2 VAL   466      62.284 -25.288 -21.387  1.00  0.00           C  
ATOM   1873  N   TRP   467      58.520 -22.774 -21.157  1.00 91.24           N  
ATOM   1874  CA  TRP   467      57.222 -22.199 -21.493  1.00 91.41           C  
ATOM   1875  C   TRP   467      57.273 -20.679 -21.416  1.00 93.79           C  
ATOM   1876  O   TRP   467      56.546 -19.984 -22.128  1.00 96.93           O  
ATOM   1877  CB  TRP   467      56.129 -22.738 -20.562  1.00 93.92           C  
ATOM   1878  CG  TRP   467      55.767 -24.172 -20.828  1.00  0.00           C  
ATOM   1879  CD1 TRP   467      56.360 -25.282 -20.299  1.00  0.00           C  
ATOM   1880  CD2 TRP   467      54.729 -24.647 -21.694  1.00  0.00           C  
ATOM   1881  NE1 TRP   467      55.758 -26.418 -20.782  1.00  0.00           N  
ATOM   1882  CE2 TRP   467      54.754 -26.056 -21.640  1.00  0.00           C  
ATOM   1883  CE3 TRP   467      53.783 -24.020 -22.510  1.00  0.00           C  
ATOM   1884  CZ2 TRP   467      53.870 -26.845 -22.371  1.00  0.00           C  
ATOM   1885  CZ3 TRP   467      52.907 -24.806 -23.235  1.00  0.00           C  
ATOM   1886  CH2 TRP   467      52.956 -26.203 -23.159  1.00  0.00           C  
ATOM   1887  N   LYS   468      58.140 -20.173 -20.549  1.00 91.18           N  
ATOM   1888  CA  LYS   468      58.297 -18.736 -20.375  1.00 90.55           C  
ATOM   1889  C   LYS   468      59.054 -18.123 -21.546  1.00 91.31           C  
ATOM   1890  O   LYS   468      58.695 -17.052 -22.033  1.00 91.49           O  
ATOM   1891  CB  LYS   468      59.005 -18.441 -19.075  1.00 93.33           C  
ATOM   1892  CG  LYS   468      58.156 -18.737 -17.837  1.00  0.00           C  
ATOM   1893  CD  LYS   468      58.870 -18.434 -16.518  1.00  0.00           C  
ATOM   1894  CE  LYS   468      58.032 -18.760 -15.279  1.00  0.00           C  
ATOM   1895  NZ  LYS   468      58.806 -18.462 -14.053  1.00  0.00           N  
ATOM   1896  N   ASP   469      60.107 -18.800 -21.991  1.00 86.79           N  
ATOM   1897  CA  ASP   469      60.861 -18.340 -23.149  1.00 88.85           C  
ATOM   1898  C   ASP   469      59.996 -18.441 -24.396  1.00 86.99           C  
ATOM   1899  O   ASP   469      60.056 -17.584 -25.277  1.00 87.66           O  
ATOM   1900  CB  ASP   469      62.146 -19.153 -23.340  1.00 92.31           C  
ATOM   1901  CG  ASP   469      63.220 -18.803 -22.327  1.00  0.00           C  
ATOM   1902  OD1 ASP   469      63.039 -17.822 -21.574  1.00  0.00           O  
ATOM   1903  OD2 ASP   469      64.253 -19.506 -22.294  1.00  0.00           O  
ATOM   1904  N   ALA   470      59.195 -19.498 -24.469  1.00 89.08           N  
ATOM   1905  CA  ALA   470      58.292 -19.684 -25.595  1.00 88.19           C  
ATOM   1906  C   ALA   470      57.286 -18.541 -25.650  1.00 85.31           C  
ATOM   1907  O   ALA   470      57.074 -17.935 -26.700  1.00 87.53           O  
ATOM   1908  CB  ALA   470      57.576 -21.017 -25.486  1.00 84.11           C  
ATOM   1909  N   ALA   471      56.681 -18.244 -24.506  1.00 79.31           N  
ATOM   1910  CA  ALA   471      55.681 -17.192 -24.423  1.00 80.30           C  
ATOM   1911  C   ALA   471      56.259 -15.832 -24.796  1.00 79.31           C  
ATOM   1912  O   ALA   471      55.669 -15.092 -25.581  1.00 82.13           O  
ATOM   1913  CB  ALA   471      55.078 -17.151 -23.027  1.00 83.14           C  
ATOM   1914  N   THR   472      57.418 -15.511 -24.232  1.00 80.42           N  
ATOM   1915  CA  THR   472      58.051 -14.217 -24.445  1.00 76.81           C  
ATOM   1916  C   THR   472      58.449 -14.035 -25.901  1.00 74.94           C  
ATOM   1917  O   THR   472      58.324 -12.946 -26.462  1.00 70.08           O  
ATOM   1918  CB  THR   472      59.304 -14.068 -23.576  1.00 79.19           C  
ATOM   1919  OG1 THR   472      59.062 -14.652 -22.290  1.00  0.00           O  
ATOM   1920  CG2 THR   472      59.673 -12.597 -23.415  1.00  0.00           C  
ATOM   1921  N   GLN   473      58.928 -15.113 -26.508  1.00 80.26           N  
ATOM   1922  CA  GLN   473      59.375 -15.067 -27.892  1.00 75.96           C  
ATOM   1923  C   GLN   473      58.202 -14.831 -28.830  1.00 72.85           C  
ATOM   1924  O   GLN   473      58.266 -13.976 -29.710  1.00 65.03           O  
ATOM   1925  CB  GLN   473      60.120 -16.350 -28.265  1.00 67.88           C  
ATOM   1926  CG  GLN   473      60.465 -16.462 -29.742  1.00  0.00           C  
ATOM   1927  CD  GLN   473      61.340 -15.323 -30.240  1.00  0.00           C  
ATOM   1928  OE1 GLN   473      61.950 -14.600 -29.454  1.00  0.00           O  
ATOM   1929  NE2 GLN   473      61.400 -15.156 -31.558  1.00  0.00           N  
ATOM   1930  N   ILE   474      57.130 -15.587 -28.621  1.00 78.65           N  
ATOM   1931  CA  ILE   474      55.915 -15.447 -29.414  1.00 80.29           C  
ATOM   1932  C   ILE   474      55.374 -14.020 -29.355  1.00 74.20           C  
ATOM   1933  O   ILE   474      55.030 -13.433 -30.386  1.00 70.27           O  
ATOM   1934  CB  ILE   474      54.830 -16.441 -28.951  1.00 73.91           C  
ATOM   1935  CG1 ILE   474      55.223 -17.915 -29.152  1.00  0.00           C  
ATOM   1936  CG2 ILE   474      53.492 -16.277 -29.691  1.00  0.00           C  
ATOM   1937  CD1 ILE   474      55.454 -18.289 -30.615  1.00  0.00           C  
ATOM   1938  N   PHE   475      55.323 -13.463 -28.149  1.00 73.42           N  
ATOM   1939  CA  PHE   475      54.792 -12.120 -27.952  1.00 71.76           C  
ATOM   1940  C   PHE   475      55.613 -11.067 -28.686  1.00 70.02           C  
ATOM   1941  O   PHE   475      55.098 -10.354 -29.546  1.00 69.35           O  
ATOM   1942  CB  PHE   475      54.698 -11.776 -26.462  1.00 67.01           C  
ATOM   1943  CG  PHE   475      54.229 -10.372 -26.194  1.00  0.00           C  
ATOM   1944  CD1 PHE   475      52.907 -10.013 -26.413  1.00  0.00           C  
ATOM   1945  CD2 PHE   475      55.110  -9.409 -25.729  1.00  0.00           C  
ATOM   1946  CE1 PHE   475      52.474  -8.714 -26.174  1.00  0.00           C  
ATOM   1947  CE2 PHE   475      54.684  -8.111 -25.490  1.00  0.00           C  
ATOM   1948  CZ  PHE   475      53.365  -7.765 -25.709  1.00  0.00           C  
ATOM   1949  N   PHE   476      56.894 -10.978 -28.357  1.00 68.69           N  
ATOM   1950  CA  PHE   476      57.746  -9.965 -28.962  1.00 67.59           C  
ATOM   1951  C   PHE   476      57.996 -10.159 -30.461  1.00 73.26           C  
ATOM   1952  O   PHE   476      58.257  -9.187 -31.163  1.00 72.79           O  
ATOM   1953  CB  PHE   476      59.059  -9.823 -28.185  1.00 70.97           C  
ATOM   1954  CG  PHE   476      58.894  -9.132 -26.866  1.00  0.00           C  
ATOM   1955  CD1 PHE   476      58.920  -7.752 -26.790  1.00  0.00           C  
ATOM   1956  CD2 PHE   476      58.681  -9.860 -25.707  1.00  0.00           C  
ATOM   1957  CE1 PHE   476      58.747  -7.108 -25.581  1.00  0.00           C  
ATOM   1958  CE2 PHE   476      58.510  -9.222 -24.493  1.00  0.00           C  
ATOM   1959  CZ  PHE   476      58.543  -7.845 -24.430  1.00  0.00           C  
ATOM   1960  N   SER   477      57.896 -11.397 -30.948  1.00 74.49           N  
ATOM   1961  CA  SER   477      58.123 -11.687 -32.369  1.00 68.64           C  
ATOM   1962  C   SER   477      56.933 -11.336 -33.260  1.00 73.38           C  
ATOM   1963  O   SER   477      57.097 -11.112 -34.462  1.00 73.13           O  
ATOM   1964  CB  SER   477      58.501 -13.152 -32.583  1.00 70.53           C  
ATOM   1965  OG  SER   477      58.655 -13.439 -33.962  1.00  0.00           O  
ATOM   1966  N   LEU   478      55.738 -11.308 -32.674  1.00 77.45           N  
ATOM   1967  CA  LEU   478      54.530 -10.912 -33.397  1.00 76.23           C  
ATOM   1968  C   LEU   478      54.222  -9.440 -33.177  1.00 73.33           C  
ATOM   1969  O   LEU   478      53.616  -8.788 -34.028  1.00 71.80           O  
ATOM   1970  CB  LEU   478      53.335 -11.751 -32.950  1.00 71.85           C  
ATOM   1971  CG  LEU   478      53.313 -13.188 -33.459  1.00  0.00           C  
ATOM   1972  CD1 LEU   478      52.084 -13.907 -32.941  1.00  0.00           C  
ATOM   1973  CD2 LEU   478      53.349 -13.196 -34.977  1.00  0.00           C  
ATOM   1974  N   SER   479      54.647  -8.932 -32.024  1.00 73.45           N  
ATOM   1975  CA  SER   479      54.384  -7.562 -31.621  1.00 74.77           C  
ATOM   1976  C   SER   479      52.930  -7.116 -31.640  1.00 75.47           C  
ATOM   1977  O   SER   479      52.611  -6.095 -32.249  1.00 74.44           O  
ATOM   1978  CB  SER   479      55.191  -6.617 -32.515  1.00  0.00           O  
ATOM   1979  OG  SER   479      56.580  -6.868 -32.363  1.00  0.00           O  
ATOM   1980  N   ALA   480      52.033  -7.859 -30.966  1.00 76.04           N  
ATOM   1981  CA  ALA   480      50.638  -7.420 -31.006  1.00 75.24           C  
ATOM   1982  C   ALA   480      50.368  -6.322 -29.983  1.00 76.57           C  
ATOM   1983  O   ALA   480      50.925  -6.345 -28.884  1.00 77.99           O  
ATOM   1984  CB  ALA   480      49.875  -8.688 -30.631  1.00 65.04           C  
ATOM   1985  N   ALA   481      49.517  -5.369 -30.347  1.00 75.76           N  
ATOM   1986  CA  ALA   481      49.162  -4.287 -29.453  1.00 76.68           C  
ATOM   1987  C   ALA   481      50.250  -3.240 -29.352  1.00 80.67           C  
ATOM   1988  O   ALA   481      50.267  -2.445 -28.412  1.00 79.90           O  
ATOM   1989  CB  ALA   481      48.850  -4.841 -28.067  1.00  0.00           O  
ATOM   1990  N   TRP   482      51.165  -3.233 -30.319  1.00 73.29           N  
ATOM   1991  CA  TRP   482      52.264  -2.274 -30.296  1.00 68.82           C  
ATOM   1992  C   TRP   482      51.863  -1.020 -31.054  1.00 71.46           C  
ATOM   1993  O   TRP   482      52.643  -0.076 -31.170  1.00 74.58           O  
ATOM   1994  CB  TRP   482      53.546  -2.860 -30.895  1.00 73.42           C  
ATOM   1995  CG  TRP   482      54.138  -3.992 -30.090  1.00  0.00           C  
ATOM   1996  CD1 TRP   482      53.710  -4.533 -28.911  1.00  0.00           C  
ATOM   1997  CD2 TRP   482      55.310  -4.756 -30.407  1.00  0.00           C  
ATOM   1998  NE1 TRP   482      54.463  -5.522 -28.471  1.00  0.00           N  
ATOM   1999  CE2 TRP   482      55.483  -5.709 -29.368  1.00  0.00           C  
ATOM   2000  CE3 TRP   482      56.236  -4.732 -31.470  1.00  0.00           C  
ATOM   2001  CZ2 TRP   482      56.557  -6.640 -29.359  1.00  0.00           C  
ATOM   2002  CZ3 TRP   482      57.317  -5.666 -31.468  1.00  0.00           C  
ATOM   2003  CH2 TRP   482      57.459  -6.602 -30.414  1.00  0.00           C  
ATOM   2004  N   GLY   483      50.640  -1.020 -31.574  1.00 75.16           N  
ATOM   2005  CA  GLY   483      50.079   0.156 -32.215  1.00 78.38           C  
ATOM   2006  C   GLY   483      50.413   0.278 -33.685  1.00 75.15           C  
ATOM   2007  O   GLY   483      50.026   1.246 -34.338  1.00 80.20           O  
ATOM   2008  N   GLY   484      51.129  -0.708 -34.210  1.00 72.92           N  
ATOM   2009  CA  GLY   484      51.559  -0.665 -35.601  1.00 74.91           C  
ATOM   2010  C   GLY   484      50.681  -1.545 -36.480  1.00 76.00           C  
ATOM   2011  O   GLY   484      50.320  -1.152 -37.589  1.00 81.08           O  
ATOM   2012  N   LEU   485      50.325  -2.725 -35.977  1.00 77.47           N  
ATOM   2013  CA  LEU   485      49.358  -3.577 -36.664  1.00 80.41           C  
ATOM   2014  C   LEU   485      48.049  -2.808 -36.747  1.00 77.40           C  
ATOM   2015  O   LEU   485      47.378  -2.794 -37.779  1.00 81.60           O  
ATOM   2016  CB  LEU   485      49.148  -4.891 -35.908  1.00 73.00           C  
ATOM   2017  CG  LEU   485      50.362  -5.808 -35.756  1.00  0.00           C  
ATOM   2018  CD1 LEU   485      50.002  -7.022 -34.924  1.00  0.00           C  
ATOM   2019  CD2 LEU   485      50.911  -6.220 -37.113  1.00  0.00           C  
ATOM   2020  N   ILE   486      47.711  -2.156 -35.642  1.00 71.54           N  
ATOM   2021  CA  ILE   486      46.566  -1.264 -35.562  1.00 79.81           C  
ATOM   2022  C   ILE   486      46.601  -0.192 -36.648  1.00 79.84           C  
ATOM   2023  O   ILE   486      45.615   0.025 -37.352  1.00 81.32           O  
ATOM   2024  CB  ILE   486      46.556  -0.599 -34.190  1.00 77.44           C  
ATOM   2025  CG1 ILE   486      46.265  -1.576 -33.038  1.00  0.00           C  
ATOM   2026  CG2 ILE   486      45.499   0.510 -34.055  1.00  0.00           C  
ATOM   2027  CD1 ILE   486      46.523  -0.979 -31.655  1.00  0.00           C  
ATOM   2028  N   THR   487      47.741   0.477 -36.778  1.00 76.87           N  
ATOM   2029  CA  THR   487      47.892   1.546 -37.758  1.00 78.83           C  
ATOM   2030  C   THR   487      47.705   1.025 -39.176  1.00 79.96           C  
ATOM   2031  O   THR   487      46.946   1.591 -39.959  1.00 80.78           O  
ATOM   2032  CB  THR   487      49.253   2.213 -37.616  1.00 77.62           C  
ATOM   2033  OG1 THR   487      49.376   2.802 -36.329  1.00  0.00           O  
ATOM   2034  CG2 THR   487      49.401   3.303 -38.691  1.00  0.00           C  
ATOM   2035  N   LEU   488      48.403  -0.057 -39.496  1.00 81.23           N  
ATOM   2036  CA  LEU   488      48.352  -0.637 -40.833  1.00 83.21           C  
ATOM   2037  C   LEU   488      46.935  -1.065 -41.201  1.00 84.95           C  
ATOM   2038  O   LEU   488      46.484  -0.852 -42.328  1.00 81.39           O  
ATOM   2039  CB  LEU   488      49.312  -1.825 -40.937  1.00 75.67           C  
ATOM   2040  CG  LEU   488      50.788  -1.423 -40.894  1.00  0.00           C  
ATOM   2041  CD1 LEU   488      51.772  -2.588 -40.817  1.00  0.00           C  
ATOM   2042  CD2 LEU   488      51.274  -0.626 -42.105  1.00  0.00           C  
ATOM   2043  N   SER   489      46.237  -1.654 -40.235  1.00 84.69           N  
ATOM   2044  CA  SER   489      44.884  -2.154 -40.449  1.00 81.77           C  
ATOM   2045  C   SER   489      43.862  -1.025 -40.537  1.00 79.57           C  
ATOM   2046  O   SER   489      42.797  -1.188 -41.124  1.00 78.25           O  
ATOM   2047  CB  SER   489      44.503  -3.133 -39.351  1.00 77.17           C  
ATOM   2048  OG  SER   489      45.341  -4.278 -39.406  1.00  0.00           O  
ATOM   2049  N   SER   490      44.190   0.123 -39.959  1.00 79.44           N  
ATOM   2050  CA  SER   490      43.290   1.267 -40.004  1.00 81.32           C  
ATOM   2051  C   SER   490      43.076   1.752 -41.435  1.00 82.99           C  
ATOM   2052  O   SER   490      42.095   2.433 -41.722  1.00 90.65           O  
ATOM   2053  CB  SER   490      43.822   2.408 -39.136  1.00 82.51           C  
ATOM   2054  OG  SER   490      45.029   2.924 -39.665  1.00  0.00           O  
ATOM   2055  N   TYR   491      43.991   1.391 -42.331  1.00 82.66           N  
ATOM   2056  CA  TYR   491      43.899   1.805 -43.728  1.00 81.39           C  
ATOM   2057  C   TYR   491      43.240   0.750 -44.599  1.00 84.56           C  
ATOM   2058  O   TYR   491      43.028   0.964 -45.790  1.00 88.48           O  
ATOM   2059  CB  TYR   491      45.277   2.154 -44.283  1.00 83.38           C  
ATOM   2060  CG  TYR   491      45.934   3.292 -43.546  1.00  0.00           C  
ATOM   2061  CD1 TYR   491      45.506   4.601 -43.729  1.00  0.00           C  
ATOM   2062  CD2 TYR   491      46.977   3.058 -42.660  1.00  0.00           C  
ATOM   2063  CE1 TYR   491      46.106   5.645 -43.054  1.00  0.00           C  
ATOM   2064  CE2 TYR   491      47.578   4.093 -41.976  1.00  0.00           C  
ATOM   2065  CZ  TYR   491      47.137   5.382 -42.172  1.00  0.00           C  
ATOM   2066  OH  TYR   491      47.745   6.404 -41.489  1.00  0.00           O  
ATOM   2067  N   ASN   492      42.920  -0.391 -44.001  1.00 80.88           N  
ATOM   2068  CA  ASN   492      42.195  -1.441 -44.702  1.00 84.30           C  
ATOM   2069  C   ASN   492      40.772  -1.011 -45.030  1.00 84.02           C  
ATOM   2070  O   ASN   492      40.266  -0.032 -44.478  1.00 86.24           O  
ATOM   2071  CB  ASN   492      42.150  -2.717 -43.858  1.00 84.80           C  
ATOM   2072  CG  ASN   492      43.445  -3.502 -43.917  1.00  0.00           C  
ATOM   2073  OD1 ASN   492      44.443  -3.041 -44.473  1.00  0.00           O  
ATOM   2074  ND2 ASN   492      43.434  -4.698 -43.339  1.00  0.00           N  
ATOM   2075  N   LYS   493      40.130  -1.748 -45.929  1.00 84.16           N  
ATOM   2076  CA  LYS   493      38.712  -1.555 -46.193  1.00 80.84           C  
ATOM   2077  C   LYS   493      37.925  -2.215 -45.066  1.00 82.91           C  
ATOM   2078  O   LYS   493      38.353  -3.235 -44.523  1.00 80.66           O  
ATOM   2079  CB  LYS   493      38.330  -2.168 -47.537  1.00 85.34           C  
ATOM   2080  CG  LYS   493      39.120  -1.618 -48.713  1.00  0.00           C  
ATOM   2081  CD  LYS   493      38.933  -2.481 -49.947  1.00  0.00           C  
ATOM   2082  CE  LYS   493      39.890  -2.074 -51.058  1.00  0.00           C  
ATOM   2083  NZ  LYS   493      39.889  -3.049 -52.190  1.00  0.00           N  
ATOM   2084  N   PHE   494      36.782  -1.631 -44.717  1.00 79.80           N  
ATOM   2085  CA  PHE   494      36.008  -2.077 -43.559  1.00 76.29           C  
ATOM   2086  C   PHE   494      35.602  -3.551 -43.626  1.00 85.77           C  
ATOM   2087  O   PHE   494      35.646  -4.260 -42.616  1.00 82.57           O  
ATOM   2088  CB  PHE   494      34.764  -1.203 -43.373  1.00 77.24           C  
ATOM   2089  CG  PHE   494      35.202   0.071 -42.737  1.00  0.00           C  
ATOM   2090  CD1 PHE   494      35.375   1.259 -43.481  1.00  0.00           C  
ATOM   2091  CD2 PHE   494      35.456   0.113 -41.353  1.00  0.00           C  
ATOM   2092  CE1 PHE   494      35.791   2.475 -42.864  1.00  0.00           C  
ATOM   2093  CE2 PHE   494      35.874   1.318 -40.710  1.00  0.00           C  
ATOM   2094  CZ  PHE   494      36.043   2.503 -41.471  1.00  0.00           C  
ATOM   2095  N   HIS   495      35.216  -4.004 -44.816  1.00 90.04           N  
ATOM   2096  CA  HIS   495      34.691  -5.355 -44.997  1.00 81.26           C  
ATOM   2097  C   HIS   495      35.753  -6.332 -45.465  1.00 82.53           C  
ATOM   2098  O   HIS   495      35.455  -7.332 -46.115  1.00 89.23           O  
ATOM   2099  CB  HIS   495      33.530  -5.339 -45.985  1.00 77.71           C  
ATOM   2100  CG  HIS   495      32.353  -4.553 -45.507  1.00  0.00           C  
ATOM   2101  ND1 HIS   495      31.566  -4.963 -44.454  1.00  0.00           N  
ATOM   2102  CD2 HIS   495      31.835  -3.374 -45.930  1.00  0.00           C  
ATOM   2103  CE1 HIS   495      30.608  -4.075 -44.251  1.00  0.00           C  
ATOM   2104  NE2 HIS   495      30.751  -3.102 -45.134  1.00  0.00           N  
ATOM   2105  N   ASN   496      37.000  -6.032 -45.129  1.00 83.33           N  
ATOM   2106  CA  ASN   496      38.115  -6.882 -45.505  1.00 82.72           C  
ATOM   2107  C   ASN   496      38.248  -8.062 -44.553  1.00 79.64           C  
ATOM   2108  O   ASN   496      38.012  -7.928 -43.352  1.00 79.80           O  
ATOM   2109  CB  ASN   496      39.403  -6.065 -45.525  1.00 83.96           C  
ATOM   2110  CG  ASN   496      40.636  -6.929 -45.560  1.00  0.00           C  
ATOM   2111  OD1 ASN   496      41.030  -7.418 -46.617  1.00  0.00           O  
ATOM   2112  ND2 ASN   496      41.260  -7.123 -44.401  1.00  0.00           N  
ATOM   2113  N   ASN   497      38.621  -9.220 -45.087  1.00 78.14           N  
ATOM   2114  CA  ASN   497      38.746 -10.412 -44.260  1.00 79.98           C  
ATOM   2115  C   ASN   497      40.028 -10.399 -43.445  1.00 76.78           C  
ATOM   2116  O   ASN   497      41.001 -11.066 -43.786  1.00 77.68           O  
ATOM   2117  CB  ASN   497      38.684 -11.680 -45.109  1.00 77.56           C  
ATOM   2118  CG  ASN   497      38.343 -12.904 -44.287  1.00  0.00           C  
ATOM   2119  OD1 ASN   497      38.457 -12.893 -43.060  1.00  0.00           O  
ATOM   2120  ND2 ASN   497      37.918 -13.969 -44.956  1.00  0.00           N  
ATOM   2121  N   CYS   498      40.019  -9.642 -42.356  1.00 78.37           N  
ATOM   2122  CA  CYS   498      41.226  -9.465 -41.563  1.00 83.41           C  
ATOM   2123  C   CYS   498      41.614 -10.755 -40.836  1.00 83.30           C  
ATOM   2124  O   CYS   498      42.773 -10.947 -40.463  1.00 83.17           O  
ATOM   2125  CB  CYS   498      41.087  -8.288 -40.571  1.00 76.66           C  
ATOM   2126  SG  CYS   498      40.104  -8.531 -39.575  1.00  0.00           S  
ATOM   2127  N   TYR   499      40.643 -11.646 -40.660  1.00 79.91           N  
ATOM   2128  CA  TYR   499      40.896 -12.925 -40.010  1.00 79.11           C  
ATOM   2129  C   TYR   499      41.888 -13.777 -40.798  1.00 80.63           C  
ATOM   2130  O   TYR   499      42.816 -14.353 -40.229  1.00 80.38           O  
ATOM   2131  CB  TYR   499      39.594 -13.693 -39.822  1.00 76.95           C  
ATOM   2132  CG  TYR   499      39.777 -15.024 -39.138  1.00  0.00           C  
ATOM   2133  CD1 TYR   499      40.335 -15.098 -37.871  1.00  0.00           C  
ATOM   2134  CD2 TYR   499      39.382 -16.204 -39.752  1.00  0.00           C  
ATOM   2135  CE1 TYR   499      40.504 -16.311 -37.235  1.00  0.00           C  
ATOM   2136  CE2 TYR   499      39.544 -17.423 -39.123  1.00  0.00           C  
ATOM   2137  CZ  TYR   499      40.105 -17.469 -37.865  1.00  0.00           C  
ATOM   2138  OH  TYR   499      40.270 -18.677 -37.230  1.00  0.00           O  
ATOM   2139  N   ARG   500      41.685 -13.858 -42.109  1.00 82.68           N  
ATOM   2140  CA  ARG   500      42.605 -14.591 -42.965  1.00 77.00           C  
ATOM   2141  C   ARG   500      43.980 -13.933 -42.914  1.00 81.11           C  
ATOM   2142  O   ARG   500      45.003 -14.617 -42.918  1.00 86.82           O  
ATOM   2143  CB  ARG   500      42.084 -14.652 -44.404  1.00 66.42           C  
ATOM   2144  CG  ARG   500      42.991 -15.446 -45.348  1.00  0.00           C  
ATOM   2145  CD  ARG   500      42.418 -15.605 -46.758  1.00  0.00           C  
ATOM   2146  NE  ARG   500      43.421 -16.352 -47.567  1.00  0.00           N  
ATOM   2147  CZ  ARG   500      43.189 -16.590 -48.892  1.00  0.00           C  
ATOM   2148  NH1 ARG   500      41.980 -16.041 -49.207  1.00  0.00           N  
ATOM   2149  NH2 ARG   500      44.257 -17.284 -49.382  1.00  0.00           N  
ATOM   2150  N   ASP   501      43.994 -12.603 -42.843  1.00 77.26           N  
ATOM   2151  CA  ASP   501      45.238 -11.845 -42.787  1.00 72.36           C  
ATOM   2152  C   ASP   501      46.030 -12.163 -41.534  1.00 73.64           C  
ATOM   2153  O   ASP   501      47.250 -12.316 -41.585  1.00 72.39           O  
ATOM   2154  CB  ASP   501      44.948 -10.352 -42.818  1.00 77.74           C  
ATOM   2155  CG  ASP   501      44.231  -9.930 -44.072  1.00  0.00           C  
ATOM   2156  OD1 ASP   501      43.736 -10.815 -44.802  1.00  0.00           O  
ATOM   2157  OD2 ASP   501      44.157  -8.709 -44.326  1.00  0.00           O  
ATOM   2158  N   THR   502      45.334 -12.246 -40.405  1.00 73.96           N  
ATOM   2159  CA  THR   502      45.991 -12.551 -39.145  1.00 73.16           C  
ATOM   2160  C   THR   502      46.644 -13.929 -39.201  1.00 78.71           C  
ATOM   2161  O   THR   502      47.823 -14.076 -38.870  1.00 82.88           O  
ATOM   2162  CB  THR   502      45.009 -12.465 -37.997  1.00 71.46           C  
ATOM   2163  OG1 THR   502      44.494 -11.146 -37.893  1.00  0.00           O  
ATOM   2164  CG2 THR   502      45.724 -12.837 -36.687  1.00  0.00           C  
ATOM   2165  N   LEU   503      45.883 -14.929 -39.643  1.00 73.38           N  
ATOM   2166  CA  LEU   503      46.391 -16.298 -39.713  1.00 74.34           C  
ATOM   2167  C   LEU   503      47.570 -16.446 -40.677  1.00 69.53           C  
ATOM   2168  O   LEU   503      48.613 -16.992 -40.315  1.00 69.15           O  
ATOM   2169  CB  LEU   503      45.267 -17.275 -40.075  1.00 70.06           C  
ATOM   2170  CG  LEU   503      44.585 -18.002 -38.910  1.00  0.00           C  
ATOM   2171  CD1 LEU   503      44.054 -17.021 -37.871  1.00  0.00           C  
ATOM   2172  CD2 LEU   503      43.467 -18.897 -39.416  1.00  0.00           C  
ATOM   2173  N   ILE   504      47.394 -15.952 -41.898  1.00 69.32           N  
ATOM   2174  CA  ILE   504      48.414 -16.050 -42.935  1.00 64.65           C  
ATOM   2175  C   ILE   504      49.729 -15.435 -42.481  1.00 70.22           C  
ATOM   2176  O   ILE   504      50.785 -16.058 -42.568  1.00 71.85           O  
ATOM   2177  CB  ILE   504      47.936 -15.357 -44.210  1.00 61.80           C  
ATOM   2178  CG1 ILE   504      46.753 -16.069 -44.888  1.00  0.00           C  
ATOM   2179  CG2 ILE   504      49.020 -15.253 -45.296  1.00  0.00           C  
ATOM   2180  CD1 ILE   504      46.100 -15.244 -45.996  1.00  0.00           C  
ATOM   2181  N   VAL   505      49.650 -14.207 -41.986  1.00 78.48           N  
ATOM   2182  CA  VAL   505      50.821 -13.478 -41.518  1.00 75.55           C  
ATOM   2183  C   VAL   505      51.545 -14.167 -40.359  1.00 76.58           C  
ATOM   2184  O   VAL   505      52.772 -14.325 -40.391  1.00 73.41           O  
ATOM   2185  CB  VAL   505      50.430 -12.077 -41.078  1.00 70.71           C  
ATOM   2186  CG1 VAL   505      51.565 -11.315 -40.391  1.00  0.00           C  
ATOM   2187  CG2 VAL   505      49.985 -11.177 -42.233  1.00  0.00           C  
ATOM   2188  N   THR   506      50.778 -14.559 -39.342  1.00 71.74           N  
ATOM   2189  CA  THR   506      51.309 -15.255 -38.173  1.00 64.28           C  
ATOM   2190  C   THR   506      52.131 -16.461 -38.581  1.00 73.09           C  
ATOM   2191  O   THR   506      53.245 -16.659 -38.092  1.00 74.24           O  
ATOM   2192  CB  THR   506      50.169 -15.720 -37.273  1.00 63.10           C  
ATOM   2193  OG1 THR   506      49.421 -14.602 -36.816  1.00  0.00           O  
ATOM   2194  CG2 THR   506      50.750 -16.473 -36.064  1.00  0.00           C  
ATOM   2195  N   CYS   507      51.567 -17.265 -39.479  1.00 71.51           N  
ATOM   2196  CA  CYS   507      52.235 -18.465 -39.944  1.00 66.27           C  
ATOM   2197  C   CYS   507      53.554 -18.112 -40.635  1.00 70.67           C  
ATOM   2198  O   CYS   507      54.611 -18.634 -40.271  1.00 70.27           O  
ATOM   2199  CB  CYS   507      51.321 -19.276 -40.870  1.00 69.64           C  
ATOM   2200  SG  CYS   507      50.228 -19.861 -40.177  1.00  0.00           S  
ATOM   2201  N   THR   508      53.485 -17.219 -41.617  1.00 68.84           N  
ATOM   2202  CA  THR   508      54.661 -16.787 -42.371  1.00 72.07           C  
ATOM   2203  C   THR   508      55.779 -16.289 -41.458  1.00 70.74           C  
ATOM   2204  O   THR   508      56.957 -16.570 -41.686  1.00 68.18           O  
ATOM   2205  CB  THR   508      54.288 -15.696 -43.394  1.00 73.01           C  
ATOM   2206  OG1 THR   508      53.344 -16.204 -44.326  1.00  0.00           O  
ATOM   2207  CG2 THR   508      55.553 -15.248 -44.144  1.00  0.00           C  
ATOM   2208  N   ASN   509      55.400 -15.564 -40.413  1.00 67.02           N  
ATOM   2209  CA  ASN   509      56.359 -15.102 -39.421  1.00 68.64           C  
ATOM   2210  C   ASN   509      57.081 -16.247 -38.706  1.00 74.10           C  
ATOM   2211  O   ASN   509      58.308 -16.265 -38.636  1.00 75.17           O  
ATOM   2212  CB  ASN   509      55.673 -14.198 -38.401  1.00 73.24           C  
ATOM   2213  CG  ASN   509      56.545 -13.917 -37.198  1.00  0.00           C  
ATOM   2214  OD1 ASN   509      57.390 -13.024 -37.223  1.00  0.00           O  
ATOM   2215  ND2 ASN   509      56.343 -14.684 -36.133  1.00  0.00           N  
ATOM   2216  N   SER   510      56.322 -17.197 -38.170  1.00 77.40           N  
ATOM   2217  CA  SER   510      56.921 -18.333 -37.477  1.00 70.91           C  
ATOM   2218  C   SER   510      57.629 -19.247 -38.464  1.00 73.90           C  
ATOM   2219  O   SER   510      58.683 -19.808 -38.159  1.00 79.62           O  
ATOM   2220  CB  SER   510      55.868 -19.112 -36.693  1.00 72.30           C  
ATOM   2221  OG  SER   510      55.235 -18.280 -35.736  1.00  0.00           O  
ATOM   2222  N   ALA   511      57.048 -19.390 -39.651  1.00 71.64           N  
ATOM   2223  CA  ALA   511      57.657 -20.199 -40.697  1.00 72.48           C  
ATOM   2224  C   ALA   511      59.019 -19.635 -41.068  1.00 72.60           C  
ATOM   2225  O   ALA   511      59.949 -20.385 -41.362  1.00 75.33           O  
ATOM   2226  CB  ALA   511      56.754 -20.260 -41.921  1.00 69.02           C  
ATOM   2227  N   THR   512      59.128 -18.309 -41.046  1.00 70.00           N  
ATOM   2228  CA  THR   512      60.368 -17.637 -41.412  1.00 71.87           C  
ATOM   2229  C   THR   512      61.439 -17.920 -40.372  1.00 74.44           C  
ATOM   2230  O   THR   512      62.601 -18.159 -40.706  1.00 77.08           O  
ATOM   2231  CB  THR   512      60.172 -16.117 -41.554  1.00 67.51           C  
ATOM   2232  OG1 THR   512      59.145 -15.857 -42.519  1.00  0.00           O  
ATOM   2233  CG2 THR   512      61.459 -15.451 -42.006  1.00  0.00           C  
ATOM   2234  N   SER   513      61.034 -17.903 -39.108  1.00 71.38           N  
ATOM   2235  CA  SER   513      61.938 -18.202 -38.009  1.00 73.73           C  
ATOM   2236  C   SER   513      62.471 -19.625 -38.132  1.00 77.31           C  
ATOM   2237  O   SER   513      63.672 -19.867 -37.977  1.00 76.43           O  
ATOM   2238  CB  SER   513      61.226 -18.007 -36.670  1.00 71.95           C  
ATOM   2239  OG  SER   513      60.800 -16.666 -36.514  1.00  0.00           O  
ATOM   2240  N   ILE   514      61.572 -20.558 -38.425  1.00 76.64           N  
ATOM   2241  CA  ILE   514      61.939 -21.958 -38.610  1.00 78.00           C  
ATOM   2242  C   ILE   514      62.951 -22.127 -39.740  1.00 78.87           C  
ATOM   2243  O   ILE   514      63.962 -22.810 -39.579  1.00 80.75           O  
ATOM   2244  CB  ILE   514      60.694 -22.792 -38.895  1.00 75.27           C  
ATOM   2245  CG1 ILE   514      59.735 -22.893 -37.697  1.00  0.00           C  
ATOM   2246  CG2 ILE   514      61.006 -24.247 -39.283  1.00  0.00           C  
ATOM   2247  CD1 ILE   514      58.374 -23.487 -38.054  1.00  0.00           C  
ATOM   2248  N   PHE   515      62.668 -21.503 -40.881  1.00 75.68           N  
ATOM   2249  CA  PHE   515      63.580 -21.514 -42.016  1.00 78.76           C  
ATOM   2250  C   PHE   515      64.934 -20.930 -41.629  1.00 78.91           C  
ATOM   2251  O   PHE   515      65.978 -21.527 -41.894  1.00 79.51           O  
ATOM   2252  CB  PHE   515      63.002 -20.723 -43.209  1.00 83.23           C  
ATOM   2253  CG  PHE   515      61.847 -21.496 -43.744  1.00  0.00           C  
ATOM   2254  CD1 PHE   515      61.613 -22.841 -43.378  1.00  0.00           C  
ATOM   2255  CD2 PHE   515      60.950 -20.889 -44.642  1.00  0.00           C  
ATOM   2256  CE1 PHE   515      60.503 -23.573 -43.891  1.00  0.00           C  
ATOM   2257  CE2 PHE   515      59.831 -21.598 -45.171  1.00  0.00           C  
ATOM   2258  CZ  PHE   515      59.609 -22.948 -44.794  1.00  0.00           C  
ATOM   2259  N   ALA   516      64.908 -19.769 -40.985  1.00 78.87           N  
ATOM   2260  CA  ALA   516      66.135 -19.093 -40.588  1.00 76.17           C  
ATOM   2261  C   ALA   516      66.943 -19.957 -39.625  1.00 76.69           C  
ATOM   2262  O   ALA   516      68.165 -19.847 -39.554  1.00 76.22           O  
ATOM   2263  CB  ALA   516      65.815 -17.745 -39.961  1.00 74.71           C  
ATOM   2264  N   GLY   517      66.247 -20.819 -38.888  1.00 75.96           N  
ATOM   2265  CA  GLY   517      66.889 -21.728 -37.958  1.00 76.90           C  
ATOM   2266  C   GLY   517      67.813 -22.711 -38.647  1.00 80.20           C  
ATOM   2267  O   GLY   517      68.954 -22.913 -38.221  1.00 76.38           O  
ATOM   2268  N   PHE   518      67.316 -23.335 -39.711  1.00 77.03           N  
ATOM   2269  CA  PHE   518      68.138 -24.211 -40.531  1.00 76.14           C  
ATOM   2270  C   PHE   518      69.296 -23.419 -41.129  1.00 78.81           C  
ATOM   2271  O   PHE   518      70.436 -23.878 -41.148  1.00 74.53           O  
ATOM   2272  CB  PHE   518      67.299 -24.845 -41.642  1.00 71.32           C  
ATOM   2273  CG  PHE   518      66.300 -25.836 -41.142  1.00  0.00           C  
ATOM   2274  CD1 PHE   518      66.667 -27.151 -40.915  1.00  0.00           C  
ATOM   2275  CD2 PHE   518      64.993 -25.457 -40.889  1.00  0.00           C  
ATOM   2276  CE1 PHE   518      65.749 -28.070 -40.445  1.00  0.00           C  
ATOM   2277  CE2 PHE   518      64.070 -26.372 -40.422  1.00  0.00           C  
ATOM   2278  CZ  PHE   518      64.447 -27.678 -40.200  1.00  0.00           C  
ATOM   2279  N   VAL   519      68.983 -22.219 -41.605  1.00 77.37           N  
ATOM   2280  CA  VAL   519      69.973 -21.332 -42.201  1.00 76.08           C  
ATOM   2281  C   VAL   519      71.133 -21.058 -41.247  1.00 75.24           C  
ATOM   2282  O   VAL   519      72.295 -21.206 -41.613  1.00 76.91           O  
ATOM   2283  CB  VAL   519      69.315 -20.007 -42.655  1.00 78.24           C  
ATOM   2284  CG1 VAL   519      70.317 -18.863 -42.665  1.00  0.00           C  
ATOM   2285  CG2 VAL   519      68.672 -20.180 -44.022  1.00  0.00           C  
ATOM   2286  N   ILE   520      70.810 -20.678 -40.017  1.00 75.77           N  
ATOM   2287  CA  ILE   520      71.828 -20.391 -39.016  1.00 74.27           C  
ATOM   2288  C   ILE   520      72.618 -21.637 -38.622  1.00 81.30           C  
ATOM   2289  O   ILE   520      73.846 -21.658 -38.722  1.00 79.34           O  
ATOM   2290  CB  ILE   520      71.208 -19.774 -37.746  1.00 72.59           C  
ATOM   2291  CG1 ILE   520      70.694 -18.358 -38.032  1.00  0.00           C  
ATOM   2292  CG2 ILE   520      72.216 -19.765 -36.606  1.00  0.00           C  
ATOM   2293  CD1 ILE   520      71.774 -17.373 -38.433  1.00  0.00           C  
ATOM   2294  N   PHE   521      71.910 -22.678 -38.188  1.00 82.06           N  
ATOM   2295  CA  PHE   521      72.555 -23.851 -37.594  1.00 77.09           C  
ATOM   2296  C   PHE   521      73.279 -24.783 -38.571  1.00 80.19           C  
ATOM   2297  O   PHE   521      74.159 -25.541 -38.167  1.00 77.74           O  
ATOM   2298  CB  PHE   521      71.571 -24.632 -36.721  1.00 68.35           C  
ATOM   2299  CG  PHE   521      71.465 -24.104 -35.322  1.00  0.00           C  
ATOM   2300  CD1 PHE   521      70.651 -23.015 -35.036  1.00  0.00           C  
ATOM   2301  CD2 PHE   521      72.188 -24.686 -34.290  1.00  0.00           C  
ATOM   2302  CE1 PHE   521      70.555 -22.518 -33.744  1.00  0.00           C  
ATOM   2303  CE2 PHE   521      72.094 -24.195 -32.995  1.00  0.00           C  
ATOM   2304  CZ  PHE   521      71.277 -23.108 -32.724  1.00  0.00           C  
ATOM   2305  N   SER   522      72.919 -24.735 -39.849  1.00 81.31           N  
ATOM   2306  CA  SER   522      73.650 -25.512 -40.839  1.00 77.52           C  
ATOM   2307  C   SER   522      75.066 -24.973 -40.890  1.00 80.22           C  
ATOM   2308  O   SER   522      76.024 -25.715 -41.085  1.00 84.54           O  
ATOM   2309  CB  SER   522      73.002 -25.414 -42.219  1.00 76.81           C  
ATOM   2310  OG  SER   522      73.037 -24.085 -42.703  1.00  0.00           O  
ATOM   2311  N   VAL   523      75.191 -23.665 -40.701  1.00 84.81           N  
ATOM   2312  CA  VAL   523      76.497 -23.022 -40.694  1.00 88.22           C  
ATOM   2313  C   VAL   523      77.187 -23.254 -39.355  1.00 80.43           C  
ATOM   2314  O   VAL   523      78.389 -23.495 -39.298  1.00 82.25           O  
ATOM   2315  CB  VAL   523      76.386 -21.514 -40.992  1.00 81.72           C  
ATOM   2316  CG1 VAL   523      77.720 -20.838 -40.798  1.00  0.00           C  
ATOM   2317  CG2 VAL   523      75.888 -21.298 -42.410  1.00  0.00           C  
ATOM   2318  N   ILE   524      76.412 -23.200 -38.279  1.00 78.03           N  
ATOM   2319  CA  ILE   524      76.949 -23.465 -36.952  1.00 79.02           C  
ATOM   2320  C   ILE   524      77.573 -24.854 -36.876  1.00 87.29           C  
ATOM   2321  O   ILE   524      78.629 -25.032 -36.270  1.00 91.99           O  
ATOM   2322  CB  ILE   524      75.867 -23.306 -35.880  1.00 77.38           C  
ATOM   2323  CG1 ILE   524      75.387 -21.856 -35.703  1.00  0.00           C  
ATOM   2324  CG2 ILE   524      76.320 -23.753 -34.480  1.00  0.00           C  
ATOM   2325  CD1 ILE   524      74.133 -21.730 -34.839  1.00  0.00           C  
ATOM   2326  N   GLY   525      76.925 -25.833 -37.499  1.00 85.96           N  
ATOM   2327  CA  GLY   525      77.431 -27.193 -37.501  1.00 81.46           C  
ATOM   2328  C   GLY   525      78.703 -27.304 -38.318  1.00 85.39           C  
ATOM   2329  O   GLY   525      79.649 -27.982 -37.924  1.00 83.65           O  
ATOM   2330  N   PHE   526      78.711 -26.631 -39.463  1.00 88.46           N  
ATOM   2331  CA  PHE   526      79.873 -26.582 -40.342  1.00 85.08           C  
ATOM   2332  C   PHE   526      81.083 -26.038 -39.603  1.00 86.48           C  
ATOM   2333  O   PHE   526      82.209 -26.476 -39.821  1.00 90.66           O  
ATOM   2334  CB  PHE   526      79.565 -25.708 -41.559  1.00 90.52           C  
ATOM   2335  CG  PHE   526      80.783 -25.687 -42.416  1.00  0.00           C  
ATOM   2336  CD1 PHE   526      81.111 -26.759 -43.277  1.00  0.00           C  
ATOM   2337  CD2 PHE   526      81.644 -24.575 -42.384  1.00  0.00           C  
ATOM   2338  CE1 PHE   526      82.277 -26.727 -44.096  1.00  0.00           C  
ATOM   2339  CE2 PHE   526      82.818 -24.519 -43.195  1.00  0.00           C  
ATOM   2340  CZ  PHE   526      83.136 -25.603 -44.054  1.00  0.00           C  
ATOM   2341  N   MET   527      80.839 -25.067 -38.731  1.00 90.17           N  
ATOM   2342  CA  MET   527      81.889 -24.498 -37.900  1.00 91.84           C  
ATOM   2343  C   MET   527      82.392 -25.525 -36.895  1.00 89.78           C  
ATOM   2344  O   MET   527      83.594 -25.726 -36.745  1.00 88.59           O  
ATOM   2345  CB  MET   527      81.381 -23.257 -37.160  1.00 85.21           C  
ATOM   2346  CG  MET   527      81.278 -22.014 -38.024  1.00  0.00           C  
ATOM   2347  SD  MET   527      81.069 -20.511 -37.055  1.00  0.00           S  
ATOM   2348  CE  MET   527      79.489 -20.852 -36.291  1.00  0.00           C  
ATOM   2349  N   ALA   528      81.457 -26.179 -36.214  1.00 95.80           N  
ATOM   2350  CA  ALA   528      81.798 -27.146 -35.178  1.00 91.55           C  
ATOM   2351  C   ALA   528      82.470 -28.388 -35.754  1.00 90.16           C  
ATOM   2352  O   ALA   528      83.123 -29.139 -35.034  1.00 90.95           O  
ATOM   2353  CB  ALA   528      80.560 -27.529 -34.384  1.00 84.02           C  
ATOM   2354  N   ASN   529      82.315 -28.588 -37.058  1.00 89.90           N  
ATOM   2355  CA  ASN   529      82.842 -29.778 -37.715  1.00 98.08           C  
ATOM   2356  C   ASN   529      84.163 -29.530 -38.441  1.00 95.50           C  
ATOM   2357  O   ASN   529      85.148 -30.219 -38.189  1.00 98.29           O  
ATOM   2358  CB  ASN   529      81.808 -30.351 -38.689  1.00100.87           C  
ATOM   2359  CG  ASN   529      82.326 -31.691 -39.190  1.00  0.00           C  
ATOM   2360  OD1 ASN   529      83.069 -32.383 -38.496  1.00  0.00           O  
ATOM   2361  ND2 ASN   529      81.963 -32.130 -40.426  1.00  0.00           N  
ATOM   2362  N   GLU   530      84.180 -28.550 -39.339  1.00 92.66           N  
ATOM   2363  CA  GLU   530      85.359 -28.308 -40.169  1.00 93.83           C  
ATOM   2364  C   GLU   530      86.256 -27.172 -39.670  1.00 92.56           C  
ATOM   2365  O   GLU   530      87.265 -26.856 -40.301  1.00 90.25           O  
ATOM   2366  CB  GLU   530      84.980 -28.038 -41.642  1.00 88.70           C  
ATOM   2367  CG  GLU   530      84.194 -29.180 -42.289  1.00  0.00           C  
ATOM   2368  CD  GLU   530      85.054 -30.434 -42.233  1.00  0.00           C  
ATOM   2369  OE1 GLU   530      86.238 -30.358 -42.658  1.00  0.00           O  
ATOM   2370  OE2 GLU   530      84.539 -31.484 -41.764  1.00  0.00           O  
ATOM   2371  N   ARG   531      85.892 -26.558 -38.548  1.00 85.12           N  
ATOM   2372  CA  ARG   531      86.707 -25.488 -37.979  1.00 88.15           C  
ATOM   2373  C   ARG   531      87.169 -25.837 -36.568  1.00 92.77           C  
ATOM   2374  O   ARG   531      88.024 -25.158 -35.996  1.00 93.56           O  
ATOM   2375  CB  ARG   531      85.955 -24.154 -37.976  1.00 90.01           C  
ATOM   2376  CG  ARG   531      85.754 -23.563 -39.373  1.00  0.00           C  
ATOM   2377  CD  ARG   531      85.055 -22.203 -39.369  1.00  0.00           C  
ATOM   2378  NE  ARG   531      85.984 -21.223 -38.738  1.00  0.00           N  
ATOM   2379  CZ  ARG   531      85.611 -19.916 -38.605  1.00  0.00           C  
ATOM   2380  NH1 ARG   531      84.356 -19.787 -39.126  1.00  0.00           N  
ATOM   2381  NH2 ARG   531      86.638 -19.250 -38.002  1.00  0.00           N  
ATOM   2382  N   LYS   532      86.594 -26.895 -36.009  1.00 97.31           N  
ATOM   2383  CA  LYS   532      87.007 -27.390 -34.709  1.00100.35           C  
ATOM   2384  C   LYS   532      86.696 -26.450 -33.562  1.00 94.80           C  
ATOM   2385  O   LYS   532      87.508 -26.283 -32.653  1.00 99.46           O  
ATOM   2386  CB  LYS   532      88.510 -27.686 -34.726  1.00  0.00           O  
ATOM   2387  CG  LYS   532      88.920 -28.703 -35.793  1.00  0.00           C  
ATOM   2388  CD  LYS   532      90.388 -29.123 -35.706  1.00  0.00           C  
ATOM   2389  CE  LYS   532      90.813 -30.096 -36.808  1.00  0.00           C  
ATOM   2390  NZ  LYS   532      92.199 -30.557 -36.569  1.00  0.00           N  
ATOM   2391  N   VAL   533      85.518 -25.838 -33.605  1.00 94.47           N  
ATOM   2392  CA  VAL   533      85.066 -24.963 -32.529  1.00 91.23           C  
ATOM   2393  C   VAL   533      83.919 -25.623 -31.767  1.00 86.26           C  
ATOM   2394  O   VAL   533      83.078 -26.294 -32.362  1.00 94.91           O  
ATOM   2395  CB  VAL   533      84.637 -23.574 -33.071  1.00 91.74           C  
ATOM   2396  CG1 VAL   533      83.577 -23.715 -34.149  1.00  0.00           C  
ATOM   2397  CG2 VAL   533      84.146 -22.679 -31.947  1.00  0.00           C  
ATOM   2398  N   ASN   534      83.901 -25.455 -30.449  1.00 86.59           N  
ATOM   2399  CA  ASN   534      82.840 -26.022 -29.625  1.00 87.75           C  
ATOM   2400  C   ASN   534      81.492 -25.393 -29.948  1.00 91.28           C  
ATOM   2401  O   ASN   534      81.392 -24.183 -30.143  1.00 89.06           O  
ATOM   2402  CB  ASN   534      83.144 -25.830 -28.143  1.00 84.41           C  
ATOM   2403  CG  ASN   534      84.312 -26.736 -27.781  1.00  0.00           C  
ATOM   2404  OD1 ASN   534      84.575 -27.730 -28.455  1.00  0.00           O  
ATOM   2405  ND2 ASN   534      85.077 -26.440 -26.696  1.00  0.00           N  
ATOM   2406  N   ILE   535      80.456 -26.222 -29.995  1.00 97.42           N  
ATOM   2407  CA  ILE   535      79.112 -25.744 -30.290  1.00 93.85           C  
ATOM   2408  C   ILE   535      78.650 -24.734 -29.239  1.00 87.76           C  
ATOM   2409  O   ILE   535      77.867 -23.835 -29.535  1.00 90.84           O  
ATOM   2410  CB  ILE   535      78.102 -26.915 -30.401  1.00 94.78           C  
ATOM   2411  CG1 ILE   535      76.761 -26.421 -30.951  1.00  0.00           C  
ATOM   2412  CG2 ILE   535      77.933 -27.622 -29.059  1.00  0.00           C  
ATOM   2413  CD1 ILE   535      76.851 -25.825 -32.341  1.00  0.00           C  
ATOM   2414  N   GLU   536      79.166 -24.873 -28.020  1.00 90.25           N  
ATOM   2415  CA  GLU   536      78.789 -23.997 -26.916  1.00 92.61           C  
ATOM   2416  C   GLU   536      79.231 -22.556 -27.158  1.00 87.43           C  
ATOM   2417  O   GLU   536      78.609 -21.617 -26.661  1.00 77.71           O  
ATOM   2418  CB  GLU   536      79.382 -24.504 -25.596  1.00 88.79           C  
ATOM   2419  CG  GLU   536      78.822 -25.836 -25.109  1.00  0.00           C  
ATOM   2420  CD  GLU   536      79.498 -27.038 -25.747  1.00  0.00           C  
ATOM   2421  OE1 GLU   536      80.446 -26.849 -26.539  1.00  0.00           O  
ATOM   2422  OE2 GLU   536      79.081 -28.178 -25.451  1.00  0.00           O  
ATOM   2423  N   ASN   537      80.303 -22.392 -27.924  1.00 90.39           N  
ATOM   2424  CA  ASN   537      80.900 -21.079 -28.144  1.00 87.01           C  
ATOM   2425  C   ASN   537      80.314 -20.358 -29.356  1.00 88.05           C  
ATOM   2426  O   ASN   537      80.562 -19.169 -29.553  1.00 90.59           O  
ATOM   2427  CB  ASN   537      82.420 -21.193 -28.305  1.00 83.98           C  
ATOM   2428  CG  ASN   537      83.010 -21.568 -26.953  1.00  0.00           C  
ATOM   2429  OD1 ASN   537      82.439 -21.264 -25.907  1.00  0.00           O  
ATOM   2430  ND2 ASN   537      84.184 -22.250 -26.901  1.00  0.00           N  
ATOM   2431  N   VAL   538      79.542 -21.073 -30.169  1.00 83.64           N  
ATOM   2432  CA  VAL   538      78.991 -20.480 -31.386  1.00 79.77           C  
ATOM   2433  C   VAL   538      77.473 -20.311 -31.352  1.00 81.77           C  
ATOM   2434  O   VAL   538      76.933 -19.395 -31.969  1.00 80.72           O  
ATOM   2435  CB  VAL   538      79.388 -21.277 -32.639  1.00 80.01           C  
ATOM   2436  CG1 VAL   538      80.878 -21.129 -32.907  1.00  0.00           C  
ATOM   2437  CG2 VAL   538      79.005 -22.738 -32.481  1.00  0.00           C  
ATOM   2438  N   ALA   539      76.785 -21.191 -30.634  1.00 82.23           N  
ATOM   2439  CA  ALA   539      75.337 -21.094 -30.526  1.00 73.32           C  
ATOM   2440  C   ALA   539      74.975 -19.969 -29.576  1.00 75.28           C  
ATOM   2441  O   ALA   539      74.754 -20.196 -28.389  1.00 78.91           O  
ATOM   2442  CB  ALA   539      74.744 -22.406 -30.050  1.00 78.42           C  
ATOM   2443  N   ASP   540      74.925 -18.751 -30.104  1.00 81.17           N  
ATOM   2444  CA  ASP   540      74.637 -17.580 -29.282  1.00 87.26           C  
ATOM   2445  C   ASP   540      73.340 -16.914 -29.722  1.00 87.87           C  
ATOM   2446  O   ASP   540      72.622 -17.433 -30.579  1.00 86.76           O  
ATOM   2447  CB  ASP   540      75.776 -16.542 -29.339  1.00 77.63           C  
ATOM   2448  CG  ASP   540      75.689 -15.679 -28.087  1.00  0.00           C  
ATOM   2449  OD1 ASP   540      74.672 -15.804 -27.353  1.00  0.00           O  
ATOM   2450  OD2 ASP   540      76.637 -14.885 -27.849  1.00  0.00           O  
ATOM   2451  N   GLN   541      73.052 -15.761 -29.128  1.00 79.82           N  
ATOM   2452  CA  GLN   541      71.856 -15.002 -29.449  1.00 76.58           C  
ATOM   2453  C   GLN   541      72.190 -13.524 -29.622  1.00 79.51           C  
ATOM   2454  O   GLN   541      73.234 -13.055 -29.164  1.00 87.30           O  
ATOM   2455  CB  GLN   541      70.824 -15.162 -28.334  1.00 88.63           C  
ATOM   2456  CG  GLN   541      71.303 -14.636 -26.980  1.00  0.00           C  
ATOM   2457  CD  GLN   541      71.083 -13.131 -26.955  1.00  0.00           C  
ATOM   2458  OE1 GLN   541      70.109 -12.623 -27.509  1.00  0.00           O  
ATOM   2459  NE2 GLN   541      71.976 -12.333 -26.310  1.00  0.00           N  
ATOM   2460  N   GLY   542      71.302 -12.789 -30.280  1.00 77.00           N  
ATOM   2461  CA  GLY   542      71.467 -11.353 -30.421  1.00 76.12           C  
ATOM   2462  C   GLY   542      72.511 -10.958 -31.445  1.00 76.16           C  
ATOM   2463  O   GLY   542      72.939 -11.788 -32.251  1.00 77.59           O  
ATOM   2464  N   PRO   543      72.931  -9.682 -31.418  1.00 74.12           N  
ATOM   2465  CA  PRO   543      73.885  -9.129 -32.387  1.00 78.74           C  
ATOM   2466  C   PRO   543      75.215  -9.883 -32.433  1.00 75.69           C  
ATOM   2467  O   PRO   543      75.891  -9.875 -33.464  1.00 77.90           O  
ATOM   2468  CB  PRO   543      74.098  -7.686 -31.899  1.00 72.61           C  
ATOM   2469  CG  PRO   543      73.616  -7.665 -30.496  1.00  0.00           C  
ATOM   2470  CD  PRO   543      72.508  -8.673 -30.435  1.00  0.00           C  
ATOM   2471  N   GLY   544      75.579 -10.530 -31.333  1.00 67.95           N  
ATOM   2472  CA  GLY   544      76.783 -11.335 -31.311  1.00 67.25           C  
ATOM   2473  C   GLY   544      76.746 -12.444 -32.346  1.00 71.98           C  
ATOM   2474  O   GLY   544      77.783 -12.867 -32.848  1.00 75.00           O  
ATOM   2475  N   ILE   545      75.548 -12.912 -32.680  1.00 70.72           N  
ATOM   2476  CA  ILE   545      75.413 -14.020 -33.619  1.00 77.21           C  
ATOM   2477  C   ILE   545      75.598 -13.593 -35.073  1.00 73.55           C  
ATOM   2478  O   ILE   545      76.216 -14.309 -35.865  1.00 72.50           O  
ATOM   2479  CB  ILE   545      74.060 -14.720 -33.453  1.00 80.30           C  
ATOM   2480  CG1 ILE   545      73.901 -15.435 -32.100  1.00  0.00           C  
ATOM   2481  CG2 ILE   545      73.795 -15.802 -34.513  1.00  0.00           C  
ATOM   2482  CD1 ILE   545      72.477 -15.919 -31.830  1.00  0.00           C  
ATOM   2483  N   ALA   546      75.062 -12.431 -35.425  1.00 70.22           N  
ATOM   2484  CA  ALA   546      75.028 -12.022 -36.824  1.00 73.69           C  
ATOM   2485  C   ALA   546      76.119 -11.022 -37.188  1.00 72.66           C  
ATOM   2486  O   ALA   546      76.395 -10.803 -38.368  1.00 77.65           O  
ATOM   2487  CB  ALA   546      73.658 -11.442 -37.211  1.00 75.65           C  
ATOM   2488  N   PHE   547      76.741 -10.419 -36.182  1.00 69.79           N  
ATOM   2489  CA  PHE   547      77.816  -9.469 -36.440  1.00 74.63           C  
ATOM   2490  C   PHE   547      79.193 -10.082 -36.207  1.00 75.61           C  
ATOM   2491  O   PHE   547      80.207  -9.535 -36.637  1.00 79.17           O  
ATOM   2492  CB  PHE   547      77.641  -8.207 -35.591  1.00 74.48           C  
ATOM   2493  CG  PHE   547      76.461  -7.368 -35.991  1.00  0.00           C  
ATOM   2494  CD1 PHE   547      76.249  -7.036 -37.321  1.00  0.00           C  
ATOM   2495  CD2 PHE   547      75.556  -6.924 -35.039  1.00  0.00           C  
ATOM   2496  CE1 PHE   547      75.165  -6.270 -37.696  1.00  0.00           C  
ATOM   2497  CE2 PHE   547      74.465  -6.159 -35.406  1.00  0.00           C  
ATOM   2498  CZ  PHE   547      74.270  -5.830 -36.739  1.00  0.00           C  
ATOM   2499  N   VAL   548      79.227 -11.224 -35.531  1.00 71.74           N  
ATOM   2500  CA  VAL   548      80.495 -11.843 -35.172  1.00 71.60           C  
ATOM   2501  C   VAL   548      80.568 -13.301 -35.616  1.00 72.29           C  
ATOM   2502  O   VAL   548      81.394 -13.660 -36.452  1.00 75.47           O  
ATOM   2503  CB  VAL   548      80.761 -11.749 -33.648  1.00 71.41           C  
ATOM   2504  CG1 VAL   548      82.057 -12.457 -33.282  1.00  0.00           C  
ATOM   2505  CG2 VAL   548      80.796 -10.295 -33.199  1.00  0.00           C  
ATOM   2506  N   VAL   549      79.695 -14.134 -35.059  1.00 71.56           N  
ATOM   2507  CA  VAL   549      79.740 -15.574 -35.294  1.00 66.78           C  
ATOM   2508  C   VAL   549      79.475 -15.966 -36.747  1.00 68.58           C  
ATOM   2509  O   VAL   549      80.249 -16.710 -37.347  1.00 76.96           O  
ATOM   2510  CB  VAL   549      78.766 -16.321 -34.370  1.00 66.69           C  
ATOM   2511  CG1 VAL   549      78.553 -17.740 -34.852  1.00  0.00           C  
ATOM   2512  CG2 VAL   549      79.290 -16.314 -32.947  1.00  0.00           C  
ATOM   2513  N   TYR   550      78.387 -15.468 -37.315  1.00 66.94           N  
ATOM   2514  CA  TYR   550      78.061 -15.810 -38.692  1.00 66.04           C  
ATOM   2515  C   TYR   550      79.032 -15.233 -39.737  1.00 75.22           C  
ATOM   2516  O   TYR   550      79.446 -15.958 -40.644  1.00 80.64           O  
ATOM   2517  CB  TYR   550      76.614 -15.455 -39.025  1.00 68.76           C  
ATOM   2518  CG  TYR   550      76.081 -16.218 -40.205  1.00  0.00           C  
ATOM   2519  CD1 TYR   550      76.211 -15.721 -41.493  1.00  0.00           C  
ATOM   2520  CD2 TYR   550      75.459 -17.445 -40.033  1.00  0.00           C  
ATOM   2521  CE1 TYR   550      75.726 -16.417 -42.576  1.00  0.00           C  
ATOM   2522  CE2 TYR   550      74.971 -18.153 -41.112  1.00  0.00           C  
ATOM   2523  CZ  TYR   550      75.108 -17.635 -42.384  1.00  0.00           C  
ATOM   2524  OH  TYR   550      74.626 -18.330 -43.469  1.00  0.00           O  
ATOM   2525  N   PRO   551      79.394 -13.935 -39.629  1.00 70.06           N  
ATOM   2526  CA  PRO   551      80.380 -13.433 -40.595  1.00 75.22           C  
ATOM   2527  C   PRO   551      81.717 -14.166 -40.502  1.00 79.82           C  
ATOM   2528  O   PRO   551      82.424 -14.281 -41.506  1.00 79.09           O  
ATOM   2529  CB  PRO   551      80.558 -11.967 -40.185  1.00 72.50           C  
ATOM   2530  CG  PRO   551      79.280 -11.606 -39.546  1.00  0.00           C  
ATOM   2531  CD  PRO   551      78.854 -12.842 -38.801  1.00  0.00           C  
ATOM   2532  N   GLU   552      82.048 -14.655 -39.310  1.00 74.13           N  
ATOM   2533  CA  GLU   552      83.281 -15.402 -39.103  1.00 76.42           C  
ATOM   2534  C   GLU   552      83.316 -16.651 -39.967  1.00 84.86           C  
ATOM   2535  O   GLU   552      84.358 -16.994 -40.528  1.00 92.06           O  
ATOM   2536  CB  GLU   552      83.436 -15.771 -37.646  1.00 77.51           C  
ATOM   2537  CG  GLU   552      84.730 -16.529 -37.343  1.00  0.00           C  
ATOM   2538  CD  GLU   552      84.808 -16.744 -35.838  1.00  0.00           C  
ATOM   2539  OE1 GLU   552      83.846 -17.330 -35.274  1.00  0.00           O  
ATOM   2540  OE2 GLU   552      85.830 -16.324 -35.233  1.00  0.00           O  
ATOM   2541  N   ALA   553      82.176 -17.326 -40.077  1.00 84.84           N  
ATOM   2542  CA  ALA   553      82.086 -18.529 -40.898  1.00 80.19           C  
ATOM   2543  C   ALA   553      82.018 -18.176 -42.380  1.00 82.20           C  
ATOM   2544  O   ALA   553      82.602 -18.871 -43.212  1.00 78.73           O  
ATOM   2545  CB  ALA   553      80.893 -19.365 -40.491  1.00 69.97           C  
ATOM   2546  N   LEU   554      81.309 -17.094 -42.698  1.00 81.89           N  
ATOM   2547  CA  LEU   554      81.180 -16.625 -44.075  1.00 84.44           C  
ATOM   2548  C   LEU   554      82.553 -16.443 -44.712  1.00 87.62           C  
ATOM   2549  O   LEU   554      82.791 -16.859 -45.846  1.00 88.64           O  
ATOM   2550  CB  LEU   554      80.400 -15.290 -44.145  1.00 84.66           C  
ATOM   2551  CG  LEU   554      78.913 -15.436 -43.817  1.00  0.00           C  
ATOM   2552  CD1 LEU   554      78.142 -14.119 -43.716  1.00  0.00           C  
ATOM   2553  CD2 LEU   554      78.104 -16.243 -44.831  1.00  0.00           C  
ATOM   2554  N   THR   555      83.461 -15.847 -43.950  1.00 85.79           N  
ATOM   2555  CA  THR   555      84.792 -15.500 -44.434  1.00 78.69           C  
ATOM   2556  C   THR   555      85.677 -16.707 -44.739  1.00 89.28           C  
ATOM   2557  O   THR   555      86.746 -16.560 -45.333  1.00 94.22           O  
ATOM   2558  CB  THR   555      85.472 -14.603 -43.433  1.00 79.79           C  
ATOM   2559  OG1 THR   555      85.585 -15.265 -42.182  1.00  0.00           O  
ATOM   2560  CG2 THR   555      84.646 -13.319 -43.256  1.00  0.00           C  
ATOM   2561  N   ARG   556      85.238 -17.894 -44.334  1.00 88.50           N  
ATOM   2562  CA  ARG   556      86.042 -19.094 -44.533  1.00 82.66           C  
ATOM   2563  C   ARG   556      85.595 -19.887 -45.755  1.00 79.47           C  
ATOM   2564  O   ARG   556      86.320 -20.752 -46.234  1.00 85.79           O  
ATOM   2565  CB  ARG   556      86.023 -20.010 -43.285  1.00 84.29           C  
ATOM   2566  CG  ARG   556      86.708 -19.392 -42.064  1.00  0.00           C  
ATOM   2567  CD  ARG   556      86.598 -20.249 -40.802  1.00  0.00           C  
ATOM   2568  NE  ARG   556      87.259 -19.503 -39.695  1.00  0.00           N  
ATOM   2569  CZ  ARG   556      88.613 -19.580 -39.533  1.00  0.00           C  
ATOM   2570  NH1 ARG   556      89.103 -20.398 -40.510  1.00  0.00           N  
ATOM   2571  NH2 ARG   556      88.948 -18.810 -38.458  1.00  0.00           N  
ATOM   2572  N   LEU   557      84.402 -19.591 -46.258  1.00 90.29           N  
ATOM   2573  CA  LEU   557      83.848 -20.344 -47.382  1.00 97.00           C  
ATOM   2574  C   LEU   557      84.138 -19.638 -48.705  1.00 95.04           C  
ATOM   2575  O   LEU   557      84.310 -18.419 -48.735  1.00 95.55           O  
ATOM   2576  CB  LEU   557      82.339 -20.578 -47.192  1.00 91.25           C  
ATOM   2577  CG  LEU   557      81.998 -21.353 -45.917  1.00  0.00           C  
ATOM   2578  CD1 LEU   557      80.504 -21.538 -45.654  1.00  0.00           C  
ATOM   2579  CD2 LEU   557      82.547 -22.778 -45.863  1.00  0.00           C  
ATOM   2580  N   PRO   558      84.223 -20.410 -49.803  1.00 94.41           N  
ATOM   2581  CA  PRO   558      84.464 -19.831 -51.131  1.00 90.12           C  
ATOM   2582  C   PRO   558      83.380 -18.829 -51.503  1.00 93.55           C  
ATOM   2583  O   PRO   558      82.240 -18.968 -51.047  1.00 97.83           O  
ATOM   2584  CB  PRO   558      84.398 -21.046 -52.056  1.00 85.96           C  
ATOM   2585  CG  PRO   558      84.768 -22.196 -51.187  1.00  0.00           C  
ATOM   2586  CD  PRO   558      84.184 -21.882 -49.845  1.00  0.00           C  
ATOM   2587  N   LEU   559      83.740 -17.843 -52.321  1.00 88.54           N  
ATOM   2588  CA  LEU   559      82.854 -16.734 -52.663  1.00 85.72           C  
ATOM   2589  C   LEU   559      82.353 -16.051 -51.398  1.00 90.72           C  
ATOM   2590  O   LEU   559      81.193 -15.638 -51.321  1.00 94.56           O  
ATOM   2591  CB  LEU   559      81.686 -17.210 -53.521  1.00 84.50           C  
ATOM   2592  CG  LEU   559      82.121 -17.918 -54.805  1.00  0.00           C  
ATOM   2593  CD1 LEU   559      80.980 -18.480 -55.652  1.00  0.00           C  
ATOM   2594  CD2 LEU   559      82.900 -17.047 -55.790  1.00  0.00           C  
ATOM   2595  N   SER   560      83.241 -15.945 -50.412  1.00 87.84           N  
ATOM   2596  CA  SER   560      82.909 -15.371 -49.113  1.00 88.25           C  
ATOM   2597  C   SER   560      82.288 -13.989 -49.255  1.00 83.21           C  
ATOM   2598  O   SER   560      81.360 -13.641 -48.532  1.00 90.07           O  
ATOM   2599  CB  SER   560      84.161 -15.280 -48.241  1.00 87.45           C  
ATOM   2600  OG  SER   560      85.139 -14.462 -48.850  1.00  0.00           O  
ATOM   2601  N   PRO   561      82.803 -13.218 -50.204  1.00 74.06           N  
ATOM   2602  CA  PRO   561      82.358 -11.853 -50.408  1.00 79.54           C  
ATOM   2603  C   PRO   561      80.887 -11.798 -50.789  1.00 86.96           C  
ATOM   2604  O   PRO   561      80.145 -10.933 -50.320  1.00 90.02           O  
ATOM   2605  CB  PRO   561      83.172 -11.174 -51.508  1.00 84.16           C  
ATOM   2606  CG  PRO   561      84.587 -11.738 -51.656  1.00  0.00           C  
ATOM   2607  CD  PRO   561      84.666 -13.254 -51.460  1.00  0.00           C  
ATOM   2608  N   PHE   562      80.469 -12.728 -51.636  1.00 82.62           N  
ATOM   2609  CA  PHE   562      79.090 -12.764 -52.092  1.00 82.82           C  
ATOM   2610  C   PHE   562      78.134 -13.023 -50.931  1.00 84.74           C  
ATOM   2611  O   PHE   562      77.155 -12.297 -50.749  1.00 85.28           O  
ATOM   2612  CB  PHE   562      78.927 -13.820 -53.181  1.00 83.09           C  
ATOM   2613  CG  PHE   562      77.532 -13.944 -53.697  1.00  0.00           C  
ATOM   2614  CD1 PHE   562      76.915 -12.873 -54.321  1.00  0.00           C  
ATOM   2615  CD2 PHE   562      76.837 -15.138 -53.568  1.00  0.00           C  
ATOM   2616  CE1 PHE   562      75.625 -12.986 -54.798  1.00  0.00           C  
ATOM   2617  CE2 PHE   562      75.551 -15.258 -54.044  1.00  0.00           C  
ATOM   2618  CZ  PHE   562      74.942 -14.181 -54.661  1.00  0.00           C  
ATOM   2619  N   TRP   563      78.430 -14.049 -50.138  1.00 83.20           N  
ATOM   2620  CA  TRP   563      77.589 -14.388 -48.995  1.00 85.25           C  
ATOM   2621  C   TRP   563      77.572 -13.257 -47.974  1.00 84.84           C  
ATOM   2622  O   TRP   563      76.537 -12.967 -47.377  1.00 84.13           O  
ATOM   2623  CB  TRP   563      78.062 -15.685 -48.338  1.00 85.54           C  
ATOM   2624  CG  TRP   563      78.278 -16.799 -49.311  1.00  0.00           C  
ATOM   2625  CD1 TRP   563      79.445 -17.465 -49.547  1.00  0.00           C  
ATOM   2626  CD2 TRP   563      77.305 -17.371 -50.194  1.00  0.00           C  
ATOM   2627  NE1 TRP   563      79.256 -18.421 -50.515  1.00  0.00           N  
ATOM   2628  CE2 TRP   563      77.952 -18.383 -50.930  1.00  0.00           C  
ATOM   2629  CE3 TRP   563      75.948 -17.128 -50.432  1.00  0.00           C  
ATOM   2630  CZ2 TRP   563      77.289 -19.150 -51.884  1.00  0.00           C  
ATOM   2631  CZ3 TRP   563      75.294 -17.889 -51.380  1.00  0.00           C  
ATOM   2632  CH2 TRP   563      75.965 -18.889 -52.094  1.00  0.00           C  
ATOM   2633  N   ALA   564      78.720 -12.615 -47.787  1.00 77.67           N  
ATOM   2634  CA  ALA   564      78.829 -11.515 -46.839  1.00 79.80           C  
ATOM   2635  C   ALA   564      77.905 -10.365 -47.221  1.00 85.92           C  
ATOM   2636  O   ALA   564      77.116  -9.894 -46.401  1.00 88.44           O  
ATOM   2637  CB  ALA   564      80.264 -11.034 -46.746  1.00 77.06           C  
ATOM   2638  N   ILE   565      77.998  -9.924 -48.473  1.00 84.81           N  
ATOM   2639  CA  ILE   565      77.197  -8.799 -48.950  1.00 81.56           C  
ATOM   2640  C   ILE   565      75.697  -9.036 -48.821  1.00 79.79           C  
ATOM   2641  O   ILE   565      74.958  -8.142 -48.425  1.00 78.84           O  
ATOM   2642  CB  ILE   565      77.542  -8.463 -50.400  1.00 78.89           C  
ATOM   2643  CG1 ILE   565      78.960  -7.893 -50.577  1.00  0.00           C  
ATOM   2644  CG2 ILE   565      76.607  -7.413 -51.025  1.00  0.00           C  
ATOM   2645  CD1 ILE   565      79.405  -7.809 -52.036  1.00  0.00           C  
ATOM   2646  N   ILE   566      75.239 -10.236 -49.149  1.00 72.88           N  
ATOM   2647  CA  ILE   566      73.806 -10.479 -49.112  1.00 81.89           C  
ATOM   2648  C   ILE   566      73.302 -10.736 -47.692  1.00 82.98           C  
ATOM   2649  O   ILE   566      72.163 -10.398 -47.363  1.00 87.57           O  
ATOM   2650  CB  ILE   566      73.377 -11.598 -50.087  1.00 84.17           C  
ATOM   2651  CG1 ILE   566      73.994 -12.935 -49.689  1.00  0.00           C  
ATOM   2652  CG2 ILE   566      73.750 -11.232 -51.516  1.00  0.00           C  
ATOM   2653  CD1 ILE   566      73.041 -13.817 -48.946  1.00  0.00           C  
ATOM   2654  N   PHE   567      74.153 -11.318 -46.852  1.00 77.20           N  
ATOM   2655  CA  PHE   567      73.799 -11.563 -45.458  1.00 71.26           C  
ATOM   2656  C   PHE   567      73.578 -10.252 -44.720  1.00 77.99           C  
ATOM   2657  O   PHE   567      72.635 -10.114 -43.941  1.00 81.06           O  
ATOM   2658  CB  PHE   567      74.893 -12.366 -44.763  1.00 71.14           C  
ATOM   2659  CG  PHE   567      74.667 -12.552 -43.292  1.00  0.00           C  
ATOM   2660  CD1 PHE   567      73.784 -13.516 -42.829  1.00  0.00           C  
ATOM   2661  CD2 PHE   567      75.348 -11.771 -42.368  1.00  0.00           C  
ATOM   2662  CE1 PHE   567      73.576 -13.692 -41.471  1.00  0.00           C  
ATOM   2663  CE2 PHE   567      75.149 -11.942 -41.011  1.00  0.00           C  
ATOM   2664  CZ  PHE   567      74.260 -12.905 -40.560  1.00  0.00           C  
ATOM   2665  N   PHE   568      74.455  -9.288 -44.967  1.00 77.65           N  
ATOM   2666  CA  PHE   568      74.339  -7.992 -44.321  1.00 76.82           C  
ATOM   2667  C   PHE   568      73.183  -7.208 -44.904  1.00 75.67           C  
ATOM   2668  O   PHE   568      72.393  -6.622 -44.169  1.00 79.90           O  
ATOM   2669  CB  PHE   568      75.653  -7.226 -44.427  1.00 75.83           C  
ATOM   2670  CG  PHE   568      76.758  -7.856 -43.647  1.00  0.00           C  
ATOM   2671  CD1 PHE   568      76.516  -8.363 -42.378  1.00  0.00           C  
ATOM   2672  CD2 PHE   568      78.024  -7.974 -44.182  1.00  0.00           C  
ATOM   2673  CE1 PHE   568      77.521  -8.960 -41.651  1.00  0.00           C  
ATOM   2674  CE2 PHE   568      79.036  -8.574 -43.460  1.00  0.00           C  
ATOM   2675  CZ  PHE   568      78.784  -9.065 -42.189  1.00  0.00           C  
ATOM   2676  N   LEU   569      73.065  -7.219 -46.226  1.00 79.03           N  
ATOM   2677  CA  LEU   569      71.928  -6.588 -46.887  1.00 78.77           C  
ATOM   2678  C   LEU   569      70.608  -7.169 -46.369  1.00 80.42           C  
ATOM   2679  O   LEU   569      69.610  -6.447 -46.260  1.00 75.02           O  
ATOM   2680  CB  LEU   569      72.043  -6.730 -48.410  1.00 79.51           C  
ATOM   2681  CG  LEU   569      70.944  -5.990 -49.176  1.00  0.00           C  
ATOM   2682  CD1 LEU   569      70.904  -4.480 -48.949  1.00  0.00           C  
ATOM   2683  CD2 LEU   569      71.019  -6.119 -50.696  1.00  0.00           C  
ATOM   2684  N   MET   570      70.618  -8.459 -46.015  1.00 74.45           N  
ATOM   2685  CA  MET   570      69.429  -9.144 -45.484  1.00 71.02           C  
ATOM   2686  C   MET   570      68.963  -8.567 -44.136  1.00 79.67           C  
ATOM   2687  O   MET   570      67.843  -8.029 -44.032  1.00 78.82           O  
ATOM   2688  CB  MET   570      69.670 -10.661 -45.354  1.00 64.95           C  
ATOM   2689  CG  MET   570      68.563 -11.387 -44.582  1.00  0.00           C  
ATOM   2690  SD  MET   570      68.654 -13.190 -44.433  1.00  0.00           S  
ATOM   2691  CE  MET   570      69.777 -13.423 -43.051  1.00  0.00           C  
ATOM   2692  N   LEU   571      69.806  -8.673 -43.109  1.00 75.59           N  
ATOM   2693  CA  LEU   571      69.412  -8.192 -41.790  1.00 76.76           C  
ATOM   2694  C   LEU   571      69.250  -6.678 -41.736  1.00 76.48           C  
ATOM   2695  O   LEU   571      68.700  -6.143 -40.773  1.00 77.75           O  
ATOM   2696  CB  LEU   571      70.366  -8.701 -40.706  1.00 80.67           C  
ATOM   2697  CG  LEU   571      71.852  -8.854 -41.016  1.00  0.00           C  
ATOM   2698  CD1 LEU   571      72.531  -7.520 -41.113  1.00  0.00           C  
ATOM   2699  CD2 LEU   571      72.511  -9.685 -39.957  1.00  0.00           C  
ATOM   2700  N   LEU   572      69.720  -5.994 -42.776  1.00 74.47           N  
ATOM   2701  CA  LEU   572      69.380  -4.593 -42.958  1.00 76.09           C  
ATOM   2702  C   LEU   572      67.907  -4.512 -43.361  1.00 79.36           C  
ATOM   2703  O   LEU   572      67.118  -3.814 -42.721  1.00 74.93           O  
ATOM   2704  CB  LEU   572      70.271  -3.954 -44.007  1.00 68.98           C  
ATOM   2705  CG  LEU   572      69.954  -2.478 -44.258  1.00  0.00           C  
ATOM   2706  CD1 LEU   572      70.121  -1.566 -43.043  1.00  0.00           C  
ATOM   2707  CD2 LEU   572      70.816  -1.806 -45.327  1.00  0.00           C  
ATOM   2708  N   THR   573      67.534  -5.248 -44.407  1.00 76.43           N  
ATOM   2709  CA  THR   573      66.144  -5.277 -44.858  1.00 72.85           C  
ATOM   2710  C   THR   573      65.217  -5.938 -43.836  1.00 77.12           C  
ATOM   2711  O   THR   573      64.016  -5.657 -43.798  1.00 77.74           O  
ATOM   2712  CB  THR   573      65.993  -5.989 -46.213  1.00 73.82           C  
ATOM   2713  OG1 THR   573      66.526  -7.316 -46.122  1.00  0.00           O  
ATOM   2714  CG2 THR   573      66.724  -5.226 -47.301  1.00  0.00           C  
ATOM   2715  N   LEU   574      65.773  -6.818 -43.010  1.00 73.56           N  
ATOM   2716  CA  LEU   574      65.002  -7.412 -41.924  1.00 76.94           C  
ATOM   2717  C   LEU   574      64.616  -6.365 -40.893  1.00 74.61           C  
ATOM   2718  O   LEU   574      63.596  -6.491 -40.223  1.00 79.59           O  
ATOM   2719  CB  LEU   574      65.793  -8.520 -41.237  1.00 77.45           C  
ATOM   2720  CG  LEU   574      65.728  -9.898 -41.880  1.00  0.00           C  
ATOM   2721  CD1 LEU   574      66.718 -10.814 -41.193  1.00  0.00           C  
ATOM   2722  CD2 LEU   574      64.315 -10.445 -41.778  1.00  0.00           C  
ATOM   2723  N   GLY   575      65.439  -5.333 -40.763  1.00 70.26           N  
ATOM   2724  CA  GLY   575      65.204  -4.307 -39.769  1.00 66.57           C  
ATOM   2725  C   GLY   575      64.393  -3.147 -40.305  1.00 71.65           C  
ATOM   2726  O   GLY   575      63.544  -2.604 -39.599  1.00 78.42           O  
ATOM   2727  N   LEU   576      64.651  -2.775 -41.555  1.00 69.37           N  
ATOM   2728  CA  LEU   576      64.019  -1.611 -42.176  1.00 71.49           C  
ATOM   2729  C   LEU   576      62.490  -1.576 -42.070  1.00 75.74           C  
ATOM   2730  O   LEU   576      61.924  -0.617 -41.542  1.00 71.36           O  
ATOM   2731  CB  LEU   576      64.452  -1.492 -43.638  1.00 70.49           C  
ATOM   2732  CG  LEU   576      65.866  -0.945 -43.810  1.00  0.00           C  
ATOM   2733  CD1 LEU   576      66.291  -0.959 -45.269  1.00  0.00           C  
ATOM   2734  CD2 LEU   576      65.949   0.462 -43.235  1.00  0.00           C  
ATOM   2735  N   ASP   577      61.831  -2.619 -42.568  1.00 78.96           N  
ATOM   2736  CA  ASP   577      60.370  -2.671 -42.555  1.00 73.06           C  
ATOM   2737  C   ASP   577      59.786  -2.693 -41.141  1.00 75.56           C  
ATOM   2738  O   ASP   577      58.694  -2.171 -40.911  1.00 77.97           O  
ATOM   2739  CB  ASP   577      59.845  -3.844 -43.385  1.00 66.87           C  
ATOM   2740  CG  ASP   577      60.739  -5.059 -43.311  1.00  0.00           C  
ATOM   2741  OD1 ASP   577      61.501  -5.186 -42.329  1.00  0.00           O  
ATOM   2742  OD2 ASP   577      60.677  -5.896 -44.235  1.00  0.00           O  
ATOM   2743  N   THR   578      60.510  -3.289 -40.197  1.00 71.93           N  
ATOM   2744  CA  THR   578      60.098  -3.231 -38.799  1.00 69.81           C  
ATOM   2745  C   THR   578      60.162  -1.791 -38.327  1.00 72.90           C  
ATOM   2746  O   THR   578      59.247  -1.303 -37.663  1.00 74.38           O  
ATOM   2747  CB  THR   578      60.990  -4.102 -37.924  1.00 69.01           C  
ATOM   2748  OG1 THR   578      60.894  -5.460 -38.328  1.00  0.00           O  
ATOM   2749  CG2 THR   578      60.545  -3.975 -36.457  1.00  0.00           C  
ATOM   2750  N   MET   579      61.249  -1.115 -38.688  1.00 73.14           N  
ATOM   2751  CA  MET   579      61.433   0.290 -38.349  1.00 74.55           C  
ATOM   2752  C   MET   579      60.348   1.147 -38.996  1.00 78.87           C  
ATOM   2753  O   MET   579      59.875   2.115 -38.396  1.00 79.36           O  
ATOM   2754  CB  MET   579      62.815   0.771 -38.786  1.00 76.27           C  
ATOM   2755  CG  MET   579      63.089   2.236 -38.440  1.00  0.00           C  
ATOM   2756  SD  MET   579      64.722   2.840 -38.962  1.00  0.00           S  
ATOM   2757  CE  MET   579      64.311   2.904 -40.729  1.00  0.00           C  
ATOM   2758  N   PHE   580      59.962   0.781 -40.217  1.00 74.46           N  
ATOM   2759  CA  PHE   580      58.861   1.444 -40.908  1.00 73.55           C  
ATOM   2760  C   PHE   580      57.576   1.389 -40.085  1.00 78.65           C  
ATOM   2761  O   PHE   580      56.946   2.416 -39.825  1.00 68.79           O  
ATOM   2762  CB  PHE   580      58.621   0.799 -42.273  1.00 68.74           C  
ATOM   2763  CG  PHE   580      59.710   1.061 -43.265  1.00  0.00           C  
ATOM   2764  CD1 PHE   580      60.717   1.968 -42.980  1.00  0.00           C  
ATOM   2765  CD2 PHE   580      59.727   0.410 -44.486  1.00  0.00           C  
ATOM   2766  CE1 PHE   580      61.726   2.215 -43.889  1.00  0.00           C  
ATOM   2767  CE2 PHE   580      60.731   0.657 -45.400  1.00  0.00           C  
ATOM   2768  CZ  PHE   580      61.732   1.560 -45.099  1.00  0.00           C  
ATOM   2769  N   ALA   581      57.198   0.181 -39.677  1.00 77.17           N  
ATOM   2770  CA  ALA   581      55.967  -0.029 -38.943  1.00 72.33           C  
ATOM   2771  C   ALA   581      55.964   0.685 -37.611  1.00 78.57           C  
ATOM   2772  O   ALA   581      54.930   1.178 -37.158  1.00 83.22           O  
ATOM   2773  CB  ALA   581      55.738  -1.521 -38.730  1.00  0.00           O  
ATOM   2774  N   THR   582      57.128   0.743 -36.976  1.00 80.15           N  
ATOM   2775  CA  THR   582      57.246   1.400 -35.688  1.00 83.07           C  
ATOM   2776  C   THR   582      56.962   2.882 -35.800  1.00 78.62           C  
ATOM   2777  O   THR   582      56.175   3.435 -35.034  1.00 76.71           O  
ATOM   2778  CB  THR   582      58.650   1.191 -35.091  1.00  0.00           O  
ATOM   2779  OG1 THR   582      58.887  -0.193 -34.876  1.00  0.00           O  
ATOM   2780  CG2 THR   582      58.751   1.938 -33.751  1.00  0.00           C  
ATOM   2781  N   ILE   583      57.606   3.525 -36.766  1.00 81.14           N  
ATOM   2782  CA  ILE   583      57.423   4.949 -36.983  1.00 79.09           C  
ATOM   2783  C   ILE   583      56.007   5.241 -37.456  1.00 84.44           C  
ATOM   2784  O   ILE   583      55.366   6.179 -36.979  1.00 85.04           O  
ATOM   2785  CB  ILE   583      58.437   5.472 -38.000  1.00 78.24           C  
ATOM   2786  CG1 ILE   583      59.896   5.338 -37.535  1.00  0.00           C  
ATOM   2787  CG2 ILE   583      58.257   6.961 -38.336  1.00  0.00           C  
ATOM   2788  CD1 ILE   583      60.199   6.108 -36.249  1.00  0.00           C  
ATOM   2789  N   GLU   584      55.517   4.424 -38.387  1.00 86.01           N  
ATOM   2790  CA  GLU   584      54.195   4.633 -38.970  1.00 79.63           C  
ATOM   2791  C   GLU   584      53.111   4.548 -37.912  1.00 77.73           C  
ATOM   2792  O   GLU   584      52.077   5.199 -38.020  1.00 81.55           O  
ATOM   2793  CB  GLU   584      53.921   3.625 -40.084  1.00 81.52           C  
ATOM   2794  CG  GLU   584      52.614   3.871 -40.810  1.00  0.00           C  
ATOM   2795  CD  GLU   584      52.568   5.241 -41.448  1.00  0.00           C  
ATOM   2796  OE1 GLU   584      53.571   5.629 -42.082  1.00  0.00           O  
ATOM   2797  OE2 GLU   584      51.535   5.932 -41.310  1.00  0.00           O  
ATOM   2798  N   THR   585      53.361   3.738 -36.888  1.00 77.07           N  
ATOM   2799  CA  THR   585      52.462   3.648 -35.748  1.00 76.07           C  
ATOM   2800  C   THR   585      52.311   5.021 -35.116  1.00 84.31           C  
ATOM   2801  O   THR   585      51.205   5.439 -34.790  1.00 89.34           O  
ATOM   2802  CB  THR   585      52.993   2.661 -34.731  1.00 72.69           C  
ATOM   2803  OG1 THR   585      53.077   1.365 -35.306  1.00  0.00           O  
ATOM   2804  CG2 THR   585      52.046   2.619 -33.519  1.00  0.00           C  
ATOM   2805  N   ILE   586      53.433   5.718 -34.960  1.00 86.46           N  
ATOM   2806  CA  ILE   586      53.447   7.052 -34.365  1.00 90.96           C  
ATOM   2807  C   ILE   586      52.745   8.072 -35.255  1.00 90.04           C  
ATOM   2808  O   ILE   586      51.817   8.755 -34.821  1.00 85.93           O  
ATOM   2809  CB  ILE   586      54.888   7.536 -34.118  1.00 90.35           C  
ATOM   2810  CG1 ILE   586      55.569   6.679 -33.047  1.00  0.00           C  
ATOM   2811  CG2 ILE   586      54.896   9.008 -33.728  1.00  0.00           C  
ATOM   2812  CD1 ILE   586      57.066   6.864 -32.995  1.00  0.00           C  
ATOM   2813  N   VAL   587      53.197   8.163 -36.502  1.00 83.28           N  
ATOM   2814  CA  VAL   587      52.671   9.138 -37.447  1.00 80.11           C  
ATOM   2815  C   VAL   587      51.168   8.983 -37.665  1.00 88.56           C  
ATOM   2816  O   VAL   587      50.435   9.973 -37.700  1.00 94.06           O  
ATOM   2817  CB  VAL   587      53.381   9.027 -38.802  1.00 85.53           C  
ATOM   2818  CG1 VAL   587      52.744   9.885 -39.896  1.00  0.00           C  
ATOM   2819  CG2 VAL   587      54.849   9.457 -38.758  1.00  0.00           C  
ATOM   2820  N   THR   588      50.711   7.744 -37.809  1.00 85.94           N  
ATOM   2821  CA  THR   588      49.292   7.478 -38.015  1.00 83.26           C  
ATOM   2822  C   THR   588      48.482   7.795 -36.761  1.00 85.98           C  
ATOM   2823  O   THR   588      47.446   8.455 -36.833  1.00 93.47           O  
ATOM   2824  CB  THR   588      49.040   6.018 -38.454  1.00 83.61           C  
ATOM   2825  OG1 THR   588      49.570   5.817 -39.769  1.00  0.00           O  
ATOM   2826  CG2 THR   588      47.548   5.700 -38.458  1.00  0.00           C  
ATOM   2827  N   SER   589      48.964   7.340 -35.608  1.00 84.59           N  
ATOM   2828  CA  SER   589      48.250   7.553 -34.350  1.00 88.61           C  
ATOM   2829  C   SER   589      48.092   9.041 -34.059  1.00 89.84           C  
ATOM   2830  O   SER   589      47.171   9.455 -33.350  1.00 95.48           O  
ATOM   2831  CB  SER   589      48.958   6.843 -33.198  1.00 88.87           C  
ATOM   2832  OG  SER   589      50.226   7.438 -32.964  1.00  0.00           O  
ATOM   2833  N   ILE   590      48.990   9.835 -34.639  1.00 88.24           N  
ATOM   2834  CA  ILE   590      49.027  11.281 -34.425  1.00 90.53           C  
ATOM   2835  C   ILE   590      48.159  12.050 -35.430  1.00 92.37           C  
ATOM   2836  O   ILE   590      47.422  12.967 -35.034  1.00 94.36           O  
ATOM   2837  CB  ILE   590      50.470  11.796 -34.474  1.00 90.45           C  
ATOM   2838  CG1 ILE   590      51.354  11.254 -33.338  1.00  0.00           C  
ATOM   2839  CG2 ILE   590      50.579  13.327 -34.372  1.00  0.00           C  
ATOM   2840  CD1 ILE   590      52.838  11.558 -33.523  1.00  0.00           C  
ATOM   2841  N   SER   591      48.241  11.685 -36.712  1.00 89.46           N  
ATOM   2842  CA  SER   591      47.432  12.326 -37.750  1.00 94.17           C  
ATOM   2843  C   SER   591      45.929  12.245 -37.462  1.00 97.23           C  
ATOM   2844  O   SER   591      45.161  13.150 -37.817  1.00 96.66           O  
ATOM   2845  CB  SER   591      47.727  11.688 -39.108  1.00100.36           C  
ATOM   2846  OG  SER   591      49.118  11.661 -39.387  1.00  0.00           O  
ATOM   2847  N   ASP   592      45.527  11.163 -36.798  1.00 92.08           N  
ATOM   2848  CA  ASP   592      44.128  10.919 -36.467  1.00 95.21           C  
ATOM   2849  C   ASP   592      43.663  11.756 -35.272  1.00 91.38           C  
ATOM   2850  O   ASP   592      42.455  11.989 -35.101  1.00 93.95           O  
ATOM   2851  CB  ASP   592      43.912   9.432 -36.173  1.00 97.20           C  
ATOM   2852  CG  ASP   592      44.186   8.554 -37.371  1.00  0.00           C  
ATOM   2853  OD1 ASP   592      44.275   9.085 -38.494  1.00  0.00           O  
ATOM   2854  OD2 ASP   592      44.295   7.323 -37.196  1.00  0.00           O  
ATOM   2855  N   GLU   593      44.616  12.197 -34.449  1.00 89.12           N  
ATOM   2856  CA  GLU   593      44.299  12.974 -33.249  1.00 90.31           C  
ATOM   2857  C   GLU   593      44.547  14.469 -33.449  1.00 93.58           C  
ATOM   2858  O   GLU   593      43.884  15.311 -32.839  1.00 92.95           O  
ATOM   2859  CB  GLU   593      45.133  12.483 -32.064  1.00 84.56           C  
ATOM   2860  CG  GLU   593      44.619  12.938 -30.703  1.00  0.00           C  
ATOM   2861  CD  GLU   593      43.417  12.138 -30.237  1.00  0.00           C  
ATOM   2862  OE1 GLU   593      43.044  11.162 -30.926  1.00  0.00           O  
ATOM   2863  OE2 GLU   593      42.847  12.479 -29.179  1.00  0.00           O  
ATOM   2864  N   PHE   594      45.509  14.791 -34.308  1.00 96.88           N  
ATOM   2865  CA  PHE   594      45.901  16.178 -34.526  1.00 90.75           C  
ATOM   2866  C   PHE   594      45.960  16.516 -36.018  1.00 96.49           C  
ATOM   2867  O   PHE   594      46.948  16.207 -36.689  1.00 95.00           O  
ATOM   2868  CB  PHE   594      47.249  16.451 -33.845  1.00 87.22           C  
ATOM   2869  CG  PHE   594      47.270  16.100 -32.376  1.00  0.00           C  
ATOM   2870  CD1 PHE   594      46.822  17.014 -31.426  1.00  0.00           C  
ATOM   2871  CD2 PHE   594      47.751  14.864 -31.945  1.00  0.00           C  
ATOM   2872  CE1 PHE   594      46.837  16.701 -30.070  1.00  0.00           C  
ATOM   2873  CE2 PHE   594      47.772  14.538 -30.590  1.00  0.00           C  
ATOM   2874  CZ  PHE   594      47.312  15.458 -29.651  1.00  0.00           C  
ATOM   2875  N   PRO   595      44.901  17.161 -36.543  1.00 98.25           N  
ATOM   2876  CA  PRO   595      44.827  17.524 -37.967  1.00 98.98           C  
ATOM   2877  C   PRO   595      45.954  18.472 -38.373  1.00 98.18           C  
ATOM   2878  O   PRO   595      46.271  18.588 -39.557  1.00 92.32           O  
ATOM   2879  CB  PRO   595      43.466  18.224 -38.081  1.00 94.43           C  
ATOM   2880  CG  PRO   595      43.153  18.683 -36.703  1.00  0.00           C  
ATOM   2881  CD  PRO   595      43.718  17.623 -35.801  1.00  0.00           C  
ATOM   2882  N   LYS   596      46.554  19.129 -37.384  1.00102.96           N  
ATOM   2883  CA  LYS   596      47.675  20.043 -37.600  1.00108.02           C  
ATOM   2884  C   LYS   596      48.832  19.398 -38.375  1.00106.45           C  
ATOM   2885  O   LYS   596      49.385  20.007 -39.295  1.00109.67           O  
ATOM   2886  CB  LYS   596      48.168  20.589 -36.255  1.00109.94           C  
ATOM   2887  CG  LYS   596      49.260  21.653 -36.349  1.00  0.00           C  
ATOM   2888  CD  LYS   596      48.723  22.964 -36.908  1.00  0.00           C  
ATOM   2889  CE  LYS   596      49.804  24.036 -36.972  1.00  0.00           C  
ATOM   2890  NZ  LYS   596      50.911  23.681 -37.910  1.00  0.00           N  
ATOM   2891  N   LEU   598      49.177  18.164 -38.001  1.00105.09           N  
ATOM   2892  CA  LEU   598      50.250  17.399 -38.655  1.00106.70           C  
ATOM   2893  C   LEU   598      49.769  16.519 -39.827  1.00105.70           C  
ATOM   2894  O   LEU   598      50.545  16.251 -40.747  1.00106.96           O  
ATOM   2895  CB  LEU   598      51.021  16.490 -37.652  1.00 95.37           C  
ATOM   2896  CG  LEU   598      51.860  17.274 -36.640  1.00  0.00           C  
ATOM   2897  CD1 LEU   598      52.502  16.427 -35.541  1.00  0.00           C  
ATOM   2898  CD2 LEU   598      53.043  18.037 -37.234  1.00  0.00           C  
ATOM   2899  N   ARG   599      48.512  16.067 -39.794  1.00101.00           N  
ATOM   2900  CA  ARG   599      47.955  15.266 -40.889  1.00 97.66           C  
ATOM   2901  C   ARG   599      48.008  16.039 -42.205  1.00103.15           C  
ATOM   2902  O   ARG   599      48.223  15.463 -43.276  1.00 97.33           O  
ATOM   2903  CB  ARG   599      46.517  14.835 -40.584  1.00 99.02           C  
ATOM   2904  CG  ARG   599      45.896  13.963 -41.677  1.00  0.00           C  
ATOM   2905  CD  ARG   599      44.503  13.438 -41.324  1.00  0.00           C  
ATOM   2906  NE  ARG   599      44.012  12.650 -42.490  1.00  0.00           N  
ATOM   2907  CZ  ARG   599      42.762  12.104 -42.467  1.00  0.00           C  
ATOM   2908  NH1 ARG   599      42.186  12.432 -41.274  1.00  0.00           N  
ATOM   2909  NH2 ARG   599      42.574  11.444 -43.647  1.00  0.00           N  
ATOM   2910  N   THR   600      47.811  17.350 -42.100  1.00108.24           N  
ATOM   2911  CA  THR   600      47.988  18.272 -43.212  1.00108.97           C  
ATOM   2912  C   THR   600      49.470  18.439 -43.561  1.00113.81           C  
ATOM   2913  O   THR   600      49.815  18.685 -44.717  1.00113.92           O  
ATOM   2914  CB  THR   600      47.383  19.629 -42.853  1.00101.76           C  
ATOM   2915  OG1 THR   600      45.991  19.494 -42.609  1.00  0.00           O  
ATOM   2916  CG2 THR   600      47.602  20.608 -44.018  1.00  0.00           C  
ATOM   2917  N   HIS   601      50.336  18.302 -42.556  1.00111.30           N  
ATOM   2918  CA  HIS   601      51.775  18.570 -42.696  1.00109.73           C  
ATOM   2919  C   HIS   601      52.675  17.355 -42.406  1.00108.68           C  
ATOM   2920  O   HIS   601      53.557  17.435 -41.548  1.00103.34           O  
ATOM   2921  CB  HIS   601      52.190  19.735 -41.775  1.00111.37           C  
ATOM   2922  CG  HIS   601      51.634  21.056 -42.214  1.00  0.00           C  
ATOM   2923  ND1 HIS   601      51.653  22.198 -41.439  1.00  0.00           N  
ATOM   2924  CD2 HIS   601      51.036  21.427 -43.372  1.00  0.00           C  
ATOM   2925  CE1 HIS   601      51.109  23.192 -42.074  1.00  0.00           C  
ATOM   2926  NE2 HIS   601      50.719  22.758 -43.257  1.00  0.00           N  
ATOM   2927  N   LYS   602      52.461  16.246 -43.120  1.00112.90           N  
ATOM   2928  CA  LYS   602      53.187  14.991 -42.868  1.00107.67           C  
ATOM   2929  C   LYS   602      54.713  15.115 -42.988  1.00103.27           C  
ATOM   2930  O   LYS   602      55.420  15.043 -41.973  1.00100.74           O  
ATOM   2931  CB  LYS   602      52.660  13.881 -43.791  1.00101.78           C  
ATOM   2932  CG  LYS   602      51.221  13.464 -43.484  1.00  0.00           C  
ATOM   2933  CD  LYS   602      50.696  12.354 -44.398  1.00  0.00           C  
ATOM   2934  CE  LYS   602      49.242  11.968 -44.120  1.00  0.00           C  
ATOM   2935  NZ  LYS   602      48.816  10.899 -45.050  1.00  0.00           N  
ATOM   2936  N   PRO   603      55.197  15.313 -44.217  1.00101.84           N  
ATOM   2937  CA  PRO   603      56.625  15.430 -44.512  1.00100.62           C  
ATOM   2938  C   PRO   603      57.400  16.279 -43.509  1.00 98.84           C  
ATOM   2939  O   PRO   603      58.437  15.848 -43.005  1.00100.96           O  
ATOM   2940  CB  PRO   603      56.841  16.009 -45.913  1.00 96.48           C  
ATOM   2941  CG  PRO   603      55.752  15.611 -46.911  1.00  0.00           C  
ATOM   2942  CD  PRO   603      54.337  15.668 -46.331  1.00  0.00           C  
ATOM   2943  N   VAL   604      56.900  17.484 -43.236  1.00 93.86           N  
ATOM   2944  CA  VAL   604      57.516  18.367 -42.252  1.00 91.72           C  
ATOM   2945  C   VAL   604      57.605  17.697 -40.882  1.00 92.34           C  
ATOM   2946  O   VAL   604      58.649  17.749 -40.229  1.00 95.69           O  
ATOM   2947  CB  VAL   604      56.752  19.691 -42.152  1.00 85.89           C  
ATOM   2948  CG1 VAL   604      57.224  20.583 -41.002  1.00  0.00           C  
ATOM   2949  CG2 VAL   604      56.868  20.559 -43.406  1.00  0.00           C  
ATOM   2950  N   PHE   605      56.519  17.061 -40.450  1.00 89.97           N  
ATOM   2951  CA  PHE   605      56.509  16.409 -39.142  1.00 90.08           C  
ATOM   2952  C   PHE   605      57.526  15.283 -39.038  1.00 94.38           C  
ATOM   2953  O   PHE   605      58.328  15.240 -38.104  1.00 98.85           O  
ATOM   2954  CB  PHE   605      55.132  15.854 -38.786  1.00 85.88           C  
ATOM   2955  CG  PHE   605      55.166  14.882 -37.639  1.00  0.00           C  
ATOM   2956  CD1 PHE   605      55.462  15.313 -36.357  1.00  0.00           C  
ATOM   2957  CD2 PHE   605      54.924  13.534 -37.845  1.00  0.00           C  
ATOM   2958  CE1 PHE   605      55.504  14.423 -35.302  1.00  0.00           C  
ATOM   2959  CE2 PHE   605      54.965  12.639 -36.791  1.00  0.00           C  
ATOM   2960  CZ  PHE   605      55.257  13.084 -35.520  1.00  0.00           C  
ATOM   2961  N   THR   606      57.482  14.360 -39.990  1.00 96.12           N  
ATOM   2962  CA  THR   606      58.359  13.203 -39.933  1.00 94.05           C  
ATOM   2963  C   THR   606      59.811  13.599 -40.199  1.00 94.99           C  
ATOM   2964  O   THR   606      60.729  12.938 -39.715  1.00 99.32           O  
ATOM   2965  CB  THR   606      57.881  12.065 -40.868  1.00 96.37           C  
ATOM   2966  OG1 THR   606      56.590  11.624 -40.478  1.00  0.00           O  
ATOM   2967  CG2 THR   606      58.869  10.889 -40.785  1.00  0.00           C  
ATOM   2968  N   LEU   607      60.019  14.687 -40.943  1.00 95.52           N  
ATOM   2969  CA  LEU   607      61.368  15.211 -41.147  1.00 88.69           C  
ATOM   2970  C   LEU   607      61.903  15.724 -39.828  1.00 82.34           C  
ATOM   2971  O   LEU   607      63.081  15.571 -39.526  1.00 82.36           O  
ATOM   2972  CB  LEU   607      61.378  16.319 -42.180  1.00 81.94           C  
ATOM   2973  CG  LEU   607      62.773  16.885 -42.454  1.00  0.00           C  
ATOM   2974  CD1 LEU   607      63.786  15.874 -42.992  1.00  0.00           C  
ATOM   2975  CD2 LEU   607      62.821  18.016 -43.481  1.00  0.00           C  
ATOM   2976  N   GLY   608      61.021  16.336 -39.047  1.00 77.65           N  
ATOM   2977  CA  GLY   608      61.387  16.823 -37.735  1.00 80.09           C  
ATOM   2978  C   GLY   608      61.617  15.666 -36.790  1.00 88.23           C  
ATOM   2979  O   GLY   608      62.532  15.699 -35.968  1.00 94.77           O  
ATOM   2980  N   CYS   609      60.785  14.636 -36.917  1.00 93.46           N  
ATOM   2981  CA  CYS   609      60.874  13.461 -36.054  1.00 93.98           C  
ATOM   2982  C   CYS   609      62.153  12.675 -36.319  1.00 87.92           C  
ATOM   2983  O   CYS   609      62.903  12.356 -35.393  1.00 86.67           O  
ATOM   2984  CB  CYS   609      59.653  12.555 -36.245  1.00 88.72           C  
ATOM   2985  SG  CYS   609      58.465  13.128 -35.720  1.00  0.00           S  
ATOM   2986  N   CYS   610      62.403  12.369 -37.586  1.00 83.12           N  
ATOM   2987  CA  CYS   610      63.588  11.609 -37.956  1.00 82.33           C  
ATOM   2988  C   CYS   610      64.868  12.391 -37.681  1.00 89.38           C  
ATOM   2989  O   CYS   610      65.913  11.805 -37.405  1.00 92.21           O  
ATOM   2990  CB  CYS   610      63.520  11.172 -39.420  1.00 83.62           C  
ATOM   2991  SG  CYS   610      62.514  10.195 -39.650  1.00  0.00           S  
ATOM   2992  N   ILE   611      64.779  13.715 -37.750  1.00 92.37           N  
ATOM   2993  CA  ILE   611      65.919  14.569 -37.439  1.00 85.26           C  
ATOM   2994  C   ILE   611      66.257  14.461 -35.962  1.00 84.92           C  
ATOM   2995  O   ILE   611      67.424  14.322 -35.593  1.00 84.30           O  
ATOM   2996  CB  ILE   611      65.619  16.016 -37.810  1.00 79.93           C  
ATOM   2997  CG1 ILE   611      65.377  16.226 -39.314  1.00  0.00           C  
ATOM   2998  CG2 ILE   611      66.752  16.990 -37.445  1.00  0.00           C  
ATOM   2999  CD1 ILE   611      66.578  15.857 -40.182  1.00  0.00           C  
ATOM   3000  N   CYS   612      65.228  14.521 -35.125  1.00 85.88           N  
ATOM   3001  CA  CYS   612      65.387  14.285 -33.695  1.00 88.03           C  
ATOM   3002  C   CYS   612      66.015  12.910 -33.445  1.00 90.19           C  
ATOM   3003  O   CYS   612      66.882  12.763 -32.581  1.00 88.69           O  
ATOM   3004  CB  CYS   612      64.039  14.399 -32.977  1.00 77.77           C  
ATOM   3005  SG  CYS   612      63.547  15.730 -32.955  1.00  0.00           S  
ATOM   3006  N   PHE   613      65.581  11.912 -34.213  1.00 86.96           N  
ATOM   3007  CA  PHE   613      66.149  10.571 -34.117  1.00 87.87           C  
ATOM   3008  C   PHE   613      67.647  10.590 -34.381  1.00 90.52           C  
ATOM   3009  O   PHE   613      68.440  10.134 -33.555  1.00 89.11           O  
ATOM   3010  CB  PHE   613      65.492   9.632 -35.122  1.00 83.16           C  
ATOM   3011  CG  PHE   613      64.149   9.272 -34.587  1.00  0.00           C  
ATOM   3012  CD1 PHE   613      62.979   9.961 -34.975  1.00  0.00           C  
ATOM   3013  CD2 PHE   613      64.021   8.213 -33.668  1.00  0.00           C  
ATOM   3014  CE1 PHE   613      61.698   9.607 -34.460  1.00  0.00           C  
ATOM   3015  CE2 PHE   613      62.750   7.838 -33.138  1.00  0.00           C  
ATOM   3016  CZ  PHE   613      61.584   8.540 -33.536  1.00  0.00           C  
ATOM   3017  N   PHE   614      68.024  11.116 -35.542  1.00 87.59           N  
ATOM   3018  CA  PHE   614      69.419  11.159 -35.952  1.00 83.26           C  
ATOM   3019  C   PHE   614      70.289  11.934 -34.966  1.00 87.32           C  
ATOM   3020  O   PHE   614      71.387  11.494 -34.630  1.00 86.24           O  
ATOM   3021  CB  PHE   614      69.542  11.754 -37.355  1.00 79.51           C  
ATOM   3022  CG  PHE   614      70.960  11.959 -37.806  1.00  0.00           C  
ATOM   3023  CD1 PHE   614      71.680  10.918 -38.364  1.00  0.00           C  
ATOM   3024  CD2 PHE   614      71.573  13.199 -37.675  1.00  0.00           C  
ATOM   3025  CE1 PHE   614      72.988  11.106 -38.778  1.00  0.00           C  
ATOM   3026  CE2 PHE   614      72.879  13.395 -38.086  1.00  0.00           C  
ATOM   3027  CZ  PHE   614      73.588  12.349 -38.641  1.00  0.00           C  
ATOM   3028  N   ILE   615      69.801  13.084 -34.508  1.00 92.22           N  
ATOM   3029  CA  ILE   615      70.565  13.917 -33.581  1.00 92.90           C  
ATOM   3030  C   ILE   615      70.876  13.151 -32.295  1.00 90.41           C  
ATOM   3031  O   ILE   615      72.037  12.999 -31.922  1.00 87.21           O  
ATOM   3032  CB  ILE   615      69.840  15.243 -33.249  1.00 77.47           C  
ATOM   3033  CG1 ILE   615      69.723  16.194 -34.452  1.00  0.00           C  
ATOM   3034  CG2 ILE   615      70.537  16.065 -32.152  1.00  0.00           C  
ATOM   3035  CD1 ILE   615      68.763  17.360 -34.215  1.00  0.00           C  
ATOM   3036  N   MET   616      69.836  12.653 -31.633  1.00 85.01           N  
ATOM   3037  CA  MET   616      70.021  11.861 -30.425  1.00 80.59           C  
ATOM   3038  C   MET   616      70.732  10.554 -30.767  1.00 85.87           C  
ATOM   3039  O   MET   616      71.485  10.012 -29.958  1.00 87.02           O  
ATOM   3040  CB  MET   616      68.675  11.561 -29.745  1.00 84.09           C  
ATOM   3041  CG  MET   616      68.002  12.800 -29.151  1.00  0.00           C  
ATOM   3042  SD  MET   616      68.989  13.664 -27.892  1.00  0.00           S  
ATOM   3043  CE  MET   616      68.883  12.331 -26.664  1.00  0.00           C  
ATOM   3044  N   GLY   617      70.505  10.066 -31.983  1.00 82.01           N  
ATOM   3045  CA  GLY   617      71.099   8.818 -32.427  1.00 89.54           C  
ATOM   3046  C   GLY   617      72.606   8.898 -32.577  1.00 89.68           C  
ATOM   3047  O   GLY   617      73.284   7.875 -32.721  1.00 85.69           O  
ATOM   3048  N   PHE   618      73.130  10.120 -32.549  1.00 89.73           N  
ATOM   3049  CA  PHE   618      74.567  10.337 -32.618  1.00 80.50           C  
ATOM   3050  C   PHE   618      75.231   9.781 -31.368  1.00 83.32           C  
ATOM   3051  O   PHE   618      76.396   9.387 -31.399  1.00 88.06           O  
ATOM   3052  CB  PHE   618      74.878  11.822 -32.781  1.00 81.25           C  
ATOM   3053  CG  PHE   618      74.419  12.230 -34.138  1.00  0.00           C  
ATOM   3054  CD1 PHE   618      74.155  11.285 -35.155  1.00  0.00           C  
ATOM   3055  CD2 PHE   618      74.236  13.592 -34.436  1.00  0.00           C  
ATOM   3056  CE1 PHE   618      73.712  11.686 -36.449  1.00  0.00           C  
ATOM   3057  CE2 PHE   618      73.794  14.021 -35.724  1.00  0.00           C  
ATOM   3058  CZ  PHE   618      73.533  13.060 -36.735  1.00  0.00           C  
ATOM   3059  N   PRO   619      74.479   9.742 -30.271  1.00 78.12           N  
ATOM   3060  CA  PRO   619      74.952   9.127 -29.036  1.00 80.16           C  
ATOM   3061  C   PRO   619      75.226   7.640 -29.242  1.00 87.77           C  
ATOM   3062  O   PRO   619      76.128   7.070 -28.626  1.00 86.76           O  
ATOM   3063  CB  PRO   619      73.942   9.325 -27.921  1.00 73.62           C  
ATOM   3064  CG  PRO   619      73.064  10.564 -28.108  1.00  0.00           C  
ATOM   3065  CD  PRO   619      72.693  10.839 -29.566  1.00  0.00           C  
ATOM   3066  N   MET   620      74.441   7.012 -30.111  1.00 90.48           N  
ATOM   3067  CA  MET   620      74.623   5.598 -30.413  1.00 85.29           C  
ATOM   3068  C   MET   620      75.819   5.400 -31.334  1.00 86.30           C  
ATOM   3069  O   MET   620      76.364   4.299 -31.432  1.00 83.53           O  
ATOM   3070  CB  MET   620      73.360   5.014 -31.047  1.00 87.44           C  
ATOM   3071  CG  MET   620      72.133   5.079 -30.135  1.00  0.00           C  
ATOM   3072  SD  MET   620      72.291   4.134 -28.590  1.00  0.00           S  
ATOM   3073  CE  MET   620      70.788   4.815 -27.833  1.00  0.00           C  
ATOM   3074  N   ILE   621      76.230   6.474 -32.003  1.00 87.60           N  
ATOM   3075  CA  ILE   621      77.354   6.411 -32.932  1.00 86.71           C  
ATOM   3076  C   ILE   621      78.679   6.773 -32.275  1.00 85.82           C  
ATOM   3077  O   ILE   621      79.709   6.855 -32.943  1.00 79.35           O  
ATOM   3078  CB  ILE   621      77.105   7.315 -34.135  1.00 81.38           C  
ATOM   3079  CG1 ILE   621      77.029   8.809 -33.776  1.00  0.00           C  
ATOM   3080  CG2 ILE   621      75.787   7.011 -34.868  1.00  0.00           C  
ATOM   3081  CD1 ILE   621      76.991   9.728 -34.996  1.00  0.00           C  
ATOM   3082  N   THR   622      78.651   6.986 -30.965  1.00 87.43           N  
ATOM   3083  CA  THR   622      79.874   7.265 -30.225  1.00 85.13           C  
ATOM   3084  C   THR   622      80.655   5.983 -29.956  1.00 84.77           C  
ATOM   3085  O   THR   622      80.229   4.888 -30.330  1.00 83.26           O  
ATOM   3086  CB  THR   622      79.594   7.979 -28.882  1.00 83.56           C  
ATOM   3087  OG1 THR   622      78.829   7.122 -28.025  1.00  0.00           O  
ATOM   3088  CG2 THR   622      78.845   9.284 -29.107  1.00  0.00           C  
ATOM   3089  N   GLN   623      81.802   6.127 -29.303  1.00 81.46           N  
ATOM   3090  CA  GLN   623      82.633   4.983 -28.955  1.00 77.68           C  
ATOM   3091  C   GLN   623      82.002   4.167 -27.837  1.00 71.82           C  
ATOM   3092  O   GLN   623      82.307   2.993 -27.663  1.00 81.21           O  
ATOM   3093  CB  GLN   623      84.023   5.452 -28.540  1.00 78.89           C  
ATOM   3094  CG  GLN   623      84.806   6.081 -29.668  1.00  0.00           C  
ATOM   3095  CD  GLN   623      86.104   6.685 -29.196  1.00  0.00           C  
ATOM   3096  OE1 GLN   623      86.212   7.137 -28.057  1.00  0.00           O  
ATOM   3097  NE2 GLN   623      87.104   6.695 -30.072  1.00  0.00           N  
ATOM   3098  N   GLY   624      81.127   4.801 -27.071  1.00 74.24           N  
ATOM   3099  CA  GLY   624      80.417   4.119 -26.009  1.00 79.65           C  
ATOM   3100  C   GLY   624      78.962   3.976 -26.393  1.00 85.34           C  
ATOM   3101  O   GLY   624      78.094   3.805 -25.534  1.00 84.68           O  
ATOM   3102  N   GLY   625      78.706   4.052 -27.696  1.00 81.45           N  
ATOM   3103  CA  GLY   625      77.362   3.972 -28.230  1.00 81.07           C  
ATOM   3104  C   GLY   625      76.635   2.701 -27.841  1.00 80.53           C  
ATOM   3105  O   GLY   625      75.428   2.724 -27.596  1.00 86.52           O  
ATOM   3106  N   ILE   626      77.363   1.591 -27.774  1.00 69.34           N  
ATOM   3107  CA  ILE   626      76.736   0.322 -27.431  1.00 75.02           C  
ATOM   3108  C   ILE   626      76.135   0.353 -26.031  1.00 83.20           C  
ATOM   3109  O   ILE   626      75.141  -0.321 -25.765  1.00 89.59           O  
ATOM   3110  CB  ILE   626      77.710  -0.851 -27.561  1.00 75.61           C  
ATOM   3111  CG1 ILE   626      78.203  -1.082 -29.000  1.00  0.00           C  
ATOM   3112  CG2 ILE   626      77.111  -2.197 -27.121  1.00  0.00           C  
ATOM   3113  CD1 ILE   626      77.077  -1.368 -29.992  1.00  0.00           C  
ATOM   3114  N   TYR   627      76.734   1.135 -25.139  1.00 84.31           N  
ATOM   3115  CA  TYR   627      76.231   1.252 -23.774  1.00 84.09           C  
ATOM   3116  C   TYR   627      74.900   1.990 -23.748  1.00 77.20           C  
ATOM   3117  O   TYR   627      74.028   1.689 -22.937  1.00 82.37           O  
ATOM   3118  CB  TYR   627      77.247   1.965 -22.882  1.00 83.19           C  
ATOM   3119  CG  TYR   627      78.484   1.153 -22.583  1.00  0.00           C  
ATOM   3120  CD1 TYR   627      78.397  -0.203 -22.285  1.00  0.00           C  
ATOM   3121  CD2 TYR   627      79.740   1.740 -22.606  1.00  0.00           C  
ATOM   3122  CE1 TYR   627      79.532  -0.949 -22.013  1.00  0.00           C  
ATOM   3123  CE2 TYR   627      80.880   1.005 -22.337  1.00  0.00           C  
ATOM   3124  CZ  TYR   627      80.772  -0.338 -22.041  1.00  0.00           C  
ATOM   3125  OH  TYR   627      81.909  -1.064 -21.771  1.00  0.00           O  
ATOM   3126  N   MET   628      74.759   2.965 -24.638  1.00 77.35           N  
ATOM   3127  CA  MET   628      73.516   3.712 -24.771  1.00 85.40           C  
ATOM   3128  C   MET   628      72.448   2.793 -25.357  1.00 85.91           C  
ATOM   3129  O   MET   628      71.339   2.686 -24.826  1.00 79.53           O  
ATOM   3130  CB  MET   628      73.738   4.935 -25.666  1.00 81.71           C  
ATOM   3131  CG  MET   628      74.589   6.025 -25.012  1.00  0.00           C  
ATOM   3132  SD  MET   628      73.848   6.771 -23.529  1.00  0.00           S  
ATOM   3133  CE  MET   628      72.515   7.616 -24.426  1.00  0.00           C  
ATOM   3134  N   PHE   629      72.803   2.122 -26.450  1.00 80.86           N  
ATOM   3135  CA  PHE   629      71.927   1.153 -27.093  1.00 75.35           C  
ATOM   3136  C   PHE   629      71.434   0.095 -26.106  1.00 80.13           C  
ATOM   3137  O   PHE   629      70.241  -0.204 -26.050  1.00 81.47           O  
ATOM   3138  CB  PHE   629      72.659   0.491 -28.262  1.00 76.63           C  
ATOM   3139  CG  PHE   629      71.934  -0.686 -28.849  1.00  0.00           C  
ATOM   3140  CD1 PHE   629      70.916  -0.503 -29.768  1.00  0.00           C  
ATOM   3141  CD2 PHE   629      72.279  -1.979 -28.489  1.00  0.00           C  
ATOM   3142  CE1 PHE   629      70.251  -1.585 -30.312  1.00  0.00           C  
ATOM   3143  CE2 PHE   629      71.614  -3.066 -29.027  1.00  0.00           C  
ATOM   3144  CZ  PHE   629      70.600  -2.867 -29.938  1.00  0.00           C  
ATOM   3145  N   GLN   630      72.358  -0.454 -25.321  1.00 81.67           N  
ATOM   3146  CA  GLN   630      72.044  -1.544 -24.401  1.00 80.87           C  
ATOM   3147  C   GLN   630      71.083  -1.107 -23.299  1.00 82.77           C  
ATOM   3148  O   GLN   630      70.243  -1.890 -22.858  1.00 89.20           O  
ATOM   3149  CB  GLN   630      73.323  -2.116 -23.780  1.00 78.73           C  
ATOM   3150  CG  GLN   630      74.156  -2.949 -24.756  1.00  0.00           C  
ATOM   3151  CD  GLN   630      73.302  -4.118 -25.225  1.00  0.00           C  
ATOM   3152  OE1 GLN   630      73.014  -4.256 -26.413  1.00  0.00           O  
ATOM   3153  NE2 GLN   630      72.849  -5.023 -24.316  1.00  0.00           N  
ATOM   3154  N   LEU   631      71.209   0.142 -22.860  1.00 80.10           N  
ATOM   3155  CA  LEU   631      70.353   0.666 -21.803  1.00 80.58           C  
ATOM   3156  C   LEU   631      68.908   0.763 -22.281  1.00 82.72           C  
ATOM   3157  O   LEU   631      67.992   0.290 -21.609  1.00 86.32           O  
ATOM   3158  CB  LEU   631      70.847   2.036 -21.324  1.00 84.01           C  
ATOM   3159  CG  LEU   631      70.017   2.737 -20.238  1.00  0.00           C  
ATOM   3160  CD1 LEU   631      70.113   1.999 -18.912  1.00  0.00           C  
ATOM   3161  CD2 LEU   631      70.421   4.198 -20.066  1.00  0.00           C  
ATOM   3162  N   VAL   632      68.711   1.370 -23.447  1.00 79.12           N  
ATOM   3163  CA  VAL   632      67.372   1.552 -23.996  1.00 78.15           C  
ATOM   3164  C   VAL   632      66.733   0.213 -24.347  1.00 83.74           C  
ATOM   3165  O   VAL   632      65.533   0.020 -24.162  1.00 84.91           O  
ATOM   3166  CB  VAL   632      67.416   2.448 -25.232  1.00 74.09           C  
ATOM   3167  CG1 VAL   632      66.079   2.534 -25.971  1.00  0.00           C  
ATOM   3168  CG2 VAL   632      67.795   3.898 -24.922  1.00  0.00           C  
ATOM   3169  N   ASP   633      67.548  -0.709 -24.851  1.00 84.19           N  
ATOM   3170  CA  ASP   633      67.070  -2.026 -25.249  1.00 78.25           C  
ATOM   3171  C   ASP   633      66.548  -2.828 -24.062  1.00 85.30           C  
ATOM   3172  O   ASP   633      65.737  -3.740 -24.224  1.00 90.81           O  
ATOM   3173  CB  ASP   633      68.183  -2.797 -25.957  1.00 82.23           C  
ATOM   3174  CG  ASP   633      67.777  -4.216 -26.314  1.00  0.00           C  
ATOM   3175  OD1 ASP   633      67.023  -4.395 -27.296  1.00  0.00           O  
ATOM   3176  OD2 ASP   633      68.217  -5.153 -25.616  1.00  0.00           O  
ATOM   3177  N   THR   634      67.004  -2.478 -22.865  1.00 84.92           N  
ATOM   3178  CA  THR   634      66.637  -3.232 -21.675  1.00 84.71           C  
ATOM   3179  C   THR   634      65.619  -2.513 -20.801  1.00 87.89           C  
ATOM   3180  O   THR   634      65.145  -3.082 -19.820  1.00 97.87           O  
ATOM   3181  CB  THR   634      67.883  -3.556 -20.849  1.00 86.93           C  
ATOM   3182  OG1 THR   634      68.520  -2.356 -20.435  1.00  0.00           O  
ATOM   3183  CG2 THR   634      68.859  -4.382 -21.703  1.00  0.00           C  
ATOM   3184  N   TYR   635      65.280  -1.275 -21.146  1.00 88.97           N  
ATOM   3185  CA  TYR   635      64.394  -0.486 -20.294  1.00 88.40           C  
ATOM   3186  C   TYR   635      63.239   0.160 -21.059  1.00 85.61           C  
ATOM   3187  O   TYR   635      62.094   0.110 -20.610  1.00 89.83           O  
ATOM   3188  CB  TYR   635      65.189   0.583 -19.525  1.00 86.88           C  
ATOM   3189  CG  TYR   635      65.841   0.086 -18.247  1.00  0.00           C  
ATOM   3190  CD1 TYR   635      65.097  -0.097 -17.085  1.00  0.00           C  
ATOM   3191  CD2 TYR   635      67.204  -0.184 -18.198  1.00  0.00           C  
ATOM   3192  CE1 TYR   635      65.691  -0.543 -15.914  1.00  0.00           C  
ATOM   3193  CE2 TYR   635      67.804  -0.631 -17.030  1.00  0.00           C  
ATOM   3194  CZ  TYR   635      67.042  -0.806 -15.895  1.00  0.00           C  
ATOM   3195  OH  TYR   635      67.627  -1.249 -14.729  1.00  0.00           O  
ATOM   3196  N   ALA   636      63.537   0.733 -22.220  1.00 82.23           N  
ATOM   3197  CA  ALA   636      62.590   1.601 -22.915  1.00 88.44           C  
ATOM   3198  C   ALA   636      61.231   0.979 -23.246  1.00 86.83           C  
ATOM   3199  O   ALA   636      60.200   1.640 -23.117  1.00 87.27           O  
ATOM   3200  CB  ALA   636      63.230   2.186 -24.170  1.00 81.02           C  
ATOM   3201  N   ALA   637      61.223  -0.278 -23.669  1.00 80.65           N  
ATOM   3202  CA  ALA   637      59.984  -0.874 -24.151  1.00 84.35           C  
ATOM   3203  C   ALA   637      59.685  -2.255 -23.579  1.00 85.90           C  
ATOM   3204  O   ALA   637      58.561  -2.738 -23.685  1.00 83.67           O  
ATOM   3205  CB  ALA   637      59.990  -0.922 -25.667  1.00 84.10           C  
ATOM   3206  N   SER   638      60.692  -2.882 -22.980  1.00 93.70           N  
ATOM   3207  CA  SER   638      60.565  -4.241 -22.480  1.00 88.04           C  
ATOM   3208  C   SER   638      59.375  -4.516 -21.579  1.00 80.94           C  
ATOM   3209  O   SER   638      58.579  -5.410 -21.848  1.00 83.88           O  
ATOM   3210  CB  SER   638      61.843  -4.615 -21.723  1.00  0.00           O  
ATOM   3211  OG  SER   638      61.731  -5.930 -21.197  1.00  0.00           O  
ATOM   3212  N   TYR   639      59.252  -3.746 -20.506  1.00 85.73           N  
ATOM   3213  CA  TYR   639      58.219  -3.977 -19.504  1.00 85.50           C  
ATOM   3214  C   TYR   639      56.969  -3.183 -19.823  1.00 86.25           C  
ATOM   3215  O   TYR   639      55.843  -3.650 -19.629  1.00 87.39           O  
ATOM   3216  CB  TYR   639      58.735  -3.550 -18.136  1.00 88.49           C  
ATOM   3217  CG  TYR   639      60.035  -4.203 -17.756  1.00  0.00           C  
ATOM   3218  CD1 TYR   639      60.047  -5.447 -17.141  1.00  0.00           C  
ATOM   3219  CD2 TYR   639      61.252  -3.583 -18.017  1.00  0.00           C  
ATOM   3220  CE1 TYR   639      61.231  -6.057 -16.790  1.00  0.00           C  
ATOM   3221  CE2 TYR   639      62.444  -4.185 -17.668  1.00  0.00           C  
ATOM   3222  CZ  TYR   639      62.425  -5.424 -17.055  1.00  0.00           C  
ATOM   3223  OH  TYR   639      63.601  -6.041 -16.699  1.00  0.00           O  
ATOM   3224  N   ALA   640      57.195  -1.968 -20.302  1.00 82.46           N  
ATOM   3225  CA  ALA   640      56.141  -1.017 -20.594  1.00 80.33           C  
ATOM   3226  C   ALA   640      55.077  -1.581 -21.530  1.00 81.60           C  
ATOM   3227  O   ALA   640      53.885  -1.510 -21.243  1.00 85.03           O  
ATOM   3228  CB  ALA   640      56.761   0.233 -21.205  1.00 86.15           C  
ATOM   3229  N   LEU   641      55.507  -2.146 -22.651  1.00 82.62           N  
ATOM   3230  CA  LEU   641      54.555  -2.621 -23.646  1.00 84.52           C  
ATOM   3231  C   LEU   641      53.766  -3.840 -23.160  1.00 83.96           C  
ATOM   3232  O   LEU   641      52.663  -4.103 -23.636  1.00 85.57           O  
ATOM   3233  CB  LEU   641      55.236  -2.915 -24.997  1.00 77.47           C  
ATOM   3234  CG  LEU   641      55.787  -1.665 -25.686  1.00  0.00           C  
ATOM   3235  CD1 LEU   641      56.572  -1.930 -26.971  1.00  0.00           C  
ATOM   3236  CD2 LEU   641      54.732  -0.648 -26.119  1.00  0.00           C  
ATOM   3237  N   VAL   642      54.326  -4.574 -22.202  1.00 83.03           N  
ATOM   3238  CA  VAL   642      53.617  -5.700 -21.605  1.00 79.01           C  
ATOM   3239  C   VAL   642      52.437  -5.225 -20.769  1.00 86.30           C  
ATOM   3240  O   VAL   642      51.358  -5.812 -20.814  1.00 90.16           O  
ATOM   3241  CB  VAL   642      54.551  -6.534 -20.733  1.00 77.21           C  
ATOM   3242  CG1 VAL   642      53.829  -7.619 -19.932  1.00  0.00           C  
ATOM   3243  CG2 VAL   642      55.629  -7.274 -21.528  1.00  0.00           C  
ATOM   3244  N   ILE   643      52.643  -4.165 -19.995  1.00 86.69           N  
ATOM   3245  CA  ILE   643      51.584  -3.677 -19.124  1.00 90.80           C  
ATOM   3246  C   ILE   643      50.638  -2.767 -19.891  1.00 87.20           C  
ATOM   3247  O   ILE   643      49.557  -2.438 -19.409  1.00 97.77           O  
ATOM   3248  CB  ILE   643      52.132  -2.935 -17.890  1.00 85.25           C  
ATOM   3249  CG1 ILE   643      51.089  -2.746 -16.775  1.00  0.00           C  
ATOM   3250  CG2 ILE   643      52.647  -1.520 -18.204  1.00  0.00           C  
ATOM   3251  CD1 ILE   643      51.691  -2.274 -15.452  1.00  0.00           C  
ATOM   3252  N   ILE   644      51.050  -2.356 -21.084  1.00 80.17           N  
ATOM   3253  CA  ILE   644      50.166  -1.604 -21.959  1.00 81.06           C  
ATOM   3254  C   ILE   644      49.200  -2.583 -22.615  1.00 87.00           C  
ATOM   3255  O   ILE   644      47.983  -2.444 -22.511  1.00 89.38           O  
ATOM   3256  CB  ILE   644      50.963  -0.854 -23.008  1.00 76.33           C  
ATOM   3257  CG1 ILE   644      51.898   0.216 -22.420  1.00  0.00           C  
ATOM   3258  CG2 ILE   644      50.085  -0.106 -24.027  1.00  0.00           C  
ATOM   3259  CD1 ILE   644      52.859   0.815 -23.445  1.00  0.00           C  
ATOM   3260  N   ALA   645      49.761  -3.589 -23.272  1.00 85.67           N  
ATOM   3261  CA  ALA   645      48.971  -4.601 -23.954  1.00 85.16           C  
ATOM   3262  C   ALA   645      48.124  -5.403 -22.959  1.00 90.71           C  
ATOM   3263  O   ALA   645      47.064  -5.923 -23.309  1.00 94.04           O  
ATOM   3264  CB  ALA   645      49.874  -5.501 -24.832  1.00 85.12           C  
ATOM   3265  N   ILE   646      48.571  -5.475 -21.707  1.00 90.96           N  
ATOM   3266  CA  ILE   646      47.759  -6.100 -20.664  1.00 94.93           C  
ATOM   3267  C   ILE   646      46.466  -5.322 -20.464  1.00 92.94           C  
ATOM   3268  O   ILE   646      45.381  -5.899 -20.440  1.00 91.99           O  
ATOM   3269  CB  ILE   646      48.515  -6.202 -19.338  1.00 93.82           C  
ATOM   3270  CG1 ILE   646      49.702  -7.179 -19.381  1.00  0.00           C  
ATOM   3271  CG2 ILE   646      47.640  -6.684 -18.168  1.00  0.00           C  
ATOM   3272  CD1 ILE   646      50.617  -7.083 -18.162  1.00  0.00           C  
ATOM   3273  N   PHE   647      46.582  -4.007 -20.320  1.00 87.89           N  
ATOM   3274  CA  PHE   647      45.402  -3.172 -20.173  1.00 92.52           C  
ATOM   3275  C   PHE   647      44.595  -3.148 -21.465  1.00 93.17           C  
ATOM   3276  O   PHE   647      43.381  -2.944 -21.442  1.00 92.81           O  
ATOM   3277  CB  PHE   647      45.781  -1.758 -19.732  1.00 86.75           C  
ATOM   3278  CG  PHE   647      46.273  -1.685 -18.317  1.00  0.00           C  
ATOM   3279  CD1 PHE   647      45.853  -2.614 -17.379  1.00  0.00           C  
ATOM   3280  CD2 PHE   647      47.159  -0.700 -17.926  1.00  0.00           C  
ATOM   3281  CE1 PHE   647      46.305  -2.558 -16.076  1.00  0.00           C  
ATOM   3282  CE2 PHE   647      47.613  -0.638 -16.623  1.00  0.00           C  
ATOM   3283  CZ  PHE   647      47.186  -1.571 -15.698  1.00  0.00           C  
ATOM   3284  N   GLU   648      45.274  -3.369 -22.587  1.00 87.65           N  
ATOM   3285  CA  GLU   648      44.596  -3.447 -23.871  1.00 82.83           C  
ATOM   3286  C   GLU   648      43.629  -4.621 -23.875  1.00 86.10           C  
ATOM   3287  O   GLU   648      42.473  -4.483 -24.271  1.00 88.25           O  
ATOM   3288  CB  GLU   648      45.601  -3.599 -25.006  1.00 80.33           C  
ATOM   3289  CG  GLU   648      46.435  -2.368 -25.259  1.00  0.00           C  
ATOM   3290  CD  GLU   648      47.258  -2.483 -26.522  1.00  0.00           C  
ATOM   3291  OE1 GLU   648      48.250  -1.738 -26.659  1.00  0.00           O  
ATOM   3292  OE2 GLU   648      46.912  -3.317 -27.383  1.00  0.00           O  
ATOM   3293  N   LEU   649      44.112  -5.771 -23.421  1.00 83.50           N  
ATOM   3294  CA  LEU   649      43.295  -6.975 -23.348  1.00 82.17           C  
ATOM   3295  C   LEU   649      42.161  -6.814 -22.340  1.00 91.37           C  
ATOM   3296  O   LEU   649      41.047  -7.283 -22.570  1.00 96.60           O  
ATOM   3297  CB  LEU   649      44.154  -8.174 -22.993  1.00 83.22           C  
ATOM   3298  CG  LEU   649      45.121  -8.581 -24.106  1.00  0.00           C  
ATOM   3299  CD1 LEU   649      46.123  -9.671 -23.724  1.00  0.00           C  
ATOM   3300  CD2 LEU   649      44.459  -9.134 -25.367  1.00  0.00           C  
ATOM   3301  N   VAL   650      42.448  -6.152 -21.223  1.00 92.58           N  
ATOM   3302  CA  VAL   650      41.444  -5.929 -20.187  1.00 91.08           C  
ATOM   3303  C   VAL   650      40.344  -4.997 -20.682  1.00 89.22           C  
ATOM   3304  O   VAL   650      39.157  -5.278 -20.512  1.00 90.63           O  
ATOM   3305  CB  VAL   650      42.066  -5.351 -18.895  1.00 94.92           C  
ATOM   3306  CG1 VAL   650      41.028  -4.931 -17.853  1.00  0.00           C  
ATOM   3307  CG2 VAL   650      42.987  -6.334 -18.168  1.00  0.00           C  
ATOM   3308  N   GLY   651      40.743  -3.890 -21.301  1.00 89.67           N  
ATOM   3309  CA  GLY   651      39.791  -2.914 -21.819  1.00 91.09           C  
ATOM   3310  C   GLY   651      38.876  -3.521 -22.878  1.00 94.92           C  
ATOM   3311  O   GLY   651      37.658  -3.354 -22.827  1.00 96.10           O  
ATOM   3312  N   ILE   652      39.470  -4.231 -23.832  1.00 96.82           N  
ATOM   3313  CA  ILE   652      38.719  -4.838 -24.925  1.00 91.92           C  
ATOM   3314  C   ILE   652      37.763  -5.929 -24.448  1.00 93.38           C  
ATOM   3315  O   ILE   652      36.580  -5.915 -24.786  1.00 99.75           O  
ATOM   3316  CB  ILE   652      39.664  -5.424 -25.997  1.00 92.17           C  
ATOM   3317  CG1 ILE   652      40.542  -4.366 -26.685  1.00  0.00           C  
ATOM   3318  CG2 ILE   652      38.925  -6.140 -27.140  1.00  0.00           C  
ATOM   3319  CD1 ILE   652      39.739  -3.301 -27.433  1.00  0.00           C  
ATOM   3320  N   SER   653      38.275  -6.861 -23.651  1.00 92.24           N  
ATOM   3321  CA  SER   653      37.519  -8.059 -23.294  1.00 89.78           C  
ATOM   3322  C   SER   653      36.627  -7.915 -22.058  1.00 96.22           C  
ATOM   3323  O   SER   653      35.760  -8.758 -21.820  1.00 97.86           O  
ATOM   3324  CB  SER   653      38.466  -9.249 -23.117  1.00 93.84           C  
ATOM   3325  OG  SER   653      39.273  -9.437 -24.268  1.00  0.00           O  
ATOM   3326  N   TYR   654      36.829  -6.859 -21.274  1.00 97.07           N  
ATOM   3327  CA  TYR   654      36.057  -6.688 -20.041  1.00 89.08           C  
ATOM   3328  C   TYR   654      35.354  -5.337 -19.910  1.00 85.19           C  
ATOM   3329  O   TYR   654      34.279  -5.246 -19.325  1.00 87.57           O  
ATOM   3330  CB  TYR   654      36.932  -6.952 -18.817  1.00 84.28           C  
ATOM   3331  CG  TYR   654      36.080  -6.768 -17.608  1.00  0.00           C  
ATOM   3332  CD1 TYR   654      35.160  -7.761 -17.246  1.00  0.00           C  
ATOM   3333  CD2 TYR   654      36.177  -5.611 -16.805  1.00  0.00           C  
ATOM   3334  CE1 TYR   654      34.339  -7.624 -16.110  1.00  0.00           C  
ATOM   3335  CE2 TYR   654      35.350  -5.455 -15.646  1.00  0.00           C  
ATOM   3336  CZ  TYR   654      34.435  -6.476 -15.314  1.00  0.00           C  
ATOM   3337  OH  TYR   654      33.616  -6.369 -14.212  1.00  0.00           O  
ATOM   3338  N   VAL   655      35.955  -4.288 -20.450  1.00 85.24           N  
ATOM   3339  CA  VAL   655      35.326  -2.975 -20.407  1.00 86.59           C  
ATOM   3340  C   VAL   655      34.485  -2.748 -21.658  1.00 91.81           C  
ATOM   3341  O   VAL   655      33.320  -2.371 -21.572  1.00 94.03           O  
ATOM   3342  CB  VAL   655      36.363  -1.845 -20.265  1.00 91.28           C  
ATOM   3343  CG1 VAL   655      35.750  -0.445 -20.311  1.00  0.00           C  
ATOM   3344  CG2 VAL   655      37.145  -1.897 -18.950  1.00  0.00           C  
ATOM   3345  N   TYR   656      35.086  -2.978 -22.821  1.00 96.74           N  
ATOM   3346  CA  TYR   656      34.382  -2.852 -24.092  1.00 95.55           C  
ATOM   3347  C   TYR   656      33.567  -4.114 -24.340  1.00 94.89           C  
ATOM   3348  O   TYR   656      32.525  -4.076 -24.994  1.00 99.00           O  
ATOM   3349  CB  TYR   656      35.382  -2.630 -25.228  1.00 92.98           C  
ATOM   3350  CG  TYR   656      34.766  -2.408 -26.591  1.00  0.00           C  
ATOM   3351  CD1 TYR   656      34.400  -1.135 -27.009  1.00  0.00           C  
ATOM   3352  CD2 TYR   656      34.576  -3.468 -27.473  1.00  0.00           C  
ATOM   3353  CE1 TYR   656      33.849  -0.924 -28.264  1.00  0.00           C  
ATOM   3354  CE2 TYR   656      34.025  -3.266 -28.730  1.00  0.00           C  
ATOM   3355  CZ  TYR   656      33.665  -1.992 -29.120  1.00  0.00           C  
ATOM   3356  OH  TYR   656      33.118  -1.781 -30.365  1.00  0.00           O  
ATOM   3357  N   GLY   657      34.053  -5.230 -23.805  1.00 90.15           N  
ATOM   3358  CA  GLY   657      33.354  -6.496 -23.900  1.00 91.59           C  
ATOM   3359  C   GLY   657      33.709  -7.298 -25.137  1.00 95.15           C  
ATOM   3360  O   GLY   657      33.918  -6.740 -26.216  1.00 93.28           O  
ATOM   3361  N   LEU   658      33.780  -8.615 -24.976  1.00 90.85           N  
ATOM   3362  CA  LEU   658      34.022  -9.508 -26.100  1.00 91.42           C  
ATOM   3363  C   LEU   658      32.790  -9.568 -26.996  1.00 91.74           C  
ATOM   3364  O   LEU   658      32.893  -9.750 -28.208  1.00 90.82           O  
ATOM   3365  CB  LEU   658      34.382 -10.938 -25.631  1.00 94.48           C  
ATOM   3366  CG  LEU   658      35.737 -11.027 -24.928  1.00  0.00           C  
ATOM   3367  CD1 LEU   658      36.060 -12.390 -24.318  1.00  0.00           C  
ATOM   3368  CD2 LEU   658      36.946 -10.740 -25.817  1.00  0.00           C  
ATOM   3369  N   GLN   659      31.620  -9.412 -26.388  1.00 96.82           N  
ATOM   3370  CA  GLN   659      30.366  -9.465 -27.127  1.00 94.67           C  
ATOM   3371  C   GLN   659      30.268  -8.326 -28.135  1.00 92.79           C  
ATOM   3372  O   GLN   659      29.858  -8.527 -29.278  1.00 93.88           O  
ATOM   3373  CB  GLN   659      29.181  -9.438 -26.161  1.00 87.40           C  
ATOM   3374  CG  GLN   659      29.023 -10.727 -25.352  1.00  0.00           C  
ATOM   3375  CD  GLN   659      27.890 -10.522 -24.356  1.00  0.00           C  
ATOM   3376  OE1 GLN   659      27.337  -9.430 -24.242  1.00  0.00           O  
ATOM   3377  NE2 GLN   659      27.483 -11.563 -23.582  1.00  0.00           N  
ATOM   3378  N   ARG   660      30.660  -7.131 -27.703  1.00 90.57           N  
ATOM   3379  CA  ARG   660      30.646  -5.957 -28.559  1.00 87.67           C  
ATOM   3380  C   ARG   660      31.715  -6.071 -29.638  1.00 91.73           C  
ATOM   3381  O   ARG   660      31.518  -5.635 -30.773  1.00 90.70           O  
ATOM   3382  CB  ARG   660      30.882  -4.701 -27.726  1.00 88.67           C  
ATOM   3383  CG  ARG   660      29.735  -3.720 -27.748  1.00  0.00           C  
ATOM   3384  CD  ARG   660      30.182  -2.351 -27.269  1.00  0.00           C  
ATOM   3385  NE  ARG   660      30.357  -2.307 -25.821  1.00  0.00           N  
ATOM   3386  CZ  ARG   660      29.696  -1.477 -25.018  1.00  0.00           C  
ATOM   3387  NH1 ARG   660      28.823  -0.617 -25.526  1.00  0.00           N  
ATOM   3388  NH2 ARG   660      29.915  -1.503 -23.711  1.00  0.00           N  
ATOM   3389  N   PHE   661      32.850  -6.659 -29.273  1.00 91.49           N  
ATOM   3390  CA  PHE   661      33.954  -6.844 -30.207  1.00 87.58           C  
ATOM   3391  C   PHE   661      33.596  -7.894 -31.258  1.00 89.45           C  
ATOM   3392  O   PHE   661      33.873  -7.710 -32.444  1.00 92.36           O  
ATOM   3393  CB  PHE   661      35.235  -7.229 -29.457  1.00 82.80           C  
ATOM   3394  CG  PHE   661      36.473  -7.209 -30.310  1.00  0.00           C  
ATOM   3395  CD1 PHE   661      36.792  -6.093 -31.068  1.00  0.00           C  
ATOM   3396  CD2 PHE   661      37.327  -8.298 -30.337  1.00  0.00           C  
ATOM   3397  CE1 PHE   661      37.930  -6.072 -31.850  1.00  0.00           C  
ATOM   3398  CE2 PHE   661      38.469  -8.282 -31.116  1.00  0.00           C  
ATOM   3399  CZ  PHE   661      38.771  -7.167 -31.874  1.00  0.00           C  
ATOM   3400  N   CYS   662      32.970  -8.987 -30.822  1.00 84.44           N  
ATOM   3401  CA  CYS   662      32.529 -10.028 -31.744  1.00 83.86           C  
ATOM   3402  C   CYS   662      31.522  -9.450 -32.725  1.00 86.57           C  
ATOM   3403  O   CYS   662      31.544  -9.765 -33.917  1.00 88.81           O  
ATOM   3404  CB  CYS   662      31.895 -11.193 -30.987  1.00 86.52           C  
ATOM   3405  SG  CYS   662      32.843 -11.927 -30.226  1.00  0.00           S  
ATOM   3406  N   GLU   663      30.644  -8.598 -32.208  1.00 80.02           N  
ATOM   3407  CA  GLU   663      29.644  -7.925 -33.019  1.00 84.72           C  
ATOM   3408  C   GLU   663      30.316  -7.102 -34.113  1.00 87.02           C  
ATOM   3409  O   GLU   663      29.880  -7.110 -35.264  1.00 88.88           O  
ATOM   3410  CB  GLU   663      28.779  -7.028 -32.133  1.00 87.63           C  
ATOM   3411  CG  GLU   663      27.601  -6.378 -32.832  1.00  0.00           C  
ATOM   3412  CD  GLU   663      26.698  -5.637 -31.861  1.00  0.00           C  
ATOM   3413  OE1 GLU   663      27.000  -5.648 -30.646  1.00  0.00           O  
ATOM   3414  OE2 GLU   663      25.690  -5.046 -32.308  1.00  0.00           O  
ATOM   3415  N   ASP   664      31.383  -6.400 -33.745  1.00 85.09           N  
ATOM   3416  CA  ASP   664      32.103  -5.549 -34.685  1.00 86.46           C  
ATOM   3417  C   ASP   664      32.707  -6.386 -35.795  1.00 84.44           C  
ATOM   3418  O   ASP   664      32.619  -6.042 -36.974  1.00 81.97           O  
ATOM   3419  CB  ASP   664      33.213  -4.783 -33.966  1.00 85.03           C  
ATOM   3420  CG  ASP   664      32.678  -3.827 -32.922  1.00  0.00           C  
ATOM   3421  OD1 ASP   664      31.641  -3.180 -33.178  1.00  0.00           O  
ATOM   3422  OD2 ASP   664      33.295  -3.723 -31.842  1.00  0.00           O  
ATOM   3423  N   ILE   665      33.319  -7.494 -35.397  1.00 84.47           N  
ATOM   3424  CA  ILE   665      34.015  -8.368 -36.323  1.00 80.48           C  
ATOM   3425  C   ILE   665      33.035  -8.990 -37.306  1.00 82.77           C  
ATOM   3426  O   ILE   665      33.319  -9.083 -38.502  1.00 85.71           O  
ATOM   3427  CB  ILE   665      34.820  -9.444 -35.560  1.00 83.89           C  
ATOM   3428  CG1 ILE   665      35.963  -8.774 -34.788  1.00  0.00           C  
ATOM   3429  CG2 ILE   665      35.361 -10.507 -36.508  1.00  0.00           C  
ATOM   3430  CD1 ILE   665      36.792  -9.717 -33.952  1.00  0.00           C  
ATOM   3431  N   GLU   666      31.869  -9.387 -36.802  1.00 84.05           N  
ATOM   3432  CA  GLU   666      30.837  -9.977 -37.647  1.00 82.73           C  
ATOM   3433  C   GLU   666      30.387  -8.988 -38.719  1.00 80.91           C  
ATOM   3434  O   GLU   666      30.240  -9.355 -39.883  1.00 82.10           O  
ATOM   3435  CB  GLU   666      29.646 -10.453 -36.803  1.00 81.47           C  
ATOM   3436  CG  GLU   666      28.553 -11.140 -37.623  1.00  0.00           C  
ATOM   3437  CD  GLU   666      27.470 -11.612 -36.662  1.00  0.00           C  
ATOM   3438  OE1 GLU   666      27.638 -11.399 -35.431  1.00  0.00           O  
ATOM   3439  OE2 GLU   666      26.462 -12.191 -37.145  1.00  0.00           O  
ATOM   3440  N   MET   667      30.169  -7.738 -38.321  1.00 76.12           N  
ATOM   3441  CA  MET   667      29.754  -6.696 -39.254  1.00 75.82           C  
ATOM   3442  C   MET   667      30.777  -6.544 -40.377  1.00 81.21           C  
ATOM   3443  O   MET   667      30.424  -6.295 -41.530  1.00 81.67           O  
ATOM   3444  CB  MET   667      29.587  -5.363 -38.516  1.00 84.08           C  
ATOM   3445  CG  MET   667      28.390  -5.340 -37.562  1.00  0.00           C  
ATOM   3446  SD  MET   667      26.779  -5.589 -38.368  1.00  0.00           S  
ATOM   3447  CE  MET   667      26.792  -3.998 -39.241  1.00  0.00           C  
ATOM   3448  N   MET   668      32.050  -6.707 -40.033  1.00 86.43           N  
ATOM   3449  CA  MET   668      33.126  -6.546 -41.001  1.00 79.77           C  
ATOM   3450  C   MET   668      33.241  -7.740 -41.932  1.00 79.54           C  
ATOM   3451  O   MET   668      32.992  -7.631 -43.133  1.00 85.33           O  
ATOM   3452  CB  MET   668      34.462  -6.327 -40.290  1.00 82.62           C  
ATOM   3453  CG  MET   668      34.619  -4.966 -39.644  1.00  0.00           C  
ATOM   3454  SD  MET   668      36.310  -4.689 -39.084  1.00  0.00           S  
ATOM   3455  CE  MET   668      36.453  -5.920 -37.788  1.00  0.00           C  
ATOM   3456  N   ILE   669      33.621  -8.883 -41.369  1.00 77.70           N  
ATOM   3457  CA  ILE   669      33.954 -10.052 -42.173  1.00 82.47           C  
ATOM   3458  C   ILE   669      32.788 -11.027 -42.376  1.00 81.61           C  
ATOM   3459  O   ILE   669      32.955 -12.084 -42.981  1.00 80.11           O  
ATOM   3460  CB  ILE   669      35.174 -10.798 -41.593  1.00 84.85           C  
ATOM   3461  CG1 ILE   669      34.819 -11.473 -40.269  1.00  0.00           C  
ATOM   3462  CG2 ILE   669      36.334  -9.837 -41.395  1.00  0.00           C  
ATOM   3463  CD1 ILE   669      35.951 -12.288 -39.694  1.00  0.00           C  
ATOM   3464  N   GLY   670      31.611 -10.670 -41.871  1.00 82.98           N  
ATOM   3465  CA  GLY   670      30.416 -11.454 -42.122  1.00 78.94           C  
ATOM   3466  C   GLY   670      30.071 -12.463 -41.044  1.00 79.63           C  
ATOM   3467  O   GLY   670      28.923 -12.893 -40.931  1.00 77.39           O  
ATOM   3468  N   PHE   671      31.064 -12.853 -40.255  1.00 81.06           N  
ATOM   3469  CA  PHE   671      30.848 -13.850 -39.215  1.00 73.37           C  
ATOM   3470  C   PHE   671      31.563 -13.469 -37.924  1.00 77.27           C  
ATOM   3471  O   PHE   671      32.558 -12.749 -37.949  1.00 81.05           O  
ATOM   3472  CB  PHE   671      31.287 -15.239 -39.694  1.00 76.47           C  
ATOM   3473  CG  PHE   671      32.742 -15.328 -40.076  1.00  0.00           C  
ATOM   3474  CD1 PHE   671      33.151 -15.051 -41.369  1.00  0.00           C  
ATOM   3475  CD2 PHE   671      33.695 -15.712 -39.146  1.00  0.00           C  
ATOM   3476  CE1 PHE   671      34.483 -15.142 -41.720  1.00  0.00           C  
ATOM   3477  CE2 PHE   671      35.030 -15.804 -39.491  1.00  0.00           C  
ATOM   3478  CZ  PHE   671      35.423 -15.521 -40.779  1.00  0.00           C  
ATOM   3479  N   GLN   672      31.041 -13.940 -36.783  1.00 78.49           N  
ATOM   3480  CA  GLN   672      31.668 -13.659 -35.492  1.00 75.48           C  
ATOM   3481  C   GLN   672      32.790 -14.648 -35.207  1.00 69.29           C  
ATOM   3482  O   GLN   672      32.817 -15.719 -35.806  1.00 72.73           O  
ATOM   3483  CB  GLN   672      30.520 -13.878 -34.510  1.00 76.42           C  
ATOM   3484  CG  GLN   672      30.046 -15.330 -34.440  1.00  0.00           C  
ATOM   3485  CD  GLN   672      28.816 -15.380 -33.546  1.00  0.00           C  
ATOM   3486  OE1 GLN   672      28.369 -14.360 -33.024  1.00  0.00           O  
ATOM   3487  NE2 GLN   672      28.199 -16.571 -33.320  1.00  0.00           N  
ATOM   3488  N   PRO   673      33.716 -14.289 -34.309  1.00 72.93           N  
ATOM   3489  CA  PRO   673      34.795 -15.180 -33.876  1.00 71.05           C  
ATOM   3490  C   PRO   673      34.252 -16.379 -33.118  1.00 74.15           C  
ATOM   3491  O   PRO   673      33.249 -16.254 -32.422  1.00 84.19           O  
ATOM   3492  CB  PRO   673      35.604 -14.303 -32.921  1.00 72.34           C  
ATOM   3493  CG  PRO   673      35.304 -12.919 -33.336  1.00  0.00           C  
ATOM   3494  CD  PRO   673      33.875 -12.934 -33.759  1.00  0.00           C  
ATOM   3495  N   ASN   674      34.913 -17.524 -33.245  1.00 79.57           N  
ATOM   3496  CA  ASN   674      34.509 -18.717 -32.524  1.00 84.09           C  
ATOM   3497  C   ASN   674      34.686 -18.554 -31.028  1.00 86.33           C  
ATOM   3498  O   ASN   674      35.279 -17.577 -30.571  1.00 85.95           O  
ATOM   3499  CB  ASN   674      35.299 -19.932 -33.021  1.00  0.00           O  
ATOM   3500  CG  ASN   674      34.809 -20.272 -34.422  1.00  0.00           C  
ATOM   3501  OD1 ASN   674      33.708 -19.892 -34.817  1.00  0.00           O  
ATOM   3502  ND2 ASN   674      35.601 -21.005 -35.248  1.00  0.00           N  
ATOM   3503  N   ILE   675      34.172 -19.507 -30.258  1.00 91.52           N  
ATOM   3504  CA  ILE   675      34.287 -19.444 -28.807  1.00 92.83           C  
ATOM   3505  C   ILE   675      35.754 -19.532 -28.383  1.00 90.55           C  
ATOM   3506  O   ILE   675      36.136 -19.013 -27.332  1.00 92.98           O  
ATOM   3507  CB  ILE   675      33.459 -20.549 -28.141  1.00 83.89           C  
ATOM   3508  CG1 ILE   675      31.941 -20.357 -28.299  1.00  0.00           C  
ATOM   3509  CG2 ILE   675      33.694 -20.663 -26.626  1.00  0.00           C  
ATOM   3510  CD1 ILE   675      31.125 -21.577 -27.873  1.00  0.00           C  
ATOM   3511  N   PHE   676      36.569 -20.171 -29.220  1.00 80.84           N  
ATOM   3512  CA  PHE   676      38.002 -20.301 -28.967  1.00 84.59           C  
ATOM   3513  C   PHE   676      38.690 -18.944 -28.807  1.00 87.74           C  
ATOM   3514  O   PHE   676      39.370 -18.698 -27.809  1.00 85.38           O  
ATOM   3515  CB  PHE   676      38.671 -21.095 -30.091  1.00 84.31           C  
ATOM   3516  CG  PHE   676      38.403 -22.539 -29.840  1.00  0.00           C  
ATOM   3517  CD1 PHE   676      37.379 -23.239 -30.516  1.00  0.00           C  
ATOM   3518  CD2 PHE   676      39.183 -23.245 -28.906  1.00  0.00           C  
ATOM   3519  CE1 PHE   676      37.133 -24.621 -30.274  1.00  0.00           C  
ATOM   3520  CE2 PHE   676      38.958 -24.631 -28.644  1.00  0.00           C  
ATOM   3521  CZ  PHE   676      37.926 -25.320 -29.330  1.00  0.00           C  
ATOM   3522  N   TRP   677      38.507 -18.069 -29.791  1.00 85.33           N  
ATOM   3523  CA  TRP   677      39.123 -16.747 -29.765  1.00 82.61           C  
ATOM   3524  C   TRP   677      38.595 -15.890 -28.620  1.00 87.07           C  
ATOM   3525  O   TRP   677      39.336 -15.102 -28.032  1.00 91.85           O  
ATOM   3526  CB  TRP   677      38.916 -16.030 -31.101  1.00 80.31           C  
ATOM   3527  CG  TRP   677      39.450 -16.796 -32.269  1.00  0.00           C  
ATOM   3528  CD1 TRP   677      38.727 -17.478 -33.199  1.00  0.00           C  
ATOM   3529  CD2 TRP   677      40.828 -16.968 -32.626  1.00  0.00           C  
ATOM   3530  NE1 TRP   677      39.565 -18.058 -34.119  1.00  0.00           N  
ATOM   3531  CE2 TRP   677      40.860 -17.762 -33.790  1.00  0.00           C  
ATOM   3532  CE3 TRP   677      42.036 -16.523 -32.078  1.00  0.00           C  
ATOM   3533  CZ2 TRP   677      42.051 -18.121 -34.414  1.00  0.00           C  
ATOM   3534  CZ3 TRP   677      43.218 -16.882 -32.700  1.00  0.00           C  
ATOM   3535  CH2 TRP   677      43.217 -17.673 -33.855  1.00  0.00           C  
ATOM   3536  N   LYS   678      37.314 -16.047 -28.301  1.00 89.68           N  
ATOM   3537  CA  LYS   678      36.697 -15.264 -27.237  1.00 85.27           C  
ATOM   3538  C   LYS   678      37.238 -15.660 -25.869  1.00 84.60           C  
ATOM   3539  O   LYS   678      37.568 -14.801 -25.055  1.00 85.49           O  
ATOM   3540  CB  LYS   678      35.178 -15.408 -27.270  1.00 91.57           C  
ATOM   3541  CG  LYS   678      34.463 -14.571 -26.207  1.00  0.00           C  
ATOM   3542  CD  LYS   678      32.937 -14.647 -26.293  1.00  0.00           C  
ATOM   3543  CE  LYS   678      32.222 -13.837 -25.208  1.00  0.00           C  
ATOM   3544  NZ  LYS   678      30.758 -14.011 -25.331  1.00  0.00           N  
ATOM   3545  N   VAL   679      37.323 -16.961 -25.619  1.00 83.08           N  
ATOM   3546  CA  VAL   679      37.902 -17.453 -24.376  1.00 88.88           C  
ATOM   3547  C   VAL   679      39.368 -17.025 -24.261  1.00 93.89           C  
ATOM   3548  O   VAL   679      39.832 -16.649 -23.181  1.00 90.28           O  
ATOM   3549  CB  VAL   679      37.776 -18.985 -24.271  1.00 84.56           C  
ATOM   3550  CG1 VAL   679      38.549 -19.515 -23.071  1.00  0.00           C  
ATOM   3551  CG2 VAL   679      36.318 -19.377 -24.175  1.00  0.00           C  
ATOM   3552  N   CYS   680      40.087 -17.066 -25.380  1.00 89.68           N  
ATOM   3553  CA  CYS   680      41.483 -16.650 -25.404  1.00 85.41           C  
ATOM   3554  C   CYS   680      41.656 -15.166 -25.074  1.00 91.81           C  
ATOM   3555  O   CYS   680      42.476 -14.809 -24.226  1.00 93.73           O  
ATOM   3556  CB  CYS   680      42.122 -16.977 -26.755  1.00 83.41           C  
ATOM   3557  SG  CYS   680      42.457 -18.737 -27.007  1.00  0.00           S  
ATOM   3558  N   TRP   681      40.884 -14.306 -25.734  1.00 83.07           N  
ATOM   3559  CA  TRP   681      40.987 -12.865 -25.516  1.00 83.35           C  
ATOM   3560  C   TRP   681      40.654 -12.470 -24.084  1.00 92.74           C  
ATOM   3561  O   TRP   681      41.214 -11.518 -23.543  1.00 96.18           O  
ATOM   3562  CB  TRP   681      40.054 -12.111 -26.458  1.00 80.51           C  
ATOM   3563  CG  TRP   681      40.420 -12.223 -27.886  1.00  0.00           C  
ATOM   3564  CD1 TRP   681      41.664 -12.441 -28.399  1.00  0.00           C  
ATOM   3565  CD2 TRP   681      39.533 -12.134 -29.005  1.00  0.00           C  
ATOM   3566  NE1 TRP   681      41.607 -12.488 -29.772  1.00  0.00           N  
ATOM   3567  CE2 TRP   681      40.308 -12.303 -30.168  1.00  0.00           C  
ATOM   3568  CE3 TRP   681      38.157 -11.926 -29.137  1.00  0.00           C  
ATOM   3569  CZ2 TRP   681      39.755 -12.271 -31.444  1.00  0.00           C  
ATOM   3570  CZ3 TRP   681      37.611 -11.893 -30.404  1.00  0.00           C  
ATOM   3571  CH2 TRP   681      38.408 -12.064 -31.540  1.00  0.00           C  
ATOM   3572  N   ALA   682      39.733 -13.209 -23.475  1.00 95.75           N  
ATOM   3573  CA  ALA   682      39.192 -12.845 -22.174  1.00 90.56           C  
ATOM   3574  C   ALA   682      39.969 -13.455 -21.006  1.00 88.65           C  
ATOM   3575  O   ALA   682      40.281 -12.763 -20.039  1.00 85.27           O  
ATOM   3576  CB  ALA   682      37.714 -13.236 -22.102  1.00 92.25           C  
ATOM   3577  N   PHE   683      40.287 -14.744 -21.105  1.00 91.23           N  
ATOM   3578  CA  PHE   683      40.939 -15.457 -20.007  1.00 90.24           C  
ATOM   3579  C   PHE   683      42.409 -15.780 -20.265  1.00 93.48           C  
ATOM   3580  O   PHE   683      43.265 -15.493 -19.431  1.00 98.21           O  
ATOM   3581  CB  PHE   683      40.184 -16.748 -19.679  1.00 89.76           C  
ATOM   3582  CG  PHE   683      38.766 -16.527 -19.243  1.00  0.00           C  
ATOM   3583  CD1 PHE   683      38.486 -15.970 -18.008  1.00  0.00           C  
ATOM   3584  CD2 PHE   683      37.712 -16.889 -20.066  1.00  0.00           C  
ATOM   3585  CE1 PHE   683      37.182 -15.769 -17.606  1.00  0.00           C  
ATOM   3586  CE2 PHE   683      36.404 -16.692 -19.667  1.00  0.00           C  
ATOM   3587  CZ  PHE   683      36.139 -16.132 -18.437  1.00  0.00           C  
ATOM   3588  N   VAL   684      42.700 -16.386 -21.410  1.00 94.08           N  
ATOM   3589  CA  VAL   684      44.060 -16.827 -21.709  1.00 92.00           C  
ATOM   3590  C   VAL   684      45.033 -15.661 -21.883  1.00 93.80           C  
ATOM   3591  O   VAL   684      46.135 -15.684 -21.341  1.00 92.25           O  
ATOM   3592  CB  VAL   684      44.111 -17.722 -22.964  1.00 90.50           C  
ATOM   3593  CG1 VAL   684      45.502 -18.316 -23.131  1.00  0.00           C  
ATOM   3594  CG2 VAL   684      43.069 -18.826 -22.875  1.00  0.00           C  
ATOM   3595  N   THR   685      44.619 -14.643 -22.635  1.00 96.01           N  
ATOM   3596  CA  THR   685      45.491 -13.508 -22.946  1.00 95.57           C  
ATOM   3597  C   THR   685      46.012 -12.722 -21.732  1.00 93.63           C  
ATOM   3598  O   THR   685      47.201 -12.407 -21.677  1.00 93.54           O  
ATOM   3599  CB  THR   685      44.832 -12.569 -23.966  1.00 94.05           C  
ATOM   3600  OG1 THR   685      44.600 -13.259 -25.185  1.00  0.00           O  
ATOM   3601  CG2 THR   685      45.759 -11.370 -24.228  1.00  0.00           C  
ATOM   3602  N   PRO   686      45.135 -12.387 -20.765  1.00 93.03           N  
ATOM   3603  CA  PRO   686      45.691 -11.710 -19.588  1.00 88.83           C  
ATOM   3604  C   PRO   686      46.676 -12.596 -18.831  1.00 91.29           C  
ATOM   3605  O   PRO   686      47.754 -12.129 -18.466  1.00 93.01           O  
ATOM   3606  CB  PRO   686      44.457 -11.440 -18.726  1.00 80.40           C  
ATOM   3607  CG  PRO   686      43.340 -11.371 -19.692  1.00  0.00           C  
ATOM   3608  CD  PRO   686      43.661 -12.403 -20.730  1.00  0.00           C  
ATOM   3609  N   THR   687      46.309 -13.855 -18.610  1.00 87.52           N  
ATOM   3610  CA  THR   687      47.177 -14.797 -17.917  1.00 86.87           C  
ATOM   3611  C   THR   687      48.485 -14.958 -18.686  1.00 90.83           C  
ATOM   3612  O   THR   687      49.557 -15.063 -18.094  1.00 90.83           O  
ATOM   3613  CB  THR   687      46.484 -16.162 -17.734  1.00 88.59           C  
ATOM   3614  OG1 THR   687      45.315 -16.014 -16.941  1.00  0.00           O  
ATOM   3615  CG2 THR   687      47.450 -17.135 -17.038  1.00  0.00           C  
ATOM   3616  N   ILE   688      48.378 -14.952 -20.011  1.00 93.89           N  
ATOM   3617  CA  ILE   688      49.530 -15.022 -20.905  1.00 85.68           C  
ATOM   3618  C   ILE   688      50.479 -13.857 -20.660  1.00 86.45           C  
ATOM   3619  O   ILE   688      51.650 -14.054 -20.335  1.00 88.75           O  
ATOM   3620  CB  ILE   688      49.047 -15.008 -22.358  1.00 86.10           C  
ATOM   3621  CG1 ILE   688      48.160 -16.211 -22.721  1.00  0.00           C  
ATOM   3622  CG2 ILE   688      50.191 -15.030 -23.386  1.00  0.00           C  
ATOM   3623  CD1 ILE   688      48.873 -17.556 -22.591  1.00  0.00           C  
ATOM   3624  N   LEU   689      49.961 -12.642 -20.811  1.00 86.30           N  
ATOM   3625  CA  LEU   689      50.756 -11.434 -20.635  1.00 81.90           C  
ATOM   3626  C   LEU   689      51.301 -11.322 -19.216  1.00 87.94           C  
ATOM   3627  O   LEU   689      52.403 -10.822 -19.001  1.00 87.46           O  
ATOM   3628  CB  LEU   689      49.921 -10.198 -20.976  1.00 78.19           C  
ATOM   3629  CG  LEU   689      49.460 -10.087 -22.429  1.00  0.00           C  
ATOM   3630  CD1 LEU   689      48.438  -8.982 -22.590  1.00  0.00           C  
ATOM   3631  CD2 LEU   689      50.644  -9.839 -23.338  1.00  0.00           C  
ATOM   3632  N   THR   690      50.524 -11.797 -18.251  1.00 93.30           N  
ATOM   3633  CA  THR   690      50.911 -11.694 -16.851  1.00 88.12           C  
ATOM   3634  C   THR   690      52.023 -12.679 -16.545  1.00 89.52           C  
ATOM   3635  O   THR   690      52.958 -12.368 -15.808  1.00 86.87           O  
ATOM   3636  CB  THR   690      49.711 -11.977 -15.956  1.00 92.24           C  
ATOM   3637  OG1 THR   690      48.690 -11.018 -16.191  1.00  0.00           O  
ATOM   3638  CG2 THR   690      50.148 -11.907 -14.483  1.00  0.00           C  
ATOM   3639  N   PHE   691      51.908 -13.872 -17.124  1.00 88.66           N  
ATOM   3640  CA  PHE   691      52.895 -14.931 -16.958  1.00 82.43           C  
ATOM   3641  C   PHE   691      54.245 -14.470 -17.476  1.00 87.38           C  
ATOM   3642  O   PHE   691      55.285 -14.940 -17.031  1.00 92.50           O  
ATOM   3643  CB  PHE   691      52.433 -16.191 -17.697  1.00 84.75           C  
ATOM   3644  CG  PHE   691      53.477 -17.270 -17.800  1.00  0.00           C  
ATOM   3645  CD1 PHE   691      53.925 -17.936 -16.676  1.00  0.00           C  
ATOM   3646  CD2 PHE   691      53.979 -17.644 -19.034  1.00  0.00           C  
ATOM   3647  CE1 PHE   691      54.870 -18.938 -16.776  1.00  0.00           C  
ATOM   3648  CE2 PHE   691      54.924 -18.645 -19.141  1.00  0.00           C  
ATOM   3649  CZ  PHE   691      55.370 -19.293 -18.010  1.00  0.00           C  
ATOM   3650  N   ILE   692      54.225 -13.531 -18.411  1.00 90.50           N  
ATOM   3651  CA  ILE   692      55.459 -13.012 -18.981  1.00 90.27           C  
ATOM   3652  C   ILE   692      56.036 -11.861 -18.169  1.00 90.47           C  
ATOM   3653  O   ILE   692      57.230 -11.839 -17.871  1.00 88.31           O  
ATOM   3654  CB  ILE   692      55.241 -12.549 -20.420  1.00 95.24           C  
ATOM   3655  CG1 ILE   692      54.934 -13.756 -21.306  1.00  0.00           C  
ATOM   3656  CG2 ILE   692      56.460 -11.802 -20.925  1.00  0.00           C  
ATOM   3657  CD1 ILE   692      54.733 -13.410 -22.750  1.00  0.00           C  
ATOM   3658  N   LEU   693      55.181 -10.905 -17.820  1.00 88.04           N  
ATOM   3659  CA  LEU   693      55.597  -9.761 -17.026  1.00 81.10           C  
ATOM   3660  C   LEU   693      56.216 -10.224 -15.718  1.00 88.68           C  
ATOM   3661  O   LEU   693      57.287  -9.760 -15.333  1.00 90.97           O  
ATOM   3662  CB  LEU   693      54.420  -8.839 -16.731  1.00 81.48           C  
ATOM   3663  CG  LEU   693      54.795  -7.624 -15.882  1.00  0.00           C  
ATOM   3664  CD1 LEU   693      55.818  -6.683 -16.517  1.00  0.00           C  
ATOM   3665  CD2 LEU   693      53.632  -6.697 -15.531  1.00  0.00           C  
ATOM   3666  N   CYS   694      55.546 -11.155 -15.047  1.00 96.89           N  
ATOM   3667  CA  CYS   694      56.079 -11.745 -13.823  1.00 96.96           C  
ATOM   3668  C   CYS   694      57.429 -12.400 -14.100  1.00 98.69           C  
ATOM   3669  O   CYS   694      58.377 -12.250 -13.326  1.00102.61           O  
ATOM   3670  CB  CYS   694      55.110 -12.784 -13.224  1.00 91.36           C  
ATOM   3671  SG  CYS   694      53.930 -12.191 -12.704  1.00  0.00           S  
ATOM   3672  N   PHE   695      57.511 -13.099 -15.227  1.00 97.31           N  
ATOM   3673  CA  PHE   695      58.714 -13.831 -15.600  1.00 93.79           C  
ATOM   3674  C   PHE   695      59.934 -12.945 -15.812  1.00 97.54           C  
ATOM   3675  O   PHE   695      61.042 -13.296 -15.405  1.00 96.02           O  
ATOM   3676  CB  PHE   695      58.473 -14.637 -16.868  1.00 97.77           C  
ATOM   3677  CG  PHE   695      59.740 -15.349 -17.193  1.00  0.00           C  
ATOM   3678  CD1 PHE   695      60.128 -16.531 -16.521  1.00  0.00           C  
ATOM   3679  CD2 PHE   695      60.590 -14.849 -18.196  1.00  0.00           C  
ATOM   3680  CE1 PHE   695      61.339 -17.209 -16.843  1.00  0.00           C  
ATOM   3681  CE2 PHE   695      61.809 -15.508 -18.536  1.00  0.00           C  
ATOM   3682  CZ  PHE   695      62.186 -16.693 -17.855  1.00  0.00           C  
ATOM   3683  N   SER   696      59.734 -11.807 -16.467  1.00 97.88           N  
ATOM   3684  CA  SER   696      60.831 -10.883 -16.723  1.00 92.73           C  
ATOM   3685  C   SER   696      61.289 -10.200 -15.438  1.00 98.73           C  
ATOM   3686  O   SER   696      62.449  -9.805 -15.322  1.00 97.85           O  
ATOM   3687  CB  SER   696      60.433  -9.842 -17.770  1.00 85.00           C  
ATOM   3688  OG  SER   696      59.404  -9.006 -17.260  1.00  0.00           O  
ATOM   3689  N   PHE   697      60.376 -10.067 -14.479  1.00 98.47           N  
ATOM   3690  CA  PHE   697      60.696  -9.436 -13.201  1.00 96.74           C  
ATOM   3691  C   PHE   697      61.443 -10.392 -12.275  1.00100.60           C  
ATOM   3692  O   PHE   697      62.312  -9.970 -11.511  1.00106.79           O  
ATOM   3693  CB  PHE   697      59.431  -8.907 -12.524  1.00 90.99           C  
ATOM   3694  CG  PHE   697      59.854  -8.160 -11.306  1.00  0.00           C  
ATOM   3695  CD1 PHE   697      60.419  -6.867 -11.378  1.00  0.00           C  
ATOM   3696  CD2 PHE   697      59.695  -8.743 -10.035  1.00  0.00           C  
ATOM   3697  CE1 PHE   697      60.817  -6.159 -10.207  1.00  0.00           C  
ATOM   3698  CE2 PHE   697      60.085  -8.056  -8.846  1.00  0.00           C  
ATOM   3699  CZ  PHE   697      60.651  -6.758  -8.935  1.00  0.00           C  
ATOM   3700  N   TYR   698      61.106 -11.675 -12.349  1.00 95.33           N  
ATOM   3701  CA  TYR   698      61.799 -12.693 -11.563  1.00 98.07           C  
ATOM   3702  C   TYR   698      63.277 -12.752 -11.933  1.00 99.12           C  
ATOM   3703  O   TYR   698      64.150 -12.739 -11.065  1.00105.81           O  
ATOM   3704  CB  TYR   698      61.163 -14.091 -11.750  1.00 99.83           C  
ATOM   3705  CG  TYR   698      61.962 -15.057 -10.945  1.00  0.00           C  
ATOM   3706  CD1 TYR   698      61.758 -15.149  -9.562  1.00  0.00           C  
ATOM   3707  CD2 TYR   698      62.927 -15.897 -11.544  1.00  0.00           C  
ATOM   3708  CE1 TYR   698      62.492 -16.052  -8.768  1.00  0.00           C  
ATOM   3709  CE2 TYR   698      63.682 -16.822 -10.751  1.00  0.00           C  
ATOM   3710  CZ  TYR   698      63.448 -16.884  -9.362  1.00  0.00           C  
ATOM   3711  OH  TYR   698      64.153 -17.754  -8.560  1.00  0.00           O  
ATOM   3712  N   GLN   699      63.551 -12.801 -13.232  1.00101.98           N  
ATOM   3713  CA  GLN   699      64.912 -12.906 -13.720  1.00102.38           C  
ATOM   3714  C   GLN   699      65.589 -11.562 -13.891  1.00100.36           C  
ATOM   3715  O   GLN   699      66.529 -11.435 -14.675  1.00101.93           O  
ATOM   3716  CB  GLN   699      64.929 -13.659 -15.054  1.00  0.00           O  
ATOM   3717  CG  GLN   699      64.513 -15.126 -14.932  1.00  0.00           C  
ATOM   3718  CD  GLN   699      64.460 -15.718 -16.333  1.00  0.00           C  
ATOM   3719  OE1 GLN   699      64.888 -15.091 -17.302  1.00  0.00           O  
ATOM   3720  NE2 GLN   699      63.933 -16.957 -16.518  1.00  0.00           N  
ATOM   3721  N   TRP   700      65.120 -10.559 -13.154  1.00 97.84           N  
ATOM   3722  CA  TRP   700      65.743  -9.240 -13.202  1.00 96.80           C  
ATOM   3723  C   TRP   700      67.103  -9.259 -12.523  1.00103.06           C  
ATOM   3724  O   TRP   700      67.325  -9.995 -11.556  1.00107.51           O  
ATOM   3725  CB  TRP   700      64.850  -8.166 -12.567  1.00 99.44           C  
ATOM   3726  CG  TRP   700      65.462  -6.785 -12.560  1.00  0.00           C  
ATOM   3727  CD1 TRP   700      65.405  -5.808 -13.511  1.00  0.00           C  
ATOM   3728  CD2 TRP   700      66.255  -6.198 -11.519  1.00  0.00           C  
ATOM   3729  NE1 TRP   700      66.055  -4.706 -13.189  1.00  0.00           N  
ATOM   3730  CE2 TRP   700      66.609  -4.892 -11.948  1.00  0.00           C  
ATOM   3731  CE3 TRP   700      66.703  -6.646 -10.258  1.00  0.00           C  
ATOM   3732  CZ2 TRP   700      67.400  -4.017 -11.155  1.00  0.00           C  
ATOM   3733  CZ3 TRP   700      67.499  -5.773  -9.456  1.00  0.00           C  
ATOM   3734  CH2 TRP   700      67.833  -4.475  -9.917  1.00  0.00           C  
ATOM   3735  N   GLU   701      68.010  -8.453 -13.058  1.00101.86           N  
ATOM   3736  CA  GLU   701      69.325  -8.266 -12.484  1.00100.54           C  
ATOM   3737  C   GLU   701      69.709  -6.829 -12.790  1.00 99.29           C  
ATOM   3738  O   GLU   701      69.340  -6.300 -13.840  1.00 95.79           O  
ATOM   3739  CB  GLU   701      70.328  -9.249 -13.102  1.00100.81           C  
ATOM   3740  CG  GLU   701      71.706  -9.285 -12.429  1.00  0.00           C  
ATOM   3741  CD  GLU   701      72.530 -10.497 -12.845  1.00  0.00           C  
ATOM   3742  OE1 GLU   701      71.925 -11.541 -13.169  1.00  0.00           O  
ATOM   3743  OE2 GLU   701      73.779 -10.410 -12.850  1.00  0.00           O  
ATOM   3744  N   PRO   702      70.411  -6.174 -11.855  1.00 98.70           N  
ATOM   3745  CA  PRO   702      70.948  -4.839 -12.128  1.00 97.61           C  
ATOM   3746  C   PRO   702      71.747  -4.850 -13.427  1.00 96.93           C  
ATOM   3747  O   PRO   702      72.567  -5.747 -13.634  1.00 97.42           O  
ATOM   3748  CB  PRO   702      71.862  -4.592 -10.931  1.00103.35           C  
ATOM   3749  CG  PRO   702      71.198  -5.339  -9.820  1.00  0.00           C  
ATOM   3750  CD  PRO   702      70.616  -6.576 -10.453  1.00  0.00           C  
ATOM   3751  N   MET   703      71.490  -3.869 -14.289  1.00 95.56           N  
ATOM   3752  CA  MET   703      72.013  -3.873 -15.655  1.00 91.58           C  
ATOM   3753  C   MET   703      73.536  -3.982 -15.741  1.00 91.67           C  
ATOM   3754  O   MET   703      74.263  -3.163 -15.180  1.00 92.88           O  
ATOM   3755  CB  MET   703      71.540  -2.630 -16.410  1.00 81.98           C  
ATOM   3756  CG  MET   703      72.040  -2.566 -17.855  1.00  0.00           C  
ATOM   3757  SD  MET   703      71.297  -3.802 -18.964  1.00  0.00           S  
ATOM   3758  CE  MET   703      72.597  -3.683 -20.226  1.00  0.00           C  
ATOM   3759  N   THR   704      74.007  -5.004 -16.448  1.00 85.81           N  
ATOM   3760  CA  THR   704      75.434  -5.209 -16.649  1.00 86.99           C  
ATOM   3761  C   THR   704      75.722  -5.661 -18.076  1.00 86.43           C  
ATOM   3762  O   THR   704      74.828  -6.115 -18.788  1.00 95.19           O  
ATOM   3763  CB  THR   704      75.991  -6.276 -15.688  1.00 88.76           C  
ATOM   3764  OG1 THR   704      75.216  -7.474 -15.807  1.00  0.00           O  
ATOM   3765  CG2 THR   704      75.941  -5.788 -14.248  1.00  0.00           C  
ATOM   3766  N   TYR   705      76.975  -5.531 -18.490  1.00 83.13           N  
ATOM   3767  CA  TYR   705      77.415  -6.042 -19.782  1.00 83.18           C  
ATOM   3768  C   TYR   705      78.899  -6.392 -19.707  1.00 82.92           C  
ATOM   3769  O   TYR   705      79.730  -5.542 -19.389  1.00 85.77           O  
ATOM   3770  CB  TYR   705      77.145  -5.022 -20.884  1.00 75.77           C  
ATOM   3771  CG  TYR   705      77.547  -5.484 -22.268  1.00  0.00           C  
ATOM   3772  CD1 TYR   705      76.683  -6.242 -23.047  1.00  0.00           C  
ATOM   3773  CD2 TYR   705      78.785  -5.147 -22.800  1.00  0.00           C  
ATOM   3774  CE1 TYR   705      77.044  -6.660 -24.310  1.00  0.00           C  
ATOM   3775  CE2 TYR   705      79.152  -5.557 -24.062  1.00  0.00           C  
ATOM   3776  CZ  TYR   705      78.281  -6.313 -24.814  1.00  0.00           C  
ATOM   3777  OH  TYR   705      78.655  -6.723 -26.076  1.00  0.00           O  
ATOM   3778  N   GLY   706      79.218  -7.651 -19.999  1.00 78.98           N  
ATOM   3779  CA  GLY   706      80.553  -8.186 -19.766  1.00 79.53           C  
ATOM   3780  C   GLY   706      80.992  -7.917 -18.325  1.00 85.97           C  
ATOM   3781  O   GLY   706      80.419  -8.460 -17.383  1.00 96.01           O  
ATOM   3782  N   SER   707      81.999  -7.071 -18.149  1.00 82.48           N  
ATOM   3783  CA  SER   707      82.480  -6.753 -16.811  1.00 86.32           C  
ATOM   3784  C   SER   707      82.007  -5.383 -16.365  1.00 93.53           C  
ATOM   3785  O   SER   707      82.126  -5.017 -15.192  1.00 93.98           O  
ATOM   3786  CB  SER   707      84.002  -6.820 -16.760  1.00 82.63           C  
ATOM   3787  OG  SER   707      84.562  -5.832 -17.614  1.00  0.00           O  
ATOM   3788  N   TYR   708      81.473  -4.624 -17.312  1.00 89.02           N  
ATOM   3789  CA  TYR   708      80.977  -3.295 -17.011  1.00 82.50           C  
ATOM   3790  C   TYR   708      79.655  -3.376 -16.275  1.00 84.54           C  
ATOM   3791  O   TYR   708      78.670  -3.896 -16.797  1.00 85.41           O  
ATOM   3792  CB  TYR   708      80.815  -2.462 -18.282  1.00 77.56           C  
ATOM   3793  CG  TYR   708      80.148  -1.135 -18.027  1.00  0.00           C  
ATOM   3794  CD1 TYR   708      80.743  -0.185 -17.209  1.00  0.00           C  
ATOM   3795  CD2 TYR   708      78.917  -0.834 -18.592  1.00  0.00           C  
ATOM   3796  CE1 TYR   708      80.133   1.027 -16.959  1.00  0.00           C  
ATOM   3797  CE2 TYR   708      78.299   0.384 -18.350  1.00  0.00           C  
ATOM   3798  CZ  TYR   708      78.912   1.310 -17.532  1.00  0.00           C  
ATOM   3799  OH  TYR   708      78.309   2.521 -17.284  1.00  0.00           O  
ATOM   3800  N   ARG   709      79.644  -2.864 -15.054  1.00 85.58           N  
ATOM   3801  CA  ARG   709      78.413  -2.751 -14.295  1.00 86.08           C  
ATOM   3802  C   ARG   709      77.955  -1.287 -14.219  1.00 88.32           C  
ATOM   3803  O   ARG   709      78.745  -0.383 -13.934  1.00 89.04           O  
ATOM   3804  CB  ARG   709      78.554  -3.393 -12.900  1.00 80.49           C  
ATOM   3805  CG  ARG   709      77.265  -3.355 -12.077  1.00  0.00           C  
ATOM   3806  CD  ARG   709      77.387  -4.041 -10.715  1.00  0.00           C  
ATOM   3807  NE  ARG   709      76.069  -3.915 -10.031  1.00  0.00           N  
ATOM   3808  CZ  ARG   709      75.922  -4.357  -8.748  1.00  0.00           C  
ATOM   3809  NH1 ARG   709      77.123  -4.861  -8.340  1.00  0.00           N  
ATOM   3810  NH2 ARG   709      74.630  -4.123  -8.373  1.00  0.00           N  
ATOM   3811  N   TYR   710      76.673  -1.075 -14.505  1.00 90.57           N  
ATOM   3812  CA  TYR   710      76.074   0.256 -14.539  1.00 88.83           C  
ATOM   3813  C   TYR   710      75.964   0.883 -13.137  1.00 94.31           C  
ATOM   3814  O   TYR   710      75.762   0.178 -12.149  1.00100.43           O  
ATOM   3815  CB  TYR   710      74.697   0.194 -15.238  1.00 88.91           C  
ATOM   3816  CG  TYR   710      74.770   0.116 -16.760  1.00  0.00           C  
ATOM   3817  CD1 TYR   710      74.947  -1.098 -17.414  1.00  0.00           C  
ATOM   3818  CD2 TYR   710      74.637   1.257 -17.539  1.00  0.00           C  
ATOM   3819  CE1 TYR   710      75.004  -1.167 -18.798  1.00  0.00           C  
ATOM   3820  CE2 TYR   710      74.695   1.196 -18.928  1.00  0.00           C  
ATOM   3821  CZ  TYR   710      74.879  -0.021 -19.549  1.00  0.00           C  
ATOM   3822  OH  TYR   710      74.940  -0.103 -20.924  1.00  0.00           O  
ATOM   3823  N   PRO   711      76.119   2.213 -13.052  1.00 87.40           N  
ATOM   3824  CA  PRO   711      75.870   2.909 -11.789  1.00 92.69           C  
ATOM   3825  C   PRO   711      74.406   2.784 -11.410  1.00 98.13           C  
ATOM   3826  O   PRO   711      73.584   2.389 -12.241  1.00 93.97           O  
ATOM   3827  CB  PRO   711      76.190   4.371 -12.131  1.00 90.73           C  
ATOM   3828  CG  PRO   711      76.023   4.466 -13.604  1.00  0.00           C  
ATOM   3829  CD  PRO   711      76.514   3.144 -14.124  1.00  0.00           C  
ATOM   3830  N   ASN   712      74.088   3.125 -10.169  1.00102.48           N  
ATOM   3831  CA  ASN   712      72.717   3.067  -9.690  1.00 91.50           C  
ATOM   3832  C   ASN   712      71.820   4.002 -10.499  1.00 90.73           C  
ATOM   3833  O   ASN   712      70.689   3.648 -10.832  1.00 88.71           O  
ATOM   3834  CB  ASN   712      72.670   3.412  -8.201  1.00 93.70           C  
ATOM   3835  CG  ASN   712      73.245   2.235  -7.427  1.00  0.00           C  
ATOM   3836  OD1 ASN   712      73.310   1.116  -7.932  1.00  0.00           O  
ATOM   3837  ND2 ASN   712      73.693   2.423  -6.156  1.00  0.00           N  
ATOM   3838  N   TRP   713      72.332   5.184 -10.836  1.00 84.27           N  
ATOM   3839  CA  TRP   713      71.515   6.178 -11.530  1.00 88.03           C  
ATOM   3840  C   TRP   713      71.133   5.755 -12.941  1.00 91.49           C  
ATOM   3841  O   TRP   713      70.086   6.156 -13.449  1.00 96.12           O  
ATOM   3842  CB  TRP   713      72.192   7.552 -11.553  1.00 89.42           C  
ATOM   3843  CG  TRP   713      73.480   7.595 -12.304  1.00  0.00           C  
ATOM   3844  CD1 TRP   713      74.732   7.488 -11.778  1.00  0.00           C  
ATOM   3845  CD2 TRP   713      73.652   7.770 -13.721  1.00  0.00           C  
ATOM   3846  NE1 TRP   713      75.676   7.581 -12.776  1.00  0.00           N  
ATOM   3847  CE2 TRP   713      75.040   7.753 -13.976  1.00  0.00           C  
ATOM   3848  CE3 TRP   713      72.769   7.935 -14.795  1.00  0.00           C  
ATOM   3849  CZ2 TRP   713      75.565   7.894 -15.262  1.00  0.00           C  
ATOM   3850  CZ3 TRP   713      73.294   8.075 -16.070  1.00  0.00           C  
ATOM   3851  CH2 TRP   713      74.679   8.055 -16.292  1.00  0.00           C  
ATOM   3852  N   SER   714      71.985   4.954 -13.575  1.00 91.42           N  
ATOM   3853  CA  SER   714      71.701   4.458 -14.916  1.00 86.77           C  
ATOM   3854  C   SER   714      70.457   3.576 -14.904  1.00 88.57           C  
ATOM   3855  O   SER   714      69.618   3.660 -15.800  1.00 86.12           O  
ATOM   3856  CB  SER   714      72.891   3.698 -15.465  1.00 90.06           C  
ATOM   3857  OG  SER   714      73.988   4.580 -15.656  1.00  0.00           O  
ATOM   3858  N   MET   715      70.339   2.736 -13.879  1.00 88.77           N  
ATOM   3859  CA  MET   715      69.151   1.912 -13.707  1.00 87.63           C  
ATOM   3860  C   MET   715      67.946   2.761 -13.296  1.00 93.24           C  
ATOM   3861  O   MET   715      66.803   2.434 -13.619  1.00 96.85           O  
ATOM   3862  CB  MET   715      69.403   0.798 -12.686  1.00 88.39           C  
ATOM   3863  CG  MET   715      70.373  -0.276 -13.182  1.00  0.00           C  
ATOM   3864  SD  MET   715      70.508  -1.728 -12.097  1.00  0.00           S  
ATOM   3865  CE  MET   715      71.509  -0.891 -10.835  1.00  0.00           C  
ATOM   3866  N   VAL   716      68.210   3.857 -12.591  1.00 91.99           N  
ATOM   3867  CA  VAL   716      67.150   4.778 -12.189  1.00 89.93           C  
ATOM   3868  C   VAL   716      66.532   5.464 -13.405  1.00 91.06           C  
ATOM   3869  O   VAL   716      65.313   5.469 -13.571  1.00 93.14           O  
ATOM   3870  CB  VAL   716      67.681   5.812 -11.207  1.00 82.13           C  
ATOM   3871  CG1 VAL   716      66.677   6.920 -10.884  1.00  0.00           C  
ATOM   3872  CG2 VAL   716      68.074   5.221  -9.852  1.00  0.00           C  
ATOM   3873  N   LEU   717      67.382   6.043 -14.250  1.00 88.07           N  
ATOM   3874  CA  LEU   717      66.933   6.683 -15.482  1.00 82.96           C  
ATOM   3875  C   LEU   717      66.230   5.676 -16.388  1.00 91.43           C  
ATOM   3876  O   LEU   717      65.276   6.016 -17.092  1.00 92.95           O  
ATOM   3877  CB  LEU   717      68.114   7.317 -16.220  1.00 77.72           C  
ATOM   3878  CG  LEU   717      67.871   7.729 -17.677  1.00  0.00           C  
ATOM   3879  CD1 LEU   717      66.786   8.796 -17.774  1.00  0.00           C  
ATOM   3880  CD2 LEU   717      69.160   8.197 -18.344  1.00  0.00           C  
ATOM   3881  N   GLY   718      66.705   4.436 -16.360  1.00 89.68           N  
ATOM   3882  CA  GLY   718      66.102   3.371 -17.139  1.00 87.48           C  
ATOM   3883  C   GLY   718      64.657   3.147 -16.739  1.00 88.87           C  
ATOM   3884  O   GLY   718      63.766   3.132 -17.589  1.00 91.52           O  
ATOM   3885  N   TRP   719      64.426   2.984 -15.440  1.00 84.20           N  
ATOM   3886  CA  TRP   719      63.075   2.787 -14.924  1.00 85.75           C  
ATOM   3887  C   TRP   719      62.178   4.017 -15.105  1.00 85.50           C  
ATOM   3888  O   TRP   719      60.956   3.911 -15.048  1.00 81.57           O  
ATOM   3889  CB  TRP   719      63.108   2.373 -13.453  1.00 84.77           C  
ATOM   3890  CG  TRP   719      63.477   0.939 -13.229  1.00  0.00           C  
ATOM   3891  CD1 TRP   719      64.583   0.468 -12.584  1.00  0.00           C  
ATOM   3892  CD2 TRP   719      62.735  -0.214 -13.646  1.00  0.00           C  
ATOM   3893  NE1 TRP   719      64.576  -0.906 -12.571  1.00  0.00           N  
ATOM   3894  CE2 TRP   719      63.453  -1.350 -13.218  1.00  0.00           C  
ATOM   3895  CE3 TRP   719      61.536  -0.397 -14.342  1.00  0.00           C  
ATOM   3896  CZ2 TRP   719      63.010  -2.650 -13.461  1.00  0.00           C  
ATOM   3897  CZ3 TRP   719      61.096  -1.691 -14.584  1.00  0.00           C  
ATOM   3898  CH2 TRP   719      61.831  -2.799 -14.143  1.00  0.00           C  
ATOM   3899  N   LEU   720      62.781   5.181 -15.316  1.00 86.32           N  
ATOM   3900  CA  LEU   720      62.002   6.378 -15.600  1.00 86.14           C  
ATOM   3901  C   LEU   720      61.492   6.338 -17.031  1.00 90.09           C  
ATOM   3902  O   LEU   720      60.335   6.663 -17.298  1.00 89.87           O  
ATOM   3903  CB  LEU   720      62.833   7.636 -15.365  1.00 87.31           C  
ATOM   3904  CG  LEU   720      63.222   7.847 -13.901  1.00  0.00           C  
ATOM   3905  CD1 LEU   720      64.160   9.025 -13.644  1.00  0.00           C  
ATOM   3906  CD2 LEU   720      62.053   8.112 -12.953  1.00  0.00           C  
ATOM   3907  N   MET   721      62.366   5.931 -17.946  1.00 88.23           N  
ATOM   3908  CA  MET   721      61.995   5.781 -19.348  1.00 90.61           C  
ATOM   3909  C   MET   721      60.957   4.669 -19.493  1.00 90.35           C  
ATOM   3910  O   MET   721      59.992   4.796 -20.251  1.00 87.73           O  
ATOM   3911  CB  MET   721      63.226   5.472 -20.213  1.00 85.69           C  
ATOM   3912  CG  MET   721      64.194   6.650 -20.339  1.00  0.00           C  
ATOM   3913  SD  MET   721      65.695   6.293 -21.301  1.00  0.00           S  
ATOM   3914  CE  MET   721      64.838   6.190 -22.899  1.00  0.00           C  
ATOM   3915  N   LEU   722      61.160   3.587 -18.746  1.00 84.62           N  
ATOM   3916  CA  LEU   722      60.219   2.477 -18.712  1.00 80.10           C  
ATOM   3917  C   LEU   722      58.878   2.912 -18.132  1.00 88.94           C  
ATOM   3918  O   LEU   722      57.824   2.439 -18.555  1.00 95.85           O  
ATOM   3919  CB  LEU   722      60.793   1.332 -17.897  1.00 75.63           C  
ATOM   3920  CG  LEU   722      59.872   0.113 -17.825  1.00  0.00           C  
ATOM   3921  CD1 LEU   722      59.553  -0.537 -19.169  1.00  0.00           C  
ATOM   3922  CD2 LEU   722      60.402  -1.049 -16.986  1.00  0.00           C  
ATOM   3923  N   ALA   723      58.925   3.816 -17.160  1.00 87.55           N  
ATOM   3924  CA  ALA   723      57.729   4.242 -16.465  1.00 81.90           C  
ATOM   3925  C   ALA   723      57.041   5.425 -17.111  1.00 83.69           C  
ATOM   3926  O   ALA   723      55.843   5.627 -16.922  1.00 86.75           O  
ATOM   3927  CB  ALA   723      58.074   4.583 -15.019  1.00  0.00           O  
ATOM   3928  N   CYS   724      57.788   6.209 -17.883  1.00 80.74           N  
ATOM   3929  CA  CYS   724      57.210   7.377 -18.545  1.00 87.40           C  
ATOM   3930  C   CYS   724      56.063   6.989 -19.488  1.00 91.25           C  
ATOM   3931  O   CYS   724      55.232   7.819 -19.850  1.00 94.82           O  
ATOM   3932  CB  CYS   724      58.289   8.184 -19.282  1.00 81.26           C  
ATOM   3933  SG  CYS   724      57.797   9.421 -19.779  1.00  0.00           S  
ATOM   3934  N   SER   725      56.033   5.712 -19.853  1.00 92.84           N  
ATOM   3935  CA  SER   725      55.021   5.117 -20.713  1.00 88.73           C  
ATOM   3936  C   SER   725      53.757   4.808 -19.950  1.00 90.99           C  
ATOM   3937  O   SER   725      52.704   5.396 -20.185  1.00 90.41           O  
ATOM   3938  CB  SER   725      55.562   3.797 -21.256  1.00 87.35           C  
ATOM   3939  OG  SER   725      55.839   2.923 -20.182  1.00  0.00           O  
ATOM   3940  N   VAL   726      53.897   3.855 -19.037  1.00 88.08           N  
ATOM   3941  CA  VAL   726      52.812   3.318 -18.237  1.00 87.38           C  
ATOM   3942  C   VAL   726      52.142   4.390 -17.400  1.00 97.90           C  
ATOM   3943  O   VAL   726      50.948   4.311 -17.115  1.00 95.69           O  
ATOM   3944  CB  VAL   726      53.356   2.257 -17.275  1.00 87.86           C  
ATOM   3945  CG1 VAL   726      52.222   1.460 -16.662  1.00  0.00           C  
ATOM   3946  CG2 VAL   726      54.334   1.357 -17.996  1.00  0.00           C  
ATOM   3947  N   ILE   727      52.914   5.395 -17.002  1.00 95.61           N  
ATOM   3948  CA  ILE   727      52.382   6.469 -16.182  1.00 88.29           C  
ATOM   3949  C   ILE   727      51.247   7.193 -16.909  1.00 91.87           C  
ATOM   3950  O   ILE   727      50.385   7.793 -16.279  1.00 93.72           O  
ATOM   3951  CB  ILE   727      53.480   7.468 -15.762  1.00 89.79           C  
ATOM   3952  CG1 ILE   727      53.067   8.379 -14.594  1.00  0.00           C  
ATOM   3953  CG2 ILE   727      53.902   8.425 -16.889  1.00  0.00           C  
ATOM   3954  CD1 ILE   727      54.237   9.139 -13.971  1.00  0.00           C  
ATOM   3955  N   TRP   728      51.234   7.109 -18.236  1.00 88.48           N  
ATOM   3956  CA  TRP   728      50.159   7.700 -19.023  1.00 88.72           C  
ATOM   3957  C   TRP   728      48.820   7.016 -18.769  1.00 94.80           C  
ATOM   3958  O   TRP   728      47.768   7.648 -18.875  1.00 96.73           O  
ATOM   3959  CB  TRP   728      50.492   7.655 -20.514  1.00 91.04           C  
ATOM   3960  CG  TRP   728      51.599   8.596 -20.924  1.00  0.00           C  
ATOM   3961  CD1 TRP   728      52.881   8.314 -21.299  1.00  0.00           C  
ATOM   3962  CD2 TRP   728      51.531  10.027 -21.006  1.00  0.00           C  
ATOM   3963  NE1 TRP   728      53.599   9.378 -21.600  1.00  0.00           N  
ATOM   3964  CE2 TRP   728      52.805  10.484 -21.435  1.00  0.00           C  
ATOM   3965  CE3 TRP   728      50.513  10.974 -20.763  1.00  0.00           C  
ATOM   3966  CZ2 TRP   728      53.096  11.862 -21.626  1.00  0.00           C  
ATOM   3967  CZ3 TRP   728      50.798  12.360 -20.951  1.00  0.00           C  
ATOM   3968  CH2 TRP   728      52.084  12.780 -21.379  1.00  0.00           C  
ATOM   3969  N   ILE   729      48.860   5.728 -18.434  1.00 95.40           N  
ATOM   3970  CA  ILE   729      47.632   4.974 -18.179  1.00 93.47           C  
ATOM   3971  C   ILE   729      46.786   5.589 -17.050  1.00100.74           C  
ATOM   3972  O   ILE   729      45.629   5.938 -17.279  1.00104.17           O  
ATOM   3973  CB  ILE   729      47.888   3.460 -17.925  1.00 91.89           C  
ATOM   3974  CG1 ILE   729      48.824   2.878 -18.985  1.00  0.00           C  
ATOM   3975  CG2 ILE   729      46.578   2.698 -17.882  1.00  0.00           C  
ATOM   3976  CD1 ILE   729      48.267   2.913 -20.374  1.00  0.00           C  
ATOM   3977  N   PRO   730      47.355   5.747 -15.836  1.00101.63           N  
ATOM   3978  CA  PRO   730      46.474   6.333 -14.821  1.00 92.78           C  
ATOM   3979  C   PRO   730      46.418   7.859 -14.904  1.00 89.73           C  
ATOM   3980  O   PRO   730      45.407   8.437 -14.519  1.00 95.04           O  
ATOM   3981  CB  PRO   730      47.128   5.897 -13.511  1.00 88.92           C  
ATOM   3982  CG  PRO   730      48.571   5.846 -13.833  1.00  0.00           C  
ATOM   3983  CD  PRO   730      48.667   5.384 -15.266  1.00  0.00           C  
ATOM   3984  N   ILE   731      47.475   8.498 -15.402  1.00 89.31           N  
ATOM   3985  CA  ILE   731      47.509   9.965 -15.495  1.00 91.63           C  
ATOM   3986  C   ILE   731      46.343  10.549 -16.306  1.00 94.41           C  
ATOM   3987  O   ILE   731      45.696  11.506 -15.868  1.00 96.20           O  
ATOM   3988  CB  ILE   731      48.854  10.452 -16.040  1.00 86.27           C  
ATOM   3989  CG1 ILE   731      50.043  10.121 -15.122  1.00  0.00           C  
ATOM   3990  CG2 ILE   731      48.917  11.974 -16.247  1.00  0.00           C  
ATOM   3991  CD1 ILE   731      49.952  10.779 -13.746  1.00  0.00           C  
ATOM   3992  N   MET   732      46.079   9.966 -17.479  1.00 93.01           N  
ATOM   3993  CA  MET   732      44.939  10.362 -18.320  1.00 91.96           C  
ATOM   3994  C   MET   732      43.597   9.905 -17.708  1.00 91.46           C  
ATOM   3995  O   MET   732      42.629  10.668 -17.691  1.00 92.19           O  
ATOM   3996  CB  MET   732      45.075   9.838 -19.778  1.00 85.60           C  
ATOM   3997  CG  MET   732      46.194  10.519 -20.569  1.00  0.00           C  
ATOM   3998  SD  MET   732      45.993  12.315 -20.765  1.00  0.00           S  
ATOM   3999  CE  MET   732      44.553  12.195 -21.865  1.00  0.00           C  
ATOM   4000  N   PHE   733      43.551   8.671 -17.208  1.00 91.28           N  
ATOM   4001  CA  PHE   733      42.401   8.185 -16.458  1.00 90.02           C  
ATOM   4002  C   PHE   733      42.000   9.157 -15.353  1.00 95.56           C  
ATOM   4003  O   PHE   733      40.824   9.476 -15.203  1.00101.05           O  
ATOM   4004  CB  PHE   733      42.692   6.812 -15.872  1.00 89.52           C  
ATOM   4005  CG  PHE   733      41.498   6.399 -15.081  1.00  0.00           C  
ATOM   4006  CD1 PHE   733      40.350   5.850 -15.692  1.00  0.00           C  
ATOM   4007  CD2 PHE   733      41.496   6.552 -13.683  1.00  0.00           C  
ATOM   4008  CE1 PHE   733      39.214   5.454 -14.928  1.00  0.00           C  
ATOM   4009  CE2 PHE   733      40.372   6.164 -12.893  1.00  0.00           C  
ATOM   4010  CZ  PHE   733      39.225   5.614 -13.521  1.00  0.00           C  
ATOM   4011  N   VAL   734      42.986   9.611 -14.584  1.00 96.44           N  
ATOM   4012  CA  VAL   734      42.773  10.626 -13.558  1.00 98.50           C  
ATOM   4013  C   VAL   734      42.353  11.962 -14.180  1.00 96.04           C  
ATOM   4014  O   VAL   734      41.467  12.645 -13.666  1.00 93.51           O  
ATOM   4015  CB  VAL   734      44.041  10.829 -12.689  1.00 95.64           C  
ATOM   4016  CG1 VAL   734      43.938  12.015 -11.729  1.00  0.00           C  
ATOM   4017  CG2 VAL   734      44.372   9.626 -11.804  1.00  0.00           C  
ATOM   4018  N   ILE   735      42.982  12.324 -15.294  1.00 93.07           N  
ATOM   4019  CA  ILE   735      42.693  13.593 -15.955  1.00 91.18           C  
ATOM   4020  C   ILE   735      41.264  13.678 -16.493  1.00100.64           C  
ATOM   4021  O   ILE   735      40.551  14.643 -16.220  1.00102.24           O  
ATOM   4022  CB  ILE   735      43.691  13.848 -17.081  1.00 92.96           C  
ATOM   4023  CG1 ILE   735      45.125  14.098 -16.584  1.00  0.00           C  
ATOM   4024  CG2 ILE   735      43.345  15.074 -17.943  1.00  0.00           C  
ATOM   4025  CD1 ILE   735      46.168  14.081 -17.700  1.00  0.00           C  
ATOM   4026  N   LYS   736      40.853  12.669 -17.256  1.00104.28           N  
ATOM   4027  CA  LYS   736      39.523  12.657 -17.866  1.00102.45           C  
ATOM   4028  C   LYS   736      38.425  12.414 -16.831  1.00109.84           C  
ATOM   4029  O   LYS   736      37.279  12.829 -17.019  1.00114.15           O  
ATOM   4030  CB  LYS   736      39.443  11.610 -18.979  1.00 96.66           C  
ATOM   4031  CG  LYS   736      40.525  11.746 -20.034  1.00  0.00           C  
ATOM   4032  CD  LYS   736      40.141  11.037 -21.323  1.00  0.00           C  
ATOM   4033  CE  LYS   736      39.099  11.828 -22.095  1.00  0.00           C  
ATOM   4034  NZ  LYS   736      38.784  11.200 -23.410  1.00  0.00           N  
ATOM   4035  N   MET   737      38.782  11.734 -15.747  1.00103.55           N  
ATOM   4036  CA  MET   737      37.865  11.519 -14.639  1.00 98.48           C  
ATOM   4037  C   MET   737      37.516  12.858 -14.012  1.00106.81           C  
ATOM   4038  O   MET   737      36.346  13.179 -13.819  1.00116.16           O  
ATOM   4039  CB  MET   737      38.514  10.624 -13.590  1.00100.67           C  
ATOM   4040  CG  MET   737      37.590  10.289 -12.417  1.00  0.00           C  
ATOM   4041  SD  MET   737      38.291   9.120 -11.214  1.00  0.00           S  
ATOM   4042  CE  MET   737      36.875   9.190 -10.080  1.00  0.00           C  
ATOM   4043  N   HIS   738      38.544  13.643 -13.708  1.00103.87           N  
ATOM   4044  CA  HIS   738      38.358  14.955 -13.105  1.00101.95           C  
ATOM   4045  C   HIS   738      38.066  16.026 -14.153  1.00107.30           C  
ATOM   4046  O   HIS   738      38.242  17.216 -13.898  1.00114.26           O  
ATOM   4047  CB  HIS   738      39.592  15.348 -12.285  1.00 99.97           C  
ATOM   4048  CG  HIS   738      39.761  14.517 -11.047  1.00  0.00           C  
ATOM   4049  ND1 HIS   738      38.968  14.637  -9.924  1.00  0.00           N  
ATOM   4050  CD2 HIS   738      40.646  13.537 -10.752  1.00  0.00           C  
ATOM   4051  CE1 HIS   738      39.339  13.793  -9.010  1.00  0.00           C  
ATOM   4052  NE2 HIS   738      40.361  13.103  -9.479  1.00  0.00           N  
ATOM   4053  N   LEU   739      37.621  15.607 -15.333  1.00103.03           N  
ATOM   4054  CA  LEU   739      37.311  16.552 -16.400  1.00109.63           C  
ATOM   4055  C   LEU   739      35.884  16.367 -16.901  1.00116.18           C  
ATOM   4056  O   LEU   739      35.462  17.007 -17.866  1.00119.71           O  
ATOM   4057  CB  LEU   739      38.302  16.403 -17.555  1.00108.96           C  
ATOM   4058  CG  LEU   739      39.745  16.729 -17.166  1.00  0.00           C  
ATOM   4059  CD1 LEU   739      40.786  16.441 -18.247  1.00  0.00           C  
ATOM   4060  CD2 LEU   739      40.003  18.192 -16.808  1.00  0.00           C  
ATOM   4061  N   ALA   740      35.141  15.491 -16.238  1.00113.82           N  
ATOM   4062  CA  ALA   740      33.760  15.220 -16.616  1.00117.90           C  
ATOM   4063  C   ALA   740      32.805  15.585 -15.477  1.00120.27           C  
ATOM   4064  O   ALA   740      33.227  15.701 -14.328  1.00121.77           O  
ATOM   4065  CB  ALA   740      33.582  13.751 -17.062  1.00123.14           C  
ATOM   4066  N   PRO   741      31.524  15.822 -15.800  1.00119.75           N  
ATOM   4067  CA  PRO   741      30.556  16.200 -14.764  1.00114.57           C  
ATOM   4068  C   PRO   741      29.706  15.032 -14.275  1.00116.86           C  
ATOM   4069  O   PRO   741      29.438  14.098 -15.029  1.00124.84           O  
ATOM   4070  CB  PRO   741      29.657  17.218 -15.486  1.00116.84           C  
ATOM   4071  CG  PRO   741      30.323  17.473 -16.838  1.00  0.00           C  
ATOM   4072  CD  PRO   741      31.056  16.216 -17.136  1.00  0.00           C  
ATOM   4073  N   GLY   742      29.281  15.099 -13.020  1.00113.03           N  
ATOM   4074  CA  GLY   742      28.370  14.109 -12.480  1.00118.54           C  
ATOM   4075  C   GLY   742      28.869  13.525 -11.176  1.00114.95           C  
ATOM   4076  O   GLY   742      29.459  14.220 -10.350  1.00125.15           O  
ATOM   4077  N   ARG   743      28.613  12.240 -10.990  1.00110.21           N  
ATOM   4078  CA  ARG   743      29.106  11.520  -9.833  1.00109.51           C  
ATOM   4079  C   ARG   743      30.103  10.477 -10.300  1.00120.17           C  
ATOM   4080  O   ARG   743      30.246  10.248 -11.497  1.00121.66           O  
ATOM   4081  CB  ARG   743      27.953  10.839  -9.105  1.00108.80           C  
ATOM   4082  CG  ARG   743      26.902  11.818  -8.576  1.00  0.00           C  
ATOM   4083  CD  ARG   743      25.712  11.134  -7.901  1.00  0.00           C  
ATOM   4084  NE  ARG   743      24.896  12.195  -7.250  1.00  0.00           N  
ATOM   4085  CZ  ARG   743      23.921  12.838  -7.957  1.00  0.00           C  
ATOM   4086  NH1 ARG   743      23.911  12.317  -9.219  1.00  0.00           N  
ATOM   4087  NH2 ARG   743      23.337  13.751  -7.127  1.00  0.00           N  
ATOM   4088  N   PHE   744      30.779   9.836  -9.353  1.00120.75           N  
ATOM   4089  CA  PHE   744      31.787   8.832  -9.681  1.00114.46           C  
ATOM   4090  C   PHE   744      31.225   7.701 -10.547  1.00118.85           C  
ATOM   4091  O   PHE   744      31.849   7.306 -11.533  1.00120.26           O  
ATOM   4092  CB  PHE   744      32.435   8.270  -8.414  1.00105.76           C  
ATOM   4093  CG  PHE   744      33.414   7.229  -8.835  1.00  0.00           C  
ATOM   4094  CD1 PHE   744      34.697   7.563  -9.327  1.00  0.00           C  
ATOM   4095  CD2 PHE   744      33.071   5.868  -8.748  1.00  0.00           C  
ATOM   4096  CE1 PHE   744      35.628   6.560  -9.724  1.00  0.00           C  
ATOM   4097  CE2 PHE   744      33.987   4.844  -9.139  1.00  0.00           C  
ATOM   4098  CZ  PHE   744      35.271   5.193  -9.631  1.00  0.00           C  
ATOM   4099  N   ILE   745      30.049   7.186 -10.191  1.00117.56           N  
ATOM   4100  CA  ILE   745      29.411   6.150 -11.002  1.00116.31           C  
ATOM   4101  C   ILE   745      29.040   6.708 -12.372  1.00114.03           C  
ATOM   4102  O   ILE   745      29.044   5.991 -13.368  1.00116.98           O  
ATOM   4103  CB  ILE   745      28.172   5.578 -10.307  1.00107.33           C  
ATOM   4104  CG1 ILE   745      28.500   4.760  -9.046  1.00  0.00           C  
ATOM   4105  CG2 ILE   745      27.351   4.631 -11.197  1.00  0.00           C  
ATOM   4106  CD1 ILE   745      27.270   4.414  -8.208  1.00  0.00           C  
ATOM   4107  N   GLU   746      28.736   7.999 -12.414  1.00111.85           N  
ATOM   4108  CA  GLU   746      28.341   8.653 -13.654  1.00112.49           C  
ATOM   4109  C   GLU   746      29.538   8.974 -14.552  1.00113.84           C  
ATOM   4110  O   GLU   746      29.438   8.896 -15.776  1.00115.21           O  
ATOM   4111  CB  GLU   746      27.526   9.907 -13.339  1.00113.93           C  
ATOM   4112  CG  GLU   746      26.161   9.607 -12.715  1.00  0.00           C  
ATOM   4113  CD  GLU   746      25.489  10.934 -12.395  1.00  0.00           C  
ATOM   4114  OE1 GLU   746      26.135  11.993 -12.614  1.00  0.00           O  
ATOM   4115  OE2 GLU   746      24.320  10.907 -11.927  1.00  0.00           O  
ATOM   4116  N   ARG   747      30.666   9.324 -13.933  1.00116.51           N  
ATOM   4117  CA  ARG   747      31.928   9.578 -14.644  1.00115.48           C  
ATOM   4118  C   ARG   747      32.409   8.333 -15.374  1.00109.42           C  
ATOM   4119  O   ARG   747      32.871   8.412 -16.516  1.00108.39           O  
ATOM   4120  CB  ARG   747      33.033   9.997 -13.671  1.00119.82           C  
ATOM   4121  CG  ARG   747      32.748  11.227 -12.809  1.00  0.00           C  
ATOM   4122  CD  ARG   747      32.802  12.529 -13.595  1.00  0.00           C  
ATOM   4123  NE  ARG   747      32.514  13.691 -12.753  1.00  0.00           N  
ATOM   4124  CZ  ARG   747      33.346  14.167 -11.827  1.00  0.00           C  
ATOM   4125  NH1 ARG   747      34.515  13.581 -11.608  1.00  0.00           N  
ATOM   4126  NH2 ARG   747      33.014  15.230 -11.110  1.00  0.00           N  
ATOM   4127  N   LEU   748      32.315   7.192 -14.686  1.00106.40           N  
ATOM   4128  CA  LEU   748      32.704   5.897 -15.239  1.00112.96           C  
ATOM   4129  C   LEU   748      31.831   5.535 -16.439  1.00112.68           C  
ATOM   4130  O   LEU   748      32.343   5.297 -17.534  1.00105.61           O  
ATOM   4131  CB  LEU   748      32.614   4.797 -14.168  1.00111.76           C  
ATOM   4132  CG  LEU   748      32.955   3.402 -14.696  1.00  0.00           C  
ATOM   4133  CD1 LEU   748      34.385   3.237 -15.209  1.00  0.00           C  
ATOM   4134  CD2 LEU   748      32.812   2.272 -13.676  1.00  0.00           C  
ATOM   4135  N   LYS   749      30.516   5.504 -16.219  1.00111.50           N  
ATOM   4136  CA  LYS   749      29.531   5.242 -17.271  1.00107.74           C  
ATOM   4137  C   LYS   749      29.846   5.976 -18.581  1.00105.12           C  
ATOM   4138  O   LYS   749      29.820   5.368 -19.654  1.00107.96           O  
ATOM   4139  CB  LYS   749      28.094   5.576 -16.794  1.00103.14           C  
ATOM   4140  CG  LYS   749      27.016   5.247 -17.829  1.00  0.00           C  
ATOM   4141  CD  LYS   749      25.594   5.528 -17.341  1.00  0.00           C  
ATOM   4142  CE  LYS   749      24.517   5.231 -18.388  1.00  0.00           C  
ATOM   4143  NZ  LYS   749      23.177   5.520 -17.832  1.00  0.00           N  
ATOM   4144  N   LEU   750      30.164   7.270 -18.479  1.00 97.32           N  
ATOM   4145  CA  LEU   750      30.581   8.082 -19.626  1.00102.25           C  
ATOM   4146  C   LEU   750      31.946   7.616 -20.176  1.00106.35           C  
ATOM   4147  O   LEU   750      32.102   7.423 -21.391  1.00102.18           O  
ATOM   4148  CB  LEU   750      30.654   9.609 -19.280  1.00100.54           C  
ATOM   4149  CG  LEU   750      29.284  10.247 -19.042  1.00  0.00           C  
ATOM   4150  CD1 LEU   750      29.322  11.684 -18.523  1.00  0.00           C  
ATOM   4151  CD2 LEU   750      28.392  10.339 -20.280  1.00  0.00           C  
ATOM   4152  N   VAL   751      32.924   7.432 -19.285  1.00105.41           N  
ATOM   4153  CA  VAL   751      34.277   7.049 -19.689  1.00101.75           C  
ATOM   4154  C   VAL   751      34.406   5.551 -19.970  1.00102.37           C  
ATOM   4155  O   VAL   751      35.499   5.046 -20.250  1.00100.81           O  
ATOM   4156  CB  VAL   751      35.298   7.492 -18.635  1.00103.91           C  
ATOM   4157  CG1 VAL   751      35.318   9.005 -18.403  1.00  0.00           C  
ATOM   4158  CG2 VAL   751      35.055   6.880 -17.254  1.00  0.00           C  
ATOM   4159  N   CYS   752      33.273   4.857 -19.897  1.00101.32           N  
ATOM   4160  CA  CYS   752      33.174   3.448 -20.257  1.00 98.09           C  
ATOM   4161  C   CYS   752      32.431   3.295 -21.587  1.00 93.67           C  
ATOM   4162  O   CYS   752      32.734   2.394 -22.367  1.00103.82           O  
ATOM   4163  CB  CYS   752      32.414   2.651 -19.180  1.00104.35           C  
ATOM   4164  SG  CYS   752      32.267   1.280 -19.520  1.00  0.00           S  
ATOM   4165  N   SER   753      31.461   4.176 -21.844  1.00 91.71           N  
ATOM   4166  CA  SER   753      30.716   4.145 -23.111  1.00 94.83           C  
ATOM   4167  C   SER   753      31.646   4.351 -24.317  1.00 88.26           C  
ATOM   4168  O   SER   753      32.414   5.313 -24.362  1.00 87.35           O  
ATOM   4169  CB  SER   753      29.508   5.167 -23.161  1.00 95.46           C  
ATOM   4170  OG  SER   753      28.874   5.112 -24.431  1.00  0.00           O  
ATOM   4171  N   PRO   754      31.596   3.421 -25.283  1.00 82.46           N  
ATOM   4172  CA  PRO   754      32.350   3.549 -26.533  1.00 81.94           C  
ATOM   4173  C   PRO   754      31.876   4.747 -27.343  1.00 83.27           C  
ATOM   4174  O   PRO   754      30.807   5.278 -27.069  1.00 84.01           O  
ATOM   4175  CB  PRO   754      32.008   2.259 -27.284  1.00 92.47           C  
ATOM   4176  CG  PRO   754      31.617   1.290 -26.232  1.00  0.00           C  
ATOM   4177  CD  PRO   754      30.915   2.120 -25.184  1.00  0.00           C  
ATOM   4178  N   GLN   755      32.660   5.147 -28.338  1.00 84.86           N  
ATOM   4179  CA  GLN   755      32.361   6.324 -29.147  1.00 84.33           C  
ATOM   4180  C   GLN   755      31.060   6.182 -29.932  1.00 95.86           C  
ATOM   4181  O   GLN   755      30.218   7.083 -29.917  1.00 97.05           O  
ATOM   4182  CB  GLN   755      33.518   6.593 -30.101  1.00 84.89           C  
ATOM   4183  CG  GLN   755      33.332   7.856 -30.945  1.00  0.00           C  
ATOM   4184  CD  GLN   755      33.331   9.054 -30.006  1.00  0.00           C  
ATOM   4185  OE1 GLN   755      34.177   9.164 -29.119  1.00  0.00           O  
ATOM   4186  NE2 GLN   755      32.383  10.018 -30.150  1.00  0.00           N  
ATOM   4187  N   PRO   756      30.899   5.060 -30.629  1.00 99.50           N  
ATOM   4188  CA  PRO   756      29.652   4.813 -31.341  1.00 97.79           C  
ATOM   4189  C   PRO   756      28.509   4.608 -30.346  1.00 96.63           C  
ATOM   4190  O   PRO   756      28.194   3.488 -29.941  1.00 90.13           O  
ATOM   4191  CB  PRO   756      29.776   3.656 -32.340  1.00 90.12           C  
ATOM   4192  CG  PRO   756      30.805   2.601 -31.927  1.00  0.00           C  
ATOM   4193  CD  PRO   756      32.027   3.184 -31.214  1.00  0.00           C  
ATOM   4194  N   ASP   757      27.918   5.727 -29.941  1.00103.44           N  
ATOM   4195  CA  ASP   757      26.814   5.750 -28.992  1.00107.52           C  
ATOM   4196  C   ASP   757      26.141   7.115 -29.036  1.00104.74           C  
ATOM   4197  O   ASP   757      26.763   8.105 -29.422  1.00 88.08           O  
ATOM   4198  CB  ASP   757      27.308   5.459 -27.572  1.00106.29           C  
ATOM   4199  CG  ASP   757      27.187   3.992 -27.204  1.00  0.00           C  
ATOM   4200  OD1 ASP   757      26.222   3.346 -27.660  1.00  0.00           O  
ATOM   4201  OD2 ASP   757      28.056   3.483 -26.466  1.00  0.00           O  
END
