# Supplementary material for: Identification of a 3rd Na+ Binding Site of the Glycine Transporter, GlyT2
Source: PLoS One. 2016 Jun 23;11(6):e0157583. doi: 10.1371/journal.pone.0157583 (PMC4919009; doi:10.1371/journal.pone.0157583)
Supplement: S3 File — Taken from Run 1 of 5 MD production runs, at time = 41 ns. (PDB) [file pone.0157583.s003.pdb]

HEADER Representative membrane-embedded GlyT2 homology model from MD
HEADER simulation 1 (production run), time=41ns
HEADER Subramanian, N, et al. PLoS One
CRYST1    0.000    0.000    0.000  90.00  90.00  90.00 P 1           1
ATOM      1  MN1 LYSHX 189      50.534  45.657  99.569  0.00  0.00
ATOM      2  MN2 LYSHX 189      49.210  46.336  99.011  0.00  0.00
ATOM      3  N   LYSHX 189      50.001  46.173  99.197  0.00  0.00
ATOM      4  H1  LYSHX 189      50.605  45.522  99.659  0.00  0.00
ATOM      5  H2  LYSHX 189      49.350  46.547  99.858  0.00  0.00
ATOM      6  H3  LYSHX 189      49.503  45.705  98.467  0.00  0.00
ATOM      7  CA  LYSHX 189      50.802  47.264  98.624  0.00  0.00
ATOM      8  CB  LYSHX 189      52.155  46.935  97.992  0.00  0.00
ATOM      9  CG  LYSHX 189      53.243  46.245  98.817  0.00  0.00
ATOM     10  CD  LYSHX 189      54.461  45.905  97.955  0.00  0.00
ATOM     11  CE  LYSHX 189      55.572  45.643  98.974  0.00  0.00
ATOM     12 MNZ1 LYSHX 189      57.427  45.569  98.665  0.00  0.00
ATOM     13 MNZ2 LYSHX 189      56.593  44.380  98.023  0.00  0.00
ATOM     14  NZ  LYSHX 189      56.810  45.067  98.431  0.00  0.00
ATOM     15  HZ1 LYSHX 189      57.587  45.642  98.689  0.00  0.00
ATOM     16  HZ2 LYSHX 189      56.940  44.147  98.800  0.00  0.00
ATOM     17  HZ3 LYSHX 189      56.747  45.020  97.435  0.00  0.00
ATOM     18  C   LYSHX 189      49.953  48.114  97.676  0.00  0.00
ATOM     19  O   LYSHX 189      49.017  47.577  97.085  0.00  0.00
ATOM     20  N   ALA X 190      50.318  49.377  97.473  0.00  0.00
ATOM     21  H   ALA X 190      51.112  49.773  97.933  0.00  0.00
ATOM     22  CA  ALA X 190      49.636  50.329  96.584  0.00  0.00
ATOM     23  CB  ALA X 190      50.367  51.668  96.703  0.00  0.00
ATOM     24  C   ALA X 190      49.709  49.843  95.136  0.00  0.00
ATOM     25  O   ALA X 190      50.754  49.314  94.758  0.00  0.00
ATOM     26  N   ARG X 191      48.739  50.428  94.439  0.00  0.00
ATOM     27  H   ARG X 191      48.222  51.198  94.814  0.00  0.00
ATOM     28  CA  ARG X 191      48.297  50.059  93.087  0.00  0.00
ATOM     29  CB  ARG X 191      49.483  50.150  92.124  0.00  0.00
ATOM     30  CG  ARG X 191      49.238  50.001  90.622  0.00  0.00
ATOM     31  CD  ARG X 191      50.583  50.380  89.998  0.00  0.00
ATOM     32  NE  ARG X 191      50.991  51.736  90.390  0.00  0.00
ATOM     33  HE  ARG X 191      51.314  51.844  91.330  0.00  0.00
ATOM     34  CZ  ARG X 191      50.948  52.793  89.568  0.00  0.00
ATOM     35  NH1 ARG X 191      50.622  52.670  88.274  0.00  0.00
ATOM     36 HH11 ARG X 191      50.403  51.771  87.898  0.00  0.00
ATOM     37 HH12 ARG X 191      50.599  53.478  87.685  0.00  0.00
ATOM     38  NH2 ARG X 191      51.206  54.022  90.036  0.00  0.00
ATOM     39 HH21 ARG X 191      51.432  54.152  91.002  0.00  0.00
ATOM     40 HH22 ARG X 191      51.174  54.809  89.421  0.00  0.00
ATOM     41  C   ARG X 191      47.642  48.677  93.142  0.00  0.00
ATOM     42  O   ARG X 191      47.864  47.715  93.875  0.00  0.00
ATOM     43  N   GLY X 192      46.461  48.805  92.543  0.00  0.00
ATOM     44  H   GLY X 192      46.185  49.669  92.123  0.00  0.00
ATOM     45  CA  GLY X 192      45.433  47.763  92.410  0.00  0.00
ATOM     46  C   GLY X 192      45.799  46.662  91.413  0.00  0.00
ATOM     47  O   GLY X 192      46.984  46.386  91.237  0.00  0.00
ATOM     48  N   ASN X 193      44.764  45.952  90.971  0.00  0.00
ATOM     49  H   ASN X 193      43.826  46.060  91.299  0.00  0.00
ATOM     50  CA  ASN X 193      44.991  44.939  89.930  0.00  0.00
ATOM     51  CB  ASN X 193      44.874  43.585  90.632  0.00  0.00
ATOM     52  CG  ASN X 193      46.138  42.927  91.190  0.00  0.00
ATOM     53  OD1 ASN X 193      46.812  43.429  92.089  0.00  0.00
ATOM     54  ND2 ASN X 193      46.816  42.180  90.323  0.00  0.00
ATOM     55 HD21 ASN X 193      46.489  42.082  89.384  0.00  0.00
ATOM     56 HD22 ASN X 193      47.654  41.716  90.611  0.00  0.00
ATOM     57  C   ASN X 193      43.987  44.884  88.777  0.00  0.00
ATOM     58  O   ASN X 193      43.035  45.662  88.721  0.00  0.00
ATOM     59  N   TRP X 194      44.100  43.891  87.900  0.00  0.00
ATOM     60  H   TRP X 194      44.862  43.242  87.881  0.00  0.00
ATOM     61  CA  TRP X 194      43.058  43.709  86.879  0.00  0.00
ATOM     62  CB  TRP X 194      43.728  43.197  85.602  0.00  0.00
ATOM     63  CG  TRP X 194      44.775  44.140  85.007  0.00  0.00
ATOM     64  CD1 TRP X 194      46.068  43.829  85.014  0.00  0.00
ATOM     65  HD1 TRP X 194      46.572  43.137  85.688  0.00  0.00
ATOM     66  CD2 TRP X 194      44.510  45.016  83.961  0.00  0.00
ATOM     67  NE1 TRP X 194      46.621  44.534  84.031  0.00  0.00
ATOM     68  HE1 TRP X 194      47.603  44.534  83.834  0.00  0.00
ATOM     69  CE2 TRP X 194      45.732  45.238  83.337  0.00  0.00
ATOM     70  CE3 TRP X 194      43.298  45.484  83.469  0.00  0.00
ATOM     71  HE3 TRP X 194      42.358  45.284  83.985  0.00  0.00
ATOM     72  CZ2 TRP X 194      45.743  46.003  82.176  0.00  0.00
ATOM     73  HZ2 TRP X 194      46.687  46.282  81.710  0.00  0.00
ATOM     74  CZ3 TRP X 194      43.336  46.217  82.288  0.00  0.00
ATOM     75  HZ3 TRP X 194      42.417  46.647  81.888  0.00  0.00
ATOM     76  CH2 TRP X 194      44.537  46.407  81.615  0.00  0.00
ATOM     77  HH2 TRP X 194      44.533  46.879  80.633  0.00  0.00
ATOM     78  C   TRP X 194      41.991  42.749  87.410  0.00  0.00
ATOM     79  O   TRP X 194      42.352  41.906  88.230  0.00  0.00
ATOM     80  N   SER X 195      40.744  42.993  87.019  0.00  0.00
ATOM     81  H   SER X 195      40.541  43.751  86.399  0.00  0.00
ATOM     82  CA  SER X 195      39.529  42.254  87.392  0.00  0.00
ATOM     83  CB  SER X 195      38.174  42.859  87.021  0.00  0.00
ATOM     84  OG  SER X 195      37.918  43.985  87.865  0.00  0.00
ATOM     85  HG  SER X 195      38.087  44.816  87.335  0.00  0.00
ATOM     86  C   SER X 195      39.390  40.809  86.909  0.00  0.00
ATOM     87  O   SER X 195      38.508  40.088  87.373  0.00  0.00
ATOM     88  N   SER X 196      40.193  40.431  85.918  0.00  0.00
ATOM     89  H   SER X 196      40.816  41.090  85.496  0.00  0.00
ATOM     90  CA  SER X 196      40.325  39.107  85.293  0.00  0.00
ATOM     91  CB  SER X 196      39.139  38.888  84.352  0.00  0.00
ATOM     92  OG  SER X 196      39.106  39.714  83.185  0.00  0.00
ATOM     93  HG  SER X 196      39.281  40.658  83.464  0.00  0.00
ATOM     94  C   SER X 196      41.614  39.015  84.474  0.00  0.00
ATOM     95  O   SER X 196      42.294  40.015  84.255  0.00  0.00
ATOM     96  N   LYSHX 197      42.087  37.792  84.251  0.00  0.00
ATOM     97  H   LYSHX 197      41.715  36.978  84.697  0.00  0.00
ATOM     98  CA  LYSHX 197      43.199  37.529  83.326  0.00  0.00
ATOM     99  CB  LYSHX 197      43.440  36.023  83.460  0.00  0.00
ATOM    100  CG  LYSHX 197      44.845  35.615  83.011  0.00  0.00
ATOM    101  CD  LYSHX 197      45.996  36.359  83.692  0.00  0.00
ATOM    102  CE  LYSHX 197      46.250  35.693  85.045  0.00  0.00
ATOM    103 MNZ1 LYSHX 197      48.131  35.712  85.115  0.00  0.00
ATOM    104 MNZ2 LYSHX 197      47.408  36.434  86.332  0.00  0.00
ATOM    105  NZ  LYSHX 197      47.558  36.020  85.629  0.00  0.00
ATOM    106  HZ1 LYSHX 197      48.285  35.666  85.041  0.00  0.00
ATOM    107  HZ2 LYSHX 197      47.649  37.012  85.710  0.00  0.00
ATOM    108  HZ3 LYSHX 197      47.633  35.604  86.536  0.00  0.00
ATOM    109  C   LYSHX 197      42.921  37.972  81.888  0.00  0.00
ATOM    110  O   LYSHX 197      43.790  38.608  81.293  0.00  0.00
ATOM    111  N   LEU X 198      41.672  37.827  81.453  0.00  0.00
ATOM    112  H   LEU X 198      40.993  37.289  81.952  0.00  0.00
ATOM    113  CA  LEU X 198      41.161  38.426  80.212  0.00  0.00
ATOM    114  CB  LEU X 198      39.684  38.061  80.048  0.00  0.00
ATOM    115  CG  LEU X 198      38.918  38.413  78.771  0.00  0.00
ATOM    116  CD1 LEU X 198      39.434  37.570  77.604  0.00  0.00
ATOM    117  CD2 LEU X 198      37.405  38.264  78.944  0.00  0.00
ATOM    118  C   LEU X 198      41.459  39.898  79.924  0.00  0.00
ATOM    119  O   LEU X 198      42.132  40.108  78.915  0.00  0.00
ATOM    120  N   ASP X 199      41.161  40.839  80.816  0.00  0.00
ATOM    121  H   ASP X 199      40.608  40.677  81.633  0.00  0.00
ATOM    122  CA  ASP X 199      41.652  42.212  80.628  0.00  0.00
ATOM    123  CB  ASP X 199      41.390  42.964  81.934  0.00  0.00
ATOM    124  CG  ASP X 199      39.955  43.204  82.410  0.00  0.00
ATOM    125  OD1 ASP X 199      39.301  42.305  82.981  0.00  0.00
ATOM    126  OD2 ASP X 199      39.596  44.391  82.572  0.00  0.00
ATOM    127  C   ASP X 199      43.135  42.338  80.274  0.00  0.00
ATOM    128  O   ASP X 199      43.487  42.812  79.194  0.00  0.00
ATOM    129  N   PHE X 200      44.001  41.687  81.046  0.00  0.00
ATOM    130  H   PHE X 200      43.728  41.136  81.836  0.00  0.00
ATOM    131  CA  PHE X 200      45.444  41.742  80.778  0.00  0.00
ATOM    132  CB  PHE X 200      46.261  41.273  81.983  0.00  0.00
ATOM    133  CG  PHE X 200      47.765  41.531  82.104  0.00  0.00
ATOM    134  CD1 PHE X 200      48.352  42.694  81.621  0.00  0.00
ATOM    135  HD1 PHE X 200      47.738  43.566  81.395  0.00  0.00
ATOM    136  CD2 PHE X 200      48.533  40.404  82.373  0.00  0.00
ATOM    137  HD2 PHE X 200      48.073  39.505  82.784  0.00  0.00
ATOM    138  CE1 PHE X 200      49.728  42.739  81.427  0.00  0.00
ATOM    139  HE1 PHE X 200      50.197  43.656  81.068  0.00  0.00
ATOM    140  CE2 PHE X 200      49.897  40.442  82.107  0.00  0.00
ATOM    141  HE2 PHE X 200      50.494  39.538  82.226  0.00  0.00
ATOM    142  CZ  PHE X 200      50.508  41.619  81.691  0.00  0.00
ATOM    143  HZ  PHE X 200      51.591  41.664  81.573  0.00  0.00
ATOM    144  C   PHE X 200      45.772  41.002  79.479  0.00  0.00
ATOM    145  O   PHE X 200      46.321  41.613  78.564  0.00  0.00
ATOM    146  N   ILE X 201      45.159  39.869  79.147  0.00  0.00
ATOM    147  H   ILE X 201      44.442  39.458  79.710  0.00  0.00
ATOM    148  CA  ILE X 201      45.482  39.119  77.924  0.00  0.00
ATOM    149  CB  ILE X 201      45.125  37.642  78.106  0.00  0.00
ATOM    150  CG1 ILE X 201      45.997  37.078  79.230  0.00  0.00
ATOM    151  CG2 ILE X 201      45.025  36.893  76.776  0.00  0.00
ATOM    152  CD  ILE X 201      47.492  37.361  79.390  0.00  0.00
ATOM    153  C   ILE X 201      45.134  39.978  76.706  0.00  0.00
ATOM    154  O   ILE X 201      46.088  40.363  76.031  0.00  0.00
ATOM    155  N   LEU X 202      43.968  40.616  76.744  0.00  0.00
ATOM    156  H   LEU X 202      43.387  40.570  77.556  0.00  0.00
ATOM    157  CA  LEU X 202      43.362  41.443  75.690  0.00  0.00
ATOM    158  CB  LEU X 202      41.870  41.717  75.891  0.00  0.00
ATOM    159  CG  LEU X 202      40.975  40.893  74.963  0.00  0.00
ATOM    160  CD1 LEU X 202      41.226  39.383  74.985  0.00  0.00
ATOM    161  CD2 LEU X 202      39.561  41.208  75.453  0.00  0.00
ATOM    162  C   LEU X 202      44.088  42.776  75.493  0.00  0.00
ATOM    163  O   LEU X 202      44.817  42.841  74.505  0.00  0.00
ATOM    164  N   SER X 203      44.583  43.320  76.600  0.00  0.00
ATOM    165  H   SER X 203      44.487  42.880  77.493  0.00  0.00
ATOM    166  CA  SER X 203      45.310  44.597  76.657  0.00  0.00
ATOM    167  CB  SER X 203      45.540  45.159  78.062  0.00  0.00
ATOM    168  OG  SER X 203      44.294  45.274  78.755  0.00  0.00
ATOM    169  HG  SER X 203      43.907  44.356  78.855  0.00  0.00
ATOM    170  C   SER X 203      46.709  44.335  76.094  0.00  0.00
ATOM    171  O   SER X 203      47.076  45.321  75.455  0.00  0.00
ATOM    172  N   MET X 204      47.297  43.193  76.440  0.00  0.00
ATOM    173  H   MET X 204      46.907  42.545  77.093  0.00  0.00
ATOM    174  CA  MET X 204      48.593  42.814  75.859  0.00  0.00
ATOM    175  CB  MET X 204      49.329  41.601  76.431  0.00  0.00
ATOM    176  CG  MET X 204      49.805  41.784  77.874  0.00  0.00
ATOM    177  SD  MET X 204      51.192  40.724  78.425  0.00  0.00
ATOM    178  CE  MET X 204      50.263  39.214  78.265  0.00  0.00
ATOM    179  C   MET X 204      48.630  42.678  74.335  0.00  0.00
ATOM    180  O   MET X 204      49.444  43.293  73.649  0.00  0.00
ATOM    181  N   VAL X 205      47.850  41.705  73.872  0.00  0.00
ATOM    182  H   VAL X 205      47.344  41.089  74.475  0.00  0.00
ATOM    183  CA  VAL X 205      47.658  41.442  72.439  0.00  0.00
ATOM    184  CB  VAL X 205      46.813  40.192  72.190  0.00  0.00
ATOM    185  CG1 VAL X 205      47.535  38.941  72.694  0.00  0.00
ATOM    186  CG2 VAL X 205      45.330  40.263  72.560  0.00  0.00
ATOM    187  C   VAL X 205      47.199  42.613  71.568  0.00  0.00
ATOM    188  O   VAL X 205      47.735  42.771  70.472  0.00  0.00
ATOM    189  N   GLY X 206      46.329  43.404  72.191  0.00  0.00
ATOM    190  H   GLY X 206      45.930  43.206  73.086  0.00  0.00
ATOM    191  CA  GLY X 206      45.909  44.656  71.543  0.00  0.00
ATOM    192  C   GLY X 206      47.067  45.635  71.341  0.00  0.00
ATOM    193  O   GLY X 206      47.142  46.268  70.289  0.00  0.00
ATOM    194  N   TYR X 207      47.876  45.855  72.374  0.00  0.00
ATOM    195  H   TYR X 207      47.654  45.568  73.306  0.00  0.00
ATOM    196  CA  TYR X 207      49.169  46.539  72.233  0.00  0.00
ATOM    197  CB  TYR X 207      49.815  46.516  73.620  0.00  0.00
ATOM    198  CG  TYR X 207      51.114  47.320  73.706  0.00  0.00
ATOM    199  CD1 TYR X 207      51.161  48.667  74.047  0.00  0.00
ATOM    200  HD1 TYR X 207      50.217  49.208  74.111  0.00  0.00
ATOM    201  CD2 TYR X 207      52.307  46.607  73.742  0.00  0.00
ATOM    202  HD2 TYR X 207      52.310  45.523  73.623  0.00  0.00
ATOM    203  CE1 TYR X 207      52.331  49.368  74.312  0.00  0.00
ATOM    204  HE1 TYR X 207      52.314  50.420  74.598  0.00  0.00
ATOM    205  CE2 TYR X 207      53.495  47.302  73.932  0.00  0.00
ATOM    206  HE2 TYR X 207      54.438  46.757  73.873  0.00  0.00
ATOM    207  CZ  TYR X 207      53.524  48.666  74.196  0.00  0.00
ATOM    208  OH  TYR X 207      54.743  49.247  74.377  0.00  0.00
ATOM    209  HH  TYR X 207      55.488  48.585  74.485  0.00  0.00
ATOM    210  C   TYR X 207      50.168  45.875  71.284  0.00  0.00
ATOM    211  O   TYR X 207      50.660  46.578  70.403  0.00  0.00
ATOM    212  N   ALA X 208      50.237  44.548  71.230  0.00  0.00
ATOM    213  H   ALA X 208      49.711  43.957  71.842  0.00  0.00
ATOM    214  CA  ALA X 208      51.089  43.824  70.274  0.00  0.00
ATOM    215  CB  ALA X 208      51.177  42.322  70.551  0.00  0.00
ATOM    216  C   ALA X 208      50.802  44.028  68.785  0.00  0.00
ATOM    217  O   ALA X 208      51.636  44.619  68.101  0.00  0.00
ATOM    218  N   VAL X 209      49.532  43.974  68.394  0.00  0.00
ATOM    219  H   VAL X 209      48.744  43.896  69.005  0.00  0.00
ATOM    220  CA  VAL X 209      49.280  44.037  66.948  0.00  0.00
ATOM    221  CB  VAL X 209      48.353  42.959  66.380  0.00  0.00
ATOM    222  CG1 VAL X 209      49.016  41.585  66.484  0.00  0.00
ATOM    223  CG2 VAL X 209      46.986  42.853  67.059  0.00  0.00
ATOM    224  C   VAL X 209      48.853  45.423  66.461  0.00  0.00
ATOM    225  O   VAL X 209      48.120  46.118  67.161  0.00  0.00
ATOM    226  N   GLY X 210      49.269  45.795  65.254  0.00  0.00
ATOM    227  H   GLY X 210      49.709  45.153  64.625  0.00  0.00
ATOM    228  CA  GLY X 210      49.140  47.154  64.709  0.00  0.00
ATOM    229  C   GLY X 210      49.489  47.250  63.222  0.00  0.00
ATOM    230  O   GLY X 210      49.679  46.188  62.630  0.00  0.00
ATOM    231  N   LEU X 211      49.667  48.485  62.763  0.00  0.00
ATOM    232  H   LEU X 211      49.607  49.287  63.358  0.00  0.00
ATOM    233  CA  LEU X 211      49.968  48.814  61.362  0.00  0.00
ATOM    234  CB  LEU X 211      49.841  50.324  61.146  0.00  0.00
ATOM    235  CG  LEU X 211      48.366  50.697  60.981  0.00  0.00
ATOM    236  CD1 LEU X 211      48.136  52.209  60.947  0.00  0.00
ATOM    237  CD2 LEU X 211      47.704  50.137  59.721  0.00  0.00
ATOM    238  C   LEU X 211      51.252  48.286  60.719  0.00  0.00
ATOM    239  O   LEU X 211      51.229  47.819  59.582  0.00  0.00
ATOM    240  N   GLY X 212      52.294  48.152  61.536  0.00  0.00
ATOM    241  H   GLY X 212      52.260  48.528  62.462  0.00  0.00
ATOM    242  CA  GLY X 212      53.584  47.493  61.285  0.00  0.00
ATOM    243  C   GLY X 212      53.497  46.032  60.838  0.00  0.00
ATOM    244  O   GLY X 212      54.120  45.649  59.849  0.00  0.00
ATOM    245  N   ASN X 213      52.463  45.309  61.260  0.00  0.00
ATOM    246  H   ASN X 213      51.893  45.643  62.009  0.00  0.00
ATOM    247  CA  ASN X 213      51.975  44.007  60.782  0.00  0.00
ATOM    248  CB  ASN X 213      50.928  43.346  61.680  0.00  0.00
ATOM    249  CG  ASN X 213      51.511  43.095  63.072  0.00  0.00
ATOM    250  OD1 ASN X 213      51.519  43.998  63.908  0.00  0.00
ATOM    251  ND2 ASN X 213      51.780  41.819  63.333  0.00  0.00
ATOM    252 HD21 ASN X 213      51.598  41.119  62.642  0.00  0.00
ATOM    253 HD22 ASN X 213      52.164  41.559  64.218  0.00  0.00
ATOM    254  C   ASN X 213      51.512  44.120  59.328  0.00  0.00
ATOM    255  O   ASN X 213      52.214  43.782  58.376  0.00  0.00
ATOM    256  N   VAL X 214      50.675  45.124  59.081  0.00  0.00
ATOM    257  H   VAL X 214      50.541  45.880  59.721  0.00  0.00
ATOM    258  CA  VAL X 214      49.871  45.222  57.853  0.00  0.00
ATOM    259  CB  VAL X 214      48.605  46.068  58.003  0.00  0.00
ATOM    260  CG1 VAL X 214      48.006  46.586  56.694  0.00  0.00
ATOM    261  CG2 VAL X 214      47.527  45.363  58.829  0.00  0.00
ATOM    262  C   VAL X 214      50.781  45.832  56.785  0.00  0.00
ATOM    263  O   VAL X 214      50.952  45.214  55.734  0.00  0.00
ATOM    264  N   TRP X 215      51.431  46.974  56.984  0.00  0.00
ATOM    265  H   TRP X 215      51.452  47.417  57.880  0.00  0.00
ATOM    266  CA  TRP X 215      52.178  47.717  55.958  0.00  0.00
ATOM    267  CB  TRP X 215      52.119  49.240  56.094  0.00  0.00
ATOM    268  CG  TRP X 215      52.717  49.819  57.378  0.00  0.00
ATOM    269  CD1 TRP X 215      53.798  49.513  58.088  0.00  0.00
ATOM    270  HD1 TRP X 215      54.523  48.736  57.841  0.00  0.00
ATOM    271  CD2 TRP X 215      52.069  50.866  58.022  0.00  0.00
ATOM    272  NE1 TRP X 215      53.849  50.313  59.149  0.00  0.00
ATOM    273  HE1 TRP X 215      54.575  50.300  59.836  0.00  0.00
ATOM    274  CE2 TRP X 215      52.802  51.133  59.172  0.00  0.00
ATOM    275  CE3 TRP X 215      51.172  51.794  57.506  0.00  0.00
ATOM    276  HE3 TRP X 215      50.558  51.563  56.635  0.00  0.00
ATOM    277  CZ2 TRP X 215      52.635  52.323  59.870  0.00  0.00
ATOM    278  HZ2 TRP X 215      53.118  52.491  60.832  0.00  0.00
ATOM    279  CZ3 TRP X 215      51.083  53.028  58.141  0.00  0.00
ATOM    280  HZ3 TRP X 215      50.427  53.797  57.735  0.00  0.00
ATOM    281  CH2 TRP X 215      51.824  53.290  59.287  0.00  0.00
ATOM    282  HH2 TRP X 215      51.768  54.279  59.740  0.00  0.00
ATOM    283  C   TRP X 215      53.520  47.200  55.436  0.00  0.00
ATOM    284  O   TRP X 215      54.280  47.875  54.744  0.00  0.00
ATOM    285  N   ARG X 216      53.694  45.890  55.585  0.00  0.00
ATOM    286  H   ARG X 216      52.950  45.280  55.862  0.00  0.00
ATOM    287  CA  ARG X 216      54.976  45.206  55.362  0.00  0.00
ATOM    288  CB  ARG X 216      55.990  45.589  56.441  0.00  0.00
ATOM    289  CG  ARG X 216      57.376  45.285  55.870  0.00  0.00
ATOM    290  CD  ARG X 216      58.397  45.957  56.790  0.00  0.00
ATOM    291  NE  ARG X 216      59.235  44.876  57.329  0.00  0.00
ATOM    292  HE  ARG X 216      58.763  44.111  57.768  0.00  0.00
ATOM    293  CZ  ARG X 216      60.571  44.902  57.245  0.00  0.00
ATOM    294  NH1 ARG X 216      61.195  45.884  56.581  0.00  0.00
ATOM    295 HH11 ARG X 216      60.661  46.607  56.141  0.00  0.00
ATOM    296 HH12 ARG X 216      62.193  45.895  56.523  0.00  0.00
ATOM    297  NH2 ARG X 216      61.187  43.738  57.494  0.00  0.00
ATOM    298 HH21 ARG X 216      60.649  42.927  57.724  0.00  0.00
ATOM    299 HH22 ARG X 216      62.185  43.681  57.451  0.00  0.00
ATOM    300  C   ARG X 216      54.833  43.691  55.204  0.00  0.00
ATOM    301  O   ARG X 216      55.327  43.204  54.189  0.00  0.00
ATOM    302  N   PHE X 217      54.158  43.112  56.193  0.00  0.00
ATOM    303  H   PHE X 217      53.679  43.597  56.926  0.00  0.00
ATOM    304  CA  PHE X 217      54.119  41.642  56.197  0.00  0.00
ATOM    305  CB  PHE X 217      53.601  41.118  57.538  0.00  0.00
ATOM    306  CG  PHE X 217      53.636  39.591  57.646  0.00  0.00
ATOM    307  CD1 PHE X 217      54.725  38.898  58.159  0.00  0.00
ATOM    308  HD1 PHE X 217      55.622  39.445  58.446  0.00  0.00
ATOM    309  CD2 PHE X 217      52.469  38.928  57.283  0.00  0.00
ATOM    310  HD2 PHE X 217      51.597  39.477  56.928  0.00  0.00
ATOM    311  CE1 PHE X 217      54.687  37.517  58.315  0.00  0.00
ATOM    312  HE1 PHE X 217      55.503  36.979  58.798  0.00  0.00
ATOM    313  CE2 PHE X 217      52.449  37.541  57.387  0.00  0.00
ATOM    314  HE2 PHE X 217      51.546  36.993  57.119  0.00  0.00
ATOM    315  CZ  PHE X 217      53.570  36.848  57.828  0.00  0.00
ATOM    316  HZ  PHE X 217      53.573  35.758  57.793  0.00  0.00
ATOM    317  C   PHE X 217      53.676  40.866  54.954  0.00  0.00
ATOM    318  O   PHE X 217      54.399  39.973  54.515  0.00  0.00
ATOM    319  N   PRO X 218      52.611  41.222  54.240  0.00  0.00
ATOM    320  CA  PRO X 218      52.149  40.689  52.950  0.00  0.00
ATOM    321  CB  PRO X 218      51.052  41.618  52.426  0.00  0.00
ATOM    322  CG  PRO X 218      50.379  41.953  53.758  0.00  0.00
ATOM    323  CD  PRO X 218      51.552  42.117  54.727  0.00  0.00
ATOM    324  C   PRO X 218      53.274  40.581  51.919  0.00  0.00
ATOM    325  O   PRO X 218      53.592  39.450  51.555  0.00  0.00
ATOM    326  N   TYR X 219      54.085  41.628  51.797  0.00  0.00
ATOM    327  H   TYR X 219      53.918  42.498  52.261  0.00  0.00
ATOM    328  CA  TYR X 219      55.300  41.599  50.969  0.00  0.00
ATOM    329  CB  TYR X 219      55.749  43.048  50.769  0.00  0.00
ATOM    330  CG  TYR X 219      56.682  43.291  49.581  0.00  0.00
ATOM    331  CD1 TYR X 219      56.267  43.148  48.262  0.00  0.00
ATOM    332  HD1 TYR X 219      55.230  43.336  47.983  0.00  0.00
ATOM    333  CD2 TYR X 219      58.030  43.205  49.912  0.00  0.00
ATOM    334  HD2 TYR X 219      58.361  43.325  50.943  0.00  0.00
ATOM    335  CE1 TYR X 219      57.200  42.761  47.307  0.00  0.00
ATOM    336  HE1 TYR X 219      56.858  42.532  46.298  0.00  0.00
ATOM    337  CE2 TYR X 219      58.942  42.961  48.892  0.00  0.00
ATOM    338  HE2 TYR X 219      60.008  43.011  49.122  0.00  0.00
ATOM    339  CZ  TYR X 219      58.555  42.656  47.593  0.00  0.00
ATOM    340  OH  TYR X 219      59.525  42.426  46.666  0.00  0.00
ATOM    341  HH  TYR X 219      60.451  42.414  47.049  0.00  0.00
ATOM    342  C   TYR X 219      56.407  40.585  51.266  0.00  0.00
ATOM    343  O   TYR X 219      56.789  39.786  50.412  0.00  0.00
ATOM    344  N   LEU X 220      56.750  40.673  52.548  0.00  0.00
ATOM    345  H   LEU X 220      56.462  41.441  53.120  0.00  0.00
ATOM    346  CA  LEU X 220      57.570  39.686  53.268  0.00  0.00
ATOM    347  CB  LEU X 220      57.959  40.106  54.687  0.00  0.00
ATOM    348  CG  LEU X 220      58.939  41.277  54.779  0.00  0.00
ATOM    349  CD1 LEU X 220      59.344  41.437  56.246  0.00  0.00
ATOM    350  CD2 LEU X 220      60.203  40.957  53.978  0.00  0.00
ATOM    351  C   LEU X 220      57.161  38.225  53.071  0.00  0.00
ATOM    352  O   LEU X 220      57.886  37.448  52.452  0.00  0.00
ATOM    353  N   ALA X 221      55.880  38.094  53.403  0.00  0.00
ATOM    354  H   ALA X 221      55.301  38.852  53.704  0.00  0.00
ATOM    355  CA  ALA X 221      55.236  36.774  53.338  0.00  0.00
ATOM    356  CB  ALA X 221      53.984  36.890  54.210  0.00  0.00
ATOM    357  C   ALA X 221      55.018  36.320  51.893  0.00  0.00
ATOM    358  O   ALA X 221      54.660  35.176  51.615  0.00  0.00
ATOM    359  N   PHE X 222      54.784  37.265  50.987  0.00  0.00
ATOM    360  H   PHE X 222      54.592  38.219  51.214  0.00  0.00
ATOM    361  CA  PHE X 222      54.801  36.927  49.557  0.00  0.00
ATOM    362  CB  PHE X 222      54.050  38.027  48.803  0.00  0.00
ATOM    363  CG  PHE X 222      54.265  37.956  47.290  0.00  0.00
ATOM    364  CD1 PHE X 222      53.766  36.807  46.687  0.00  0.00
ATOM    365  HD1 PHE X 222      53.009  36.204  47.187  0.00  0.00
ATOM    366  CD2 PHE X 222      55.150  38.832  46.671  0.00  0.00
ATOM    367  HD2 PHE X 222      55.481  39.744  47.168  0.00  0.00
ATOM    368  CE1 PHE X 222      54.247  36.440  45.436  0.00  0.00
ATOM    369  HE1 PHE X 222      53.906  35.536  44.932  0.00  0.00
ATOM    370  CE2 PHE X 222      55.599  38.502  45.398  0.00  0.00
ATOM    371  HE2 PHE X 222      56.253  39.172  44.840  0.00  0.00
ATOM    372  CZ  PHE X 222      55.187  37.287  44.861  0.00  0.00
ATOM    373  HZ  PHE X 222      55.636  36.976  43.917  0.00  0.00
ATOM    374  C   PHE X 222      56.189  36.605  49.000  0.00  0.00
ATOM    375  O   PHE X 222      56.313  35.486  48.505  0.00  0.00
ATOM    376  N   GLN X 223      57.222  37.442  49.043  0.00  0.00
ATOM    377  H   GLN X 223      57.189  38.313  49.532  0.00  0.00
ATOM    378  CA  GLN X 223      58.504  37.167  48.378  0.00  0.00
ATOM    379  CB  GLN X 223      59.508  38.322  48.358  0.00  0.00
ATOM    380  CG  GLN X 223      59.230  39.435  47.346  0.00  0.00
ATOM    381  CD  GLN X 223      59.753  39.173  45.932  0.00  0.00
ATOM    382  OE1 GLN X 223      60.041  38.072  45.466  0.00  0.00
ATOM    383  NE2 GLN X 223      59.993  40.214  45.141  0.00  0.00
ATOM    384 HE21 GLN X 223      59.832  41.144  45.475  0.00  0.00
ATOM    385 HE22 GLN X 223      60.335  40.069  44.213  0.00  0.00
ATOM    386  C   GLN X 223      59.180  35.921  48.955  0.00  0.00
ATOM    387  O   GLN X 223      59.942  35.197  48.315  0.00  0.00
ATOM    388  N   ASN X 224      59.139  35.740  50.272  0.00  0.00
ATOM    389  H   ASN X 224      58.773  36.445  50.879  0.00  0.00
ATOM    390  CA  ASN X 224      59.592  34.552  51.010  0.00  0.00
ATOM    391  CB  ASN X 224      60.265  34.939  52.329  0.00  0.00
ATOM    392  CG  ASN X 224      61.286  36.077  52.362  0.00  0.00
ATOM    393  OD1 ASN X 224      62.151  36.224  51.499  0.00  0.00
ATOM    394  ND2 ASN X 224      61.362  36.805  53.472  0.00  0.00
ATOM    395 HD21 ASN X 224      60.764  36.599  54.247  0.00  0.00
ATOM    396 HD22 ASN X 224      62.017  37.559  53.533  0.00  0.00
ATOM    397  C   ASN X 224      58.641  33.371  51.219  0.00  0.00
ATOM    398  O   ASN X 224      59.062  32.303  51.661  0.00  0.00
ATOM    399  N   GLY X 225      57.408  33.584  50.768  0.00  0.00
ATOM    400  H   GLY X 225      57.147  34.423  50.291  0.00  0.00
ATOM    401  CA  GLY X 225      56.315  32.612  50.922  0.00  0.00
ATOM    402  C   GLY X 225      55.836  32.521  52.373  0.00  0.00
ATOM    403  O   GLY X 225      56.653  32.511  53.292  0.00  0.00
ATOM    404  N   GLY X 226      54.526  32.345  52.521  0.00  0.00
ATOM    405  H   GLY X 226      53.896  32.277  51.748  0.00  0.00
ATOM    406  CA  GLY X 226      53.897  32.235  53.846  0.00  0.00
ATOM    407  C   GLY X 226      54.420  31.071  54.691  0.00  0.00
ATOM    408  O   GLY X 226      55.038  31.128  55.753  0.00  0.00
ATOM    409  N   GLY X 227      54.091  29.908  54.134  0.00  0.00
ATOM    410  H   GLY X 227      53.550  29.872  53.295  0.00  0.00
ATOM    411  CA  GLY X 227      54.446  28.571  54.630  0.00  0.00
ATOM    412  C   GLY X 227      55.921  28.382  54.989  0.00  0.00
ATOM    413  O   GLY X 227      56.244  27.455  55.730  0.00  0.00
ATOM    414  N   ALA X 228      56.752  29.113  54.251  0.00  0.00
ATOM    415  H   ALA X 228      56.455  29.690  53.489  0.00  0.00
ATOM    416  CA  ALA X 228      58.195  29.106  54.532  0.00  0.00
ATOM    417  CB  ALA X 228      58.960  29.569  53.291  0.00  0.00
ATOM    418  C   ALA X 228      58.639  30.152  55.555  0.00  0.00
ATOM    419  O   ALA X 228      59.122  29.794  56.628  0.00  0.00
ATOM    420  N   PHE X 229      58.197  31.385  55.322  0.00  0.00
ATOM    421  H   PHE X 229      57.671  31.637  54.510  0.00  0.00
ATOM    422  CA  PHE X 229      58.464  32.477  56.270  0.00  0.00
ATOM    423  CB  PHE X 229      57.982  33.801  55.672  0.00  0.00
ATOM    424  CG  PHE X 229      58.634  35.065  56.235  0.00  0.00
ATOM    425  CD1 PHE X 229      60.016  35.217  56.246  0.00  0.00
ATOM    426  HD1 PHE X 229      60.639  34.425  55.829  0.00  0.00
ATOM    427  CD2 PHE X 229      57.826  35.993  56.883  0.00  0.00
ATOM    428  HD2 PHE X 229      56.749  35.847  56.956  0.00  0.00
ATOM    429  CE1 PHE X 229      60.627  36.350  56.772  0.00  0.00
ATOM    430  HE1 PHE X 229      61.707  36.484  56.717  0.00  0.00
ATOM    431  CE2 PHE X 229      58.440  37.111  57.435  0.00  0.00
ATOM    432  HE2 PHE X 229      57.823  37.860  57.933  0.00  0.00
ATOM    433  CZ  PHE X 229      59.815  37.306  57.370  0.00  0.00
ATOM    434  HZ  PHE X 229      60.256  38.210  57.790  0.00  0.00
ATOM    435  C   PHE X 229      57.979  32.445  57.721  0.00  0.00
ATOM    436  O   PHE X 229      58.407  33.121  58.655  0.00  0.00
ATOM    437  N   LEU X 230      56.935  31.638  57.887  0.00  0.00
ATOM    438  H   LEU X 230      56.399  31.280  57.123  0.00  0.00
ATOM    439  CA  LEU X 230      56.480  31.203  59.217  0.00  0.00
ATOM    440  CB  LEU X 230      55.354  30.193  58.981  0.00  0.00
ATOM    441  CG  LEU X 230      54.009  30.819  59.356  0.00  0.00
ATOM    442  CD1 LEU X 230      52.984  29.999  58.570  0.00  0.00
ATOM    443  CD2 LEU X 230      53.843  30.744  60.875  0.00  0.00
ATOM    444  C   LEU X 230      57.606  30.642  60.089  0.00  0.00
ATOM    445  O   LEU X 230      57.620  31.127  61.219  0.00  0.00
ATOM    446  N   ILE X 231      58.441  29.750  59.565  0.00  0.00
ATOM    447  H   ILE X 231      58.386  29.414  58.624  0.00  0.00
ATOM    448  CA  ILE X 231      59.525  29.205  60.395  0.00  0.00
ATOM    449  CB  ILE X 231      60.055  27.881  59.839  0.00  0.00
ATOM    450  CG1 ILE X 231      58.969  26.848  60.151  0.00  0.00
ATOM    451  CG2 ILE X 231      61.487  27.449  60.160  0.00  0.00
ATOM    452  CD  ILE X 231      59.197  25.625  59.260  0.00  0.00
ATOM    453  C   ILE X 231      60.592  30.241  60.752  0.00  0.00
ATOM    454  O   ILE X 231      60.885  30.256  61.947  0.00  0.00
ATOM    455  N   PRO X 232      61.038  31.187  59.929  0.00  0.00
ATOM    456  CA  PRO X 232      61.672  32.430  60.390  0.00  0.00
ATOM    457  CB  PRO X 232      61.892  33.206  59.089  0.00  0.00
ATOM    458  CG  PRO X 232      62.412  32.114  58.152  0.00  0.00
ATOM    459  CD  PRO X 232      61.408  31.018  58.517  0.00  0.00
ATOM    460  C   PRO X 232      60.992  33.263  61.479  0.00  0.00
ATOM    461  O   PRO X 232      61.611  33.653  62.469  0.00  0.00
ATOM    462  N   TYR X 233      59.734  33.640  61.271  0.00  0.00
ATOM    463  H   TYR X 233      59.304  33.538  60.374  0.00  0.00
ATOM    464  CA  TYR X 233      58.825  34.233  62.262  0.00  0.00
ATOM    465  CB  TYR X 233      57.446  34.438  61.630  0.00  0.00
ATOM    466  CG  TYR X 233      56.840  35.699  62.248  0.00  0.00
ATOM    467  CD1 TYR X 233      55.948  35.716  63.314  0.00  0.00
ATOM    468  HD1 TYR X 233      56.001  34.879  64.011  0.00  0.00
ATOM    469  CD2 TYR X 233      56.833  36.838  61.450  0.00  0.00
ATOM    470  HD2 TYR X 233      57.529  36.920  60.616  0.00  0.00
ATOM    471  CE1 TYR X 233      54.996  36.692  63.580  0.00  0.00
ATOM    472  HE1 TYR X 233      54.299  36.608  64.413  0.00  0.00
ATOM    473  CE2 TYR X 233      55.940  37.871  61.712  0.00  0.00
ATOM    474  HE2 TYR X 233      55.991  38.779  61.110  0.00  0.00
ATOM    475  CZ  TYR X 233      54.985  37.783  62.718  0.00  0.00
ATOM    476  OH  TYR X 233      54.022  38.735  62.845  0.00  0.00
ATOM    477  HH  TYR X 233      53.753  38.909  63.793  0.00  0.00
ATOM    478  C   TYR X 233      58.755  33.394  63.540  0.00  0.00
ATOM    479  O   TYR X 233      59.151  33.836  64.617  0.00  0.00
ATOM    480  N   LEU X 234      58.357  32.126  63.488  0.00  0.00
ATOM    481  H   LEU X 234      58.069  31.659  62.652  0.00  0.00
ATOM    482  CA  LEU X 234      58.330  31.339  64.730  0.00  0.00
ATOM    483  CB  LEU X 234      57.856  29.940  64.329  0.00  0.00
ATOM    484  CG  LEU X 234      56.377  29.599  64.515  0.00  0.00
ATOM    485  CD1 LEU X 234      55.338  30.705  64.314  0.00  0.00
ATOM    486  CD2 LEU X 234      55.996  28.499  63.521  0.00  0.00
ATOM    487  C   LEU X 234      59.661  31.181  65.469  0.00  0.00
ATOM    488  O   LEU X 234      59.579  31.401  66.676  0.00  0.00
ATOM    489  N   MET X 235      60.809  31.109  64.801  0.00  0.00
ATOM    490  H   MET X 235      60.823  31.065  63.802  0.00  0.00
ATOM    491  CA  MET X 235      62.159  31.082  65.380  0.00  0.00
ATOM    492  CB  MET X 235      63.115  30.725  64.240  0.00  0.00
ATOM    493  CG  MET X 235      64.612  30.769  64.554  0.00  0.00
ATOM    494  SD  MET X 235      65.256  32.436  64.156  0.00  0.00
ATOM    495  CE  MET X 235      67.019  32.255  64.322  0.00  0.00
ATOM    496  C   MET X 235      62.545  32.394  66.067  0.00  0.00
ATOM    497  O   MET X 235      62.926  32.381  67.237  0.00  0.00
ATOM    498  N   MET X 236      62.338  33.495  65.349  0.00  0.00
ATOM    499  H   MET X 236      62.128  33.487  64.372  0.00  0.00
ATOM    500  CA  MET X 236      62.409  34.822  65.979  0.00  0.00
ATOM    501  CB  MET X 236      62.294  35.901  64.900  0.00  0.00
ATOM    502  CG  MET X 236      63.514  36.017  63.986  0.00  0.00
ATOM    503  SD  MET X 236      65.048  36.410  64.905  0.00  0.00
ATOM    504  CE  MET X 236      66.273  36.157  63.638  0.00  0.00
ATOM    505  C   MET X 236      61.417  35.259  67.058  0.00  0.00
ATOM    506  O   MET X 236      61.951  35.829  68.008  0.00  0.00
ATOM    507  N   LEU X 237      60.222  34.675  67.068  0.00  0.00
ATOM    508  H   LEU X 237      59.909  34.097  66.313  0.00  0.00
ATOM    509  CA  LEU X 237      59.239  34.800  68.154  0.00  0.00
ATOM    510  CB  LEU X 237      57.938  34.030  67.919  0.00  0.00
ATOM    511  CG  LEU X 237      56.912  34.821  67.105  0.00  0.00
ATOM    512  CD1 LEU X 237      55.783  33.871  66.700  0.00  0.00
ATOM    513  CD2 LEU X 237      56.516  36.069  67.897  0.00  0.00
ATOM    514  C   LEU X 237      59.771  34.365  69.521  0.00  0.00
ATOM    515  O   LEU X 237      59.923  35.195  70.417  0.00  0.00
ATOM    516  N   ALA X 238      60.550  33.288  69.460  0.00  0.00
ATOM    517  H   ALA X 238      60.556  32.710  68.645  0.00  0.00
ATOM    518  CA  ALA X 238      61.474  32.779  70.486  0.00  0.00
ATOM    519  CB  ALA X 238      61.767  31.278  70.451  0.00  0.00
ATOM    520  C   ALA X 238      62.783  33.534  70.726  0.00  0.00
ATOM    521  O   ALA X 238      62.804  34.196  71.763  0.00  0.00
ATOM    522  N   LEU X 239      63.663  33.651  69.736  0.00  0.00
ATOM    523  H   LEU X 239      63.438  33.344  68.811  0.00  0.00
ATOM    524  CA  LEU X 239      65.022  34.208  69.814  0.00  0.00
ATOM    525  CB  LEU X 239      65.894  33.772  68.637  0.00  0.00
ATOM    526  CG  LEU X 239      66.686  32.475  68.819  0.00  0.00
ATOM    527  CD1 LEU X 239      65.705  31.326  68.580  0.00  0.00
ATOM    528  CD2 LEU X 239      67.790  32.372  67.765  0.00  0.00
ATOM    529  C   LEU X 239      65.081  35.715  70.076  0.00  0.00
ATOM    530  O   LEU X 239      65.786  36.155  70.984  0.00  0.00
ATOM    531  N   ALA X 240      64.304  36.509  69.345  0.00  0.00
ATOM    532  H   ALA X 240      63.680  36.144  68.655  0.00  0.00
ATOM    533  CA  ALA X 240      64.259  37.975  69.447  0.00  0.00
ATOM    534  CB  ALA X 240      64.230  38.670  68.084  0.00  0.00
ATOM    535  C   ALA X 240      63.043  38.488  70.222  0.00  0.00
ATOM    536  O   ALA X 240      63.237  39.042  71.303  0.00  0.00
ATOM    537  N   GLY X 241      61.865  37.971  69.886  0.00  0.00
ATOM    538  H   GLY X 241      61.795  37.183  69.274  0.00  0.00
ATOM    539  CA  GLY X 241      60.555  38.458  70.342  0.00  0.00
ATOM    540  C   GLY X 241      60.296  38.363  71.846  0.00  0.00
ATOM    541  O   GLY X 241      60.173  39.410  72.480  0.00  0.00
ATOM    542  N   LEU X 242      60.419  37.145  72.366  0.00  0.00
ATOM    543  H   LEU X 242      60.689  36.348  71.826  0.00  0.00
ATOM    544  CA  LEU X 242      60.163  36.877  73.788  0.00  0.00
ATOM    545  CB  LEU X 242      59.963  35.403  74.148  0.00  0.00
ATOM    546  CG  LEU X 242      58.867  34.580  73.468  0.00  0.00
ATOM    547  CD1 LEU X 242      59.153  33.091  73.674  0.00  0.00
ATOM    548  CD2 LEU X 242      57.432  34.918  73.875  0.00  0.00
ATOM    549  C   LEU X 242      61.103  37.521  74.809  0.00  0.00
ATOM    550  O   LEU X 242      60.508  37.987  75.779  0.00  0.00
ATOM    551  N   PRO X 243      62.418  37.573  74.610  0.00  0.00
ATOM    552  CA  PRO X 243      63.397  38.301  75.430  0.00  0.00
ATOM    553  CB  PRO X 243      64.737  38.088  74.722  0.00  0.00
ATOM    554  CG  PRO X 243      64.597  36.727  74.037  0.00  0.00
ATOM    555  CD  PRO X 243      63.097  36.577  73.769  0.00  0.00
ATOM    556  C   PRO X 243      62.983  39.769  75.551  0.00  0.00
ATOM    557  O   PRO X 243      62.654  40.087  76.693  0.00  0.00
ATOM    558  N   ILE X 244      62.797  40.501  74.456  0.00  0.00
ATOM    559  H   ILE X 244      62.783  40.078  73.549  0.00  0.00
ATOM    560  CA  ILE X 244      62.595  41.955  74.395  0.00  0.00
ATOM    561  CB  ILE X 244      62.788  42.467  72.965  0.00  0.00
ATOM    562  CG1 ILE X 244      64.042  41.993  72.226  0.00  0.00
ATOM    563  CG2 ILE X 244      62.887  43.993  73.006  0.00  0.00
ATOM    564  CD  ILE X 244      64.028  42.311  70.730  0.00  0.00
ATOM    565  C   ILE X 244      61.196  42.304  74.907  0.00  0.00
ATOM    566  O   ILE X 244      61.052  43.190  75.749  0.00  0.00
ATOM    567  N   PHE X 245      60.208  41.517  74.490  0.00  0.00
ATOM    568  H   PHE X 245      60.355  40.736  73.882  0.00  0.00
ATOM    569  CA  PHE X 245      58.811  41.731  74.893  0.00  0.00
ATOM    570  CB  PHE X 245      57.929  40.792  74.067  0.00  0.00
ATOM    571  CG  PHE X 245      56.417  41.020  74.127  0.00  0.00
ATOM    572  CD1 PHE X 245      55.802  42.008  73.366  0.00  0.00
ATOM    573  HD1 PHE X 245      56.357  42.481  72.557  0.00  0.00
ATOM    574  CD2 PHE X 245      55.730  40.385  75.156  0.00  0.00
ATOM    575  HD2 PHE X 245      56.213  39.609  75.749  0.00  0.00
ATOM    576  CE1 PHE X 245      54.493  42.403  73.617  0.00  0.00
ATOM    577  HE1 PHE X 245      53.984  43.132  72.985  0.00  0.00
ATOM    578  CE2 PHE X 245      54.415  40.757  75.414  0.00  0.00
ATOM    579  HE2 PHE X 245      53.825  40.218  76.154  0.00  0.00
ATOM    580  CZ  PHE X 245      53.865  41.825  74.715  0.00  0.00
ATOM    581  HZ  PHE X 245      52.904  42.224  75.039  0.00  0.00
ATOM    582  C   PHE X 245      58.537  41.637  76.396  0.00  0.00
ATOM    583  O   PHE X 245      58.073  42.574  77.044  0.00  0.00
ATOM    584  N   PHE X 246      59.191  40.676  77.042  0.00  0.00
ATOM    585  H   PHE X 246      59.807  40.071  76.537  0.00  0.00
ATOM    586  CA  PHE X 246      59.175  40.309  78.465  0.00  0.00
ATOM    587  CB  PHE X 246      60.057  39.071  78.639  0.00  0.00
ATOM    588  CG  PHE X 246      60.403  38.411  79.975  0.00  0.00
ATOM    589  CD1 PHE X 246      59.477  37.466  80.402  0.00  0.00
ATOM    590  HD1 PHE X 246      58.586  37.235  79.818  0.00  0.00
ATOM    591  CD2 PHE X 246      61.528  38.688  80.743  0.00  0.00
ATOM    592  HD2 PHE X 246      62.274  39.393  80.377  0.00  0.00
ATOM    593  CE1 PHE X 246      59.741  36.829  81.609  0.00  0.00
ATOM    594  HE1 PHE X 246      59.033  36.069  81.941  0.00  0.00
ATOM    595  CE2 PHE X 246      61.706  38.072  81.977  0.00  0.00
ATOM    596  HE2 PHE X 246      62.546  38.369  82.604  0.00  0.00
ATOM    597  CZ  PHE X 246      60.835  37.086  82.425  0.00  0.00
ATOM    598  HZ  PHE X 246      61.001  36.549  83.360  0.00  0.00
ATOM    599  C   PHE X 246      59.777  41.370  79.388  0.00  0.00
ATOM    600  O   PHE X 246      59.459  41.373  80.577  0.00  0.00
ATOM    601  N   LEU X 247      60.699  42.213  78.933  0.00  0.00
ATOM    602  H   LEU X 247      60.969  42.231  77.969  0.00  0.00
ATOM    603  CA  LEU X 247      61.416  43.193  79.761  0.00  0.00
ATOM    604  CB  LEU X 247      62.405  44.003  78.921  0.00  0.00
ATOM    605  CG  LEU X 247      63.742  43.289  78.712  0.00  0.00
ATOM    606  CD1 LEU X 247      64.527  44.078  77.663  0.00  0.00
ATOM    607  CD2 LEU X 247      64.492  43.179  80.041  0.00  0.00
ATOM    608  C   LEU X 247      60.506  44.231  80.422  0.00  0.00
ATOM    609  O   LEU X 247      60.332  44.043  81.625  0.00  0.00
ATOM    610  N   GLU X 248      59.644  44.969  79.729  0.00  0.00
ATOM    611  H   GLU X 248      59.645  44.978  78.729  0.00  0.00
ATOM    612  CA  GLU X 248      58.613  45.838  80.314  0.00  0.00
ATOM    613  CB  GLU X 248      57.805  46.722  79.361  0.00  0.00
ATOM    614  CG  GLU X 248      58.457  48.089  79.145  0.00  0.00
ATOM    615  CD  GLU X 248      57.643  48.960  78.185  0.00  0.00
ATOM    616  OE1 GLU X 248      58.134  49.010  77.036  0.00  0.00
ATOM    617  OE2 GLU X 248      56.627  49.554  78.607  0.00  0.00
ATOM    618  C   GLU X 248      57.649  45.041  81.196  0.00  0.00
ATOM    619  O   GLU X 248      57.281  45.552  82.253  0.00  0.00
ATOM    620  N   VAL X 249      57.185  43.852  80.824  0.00  0.00
ATOM    621  H   VAL X 249      57.505  43.391  79.996  0.00  0.00
ATOM    622  CA  VAL X 249      56.173  43.092  81.572  0.00  0.00
ATOM    623  CB  VAL X 249      55.654  41.886  80.787  0.00  0.00
ATOM    624  CG1 VAL X 249      54.610  41.067  81.549  0.00  0.00
ATOM    625  CG2 VAL X 249      54.818  42.572  79.703  0.00  0.00
ATOM    626  C   VAL X 249      56.678  42.713  82.966  0.00  0.00
ATOM    627  O   VAL X 249      56.216  43.294  83.946  0.00  0.00
ATOM    628  N   SER X 250      57.837  42.064  82.897  0.00  0.00
ATOM    629  H   SER X 250      58.303  41.948  82.021  0.00  0.00
ATOM    630  CA  SER X 250      58.596  41.444  83.994  0.00  0.00
ATOM    631  CB  SER X 250      59.732  40.528  83.533  0.00  0.00
ATOM    632  OG  SER X 250      59.057  39.555  82.732  0.00  0.00
ATOM    633  HG  SER X 250      59.728  39.134  82.121  0.00  0.00
ATOM    634  C   SER X 250      59.133  42.486  84.976  0.00  0.00
ATOM    635  O   SER X 250      58.672  42.482  86.116  0.00  0.00
ATOM    636  N   LEU X 251      59.564  43.579  84.350  0.00  0.00
ATOM    637  H   LEU X 251      59.548  43.676  83.355  0.00  0.00
ATOM    638  CA  LEU X 251      60.103  44.740  85.073  0.00  0.00
ATOM    639  CB  LEU X 251      61.007  45.591  84.178  0.00  0.00
ATOM    640  CG  LEU X 251      61.803  46.565  85.049  0.00  0.00
ATOM    641  CD1 LEU X 251      63.298  46.240  85.050  0.00  0.00
ATOM    642  CD2 LEU X 251      61.746  47.964  84.435  0.00  0.00
ATOM    643  C   LEU X 251      58.999  45.611  85.676  0.00  0.00
ATOM    644  O   LEU X 251      59.266  46.135  86.756  0.00  0.00
ATOM    645  N   GLY X 252      57.769  45.556  85.172  0.00  0.00
ATOM    646  H   GLY X 252      57.552  45.133  84.292  0.00  0.00
ATOM    647  CA  GLY X 252      56.627  46.131  85.899  0.00  0.00
ATOM    648  C   GLY X 252      56.368  45.518  87.276  0.00  0.00
ATOM    649  O   GLY X 252      56.748  46.094  88.294  0.00  0.00
ATOM    650  N   GLN X 253      55.979  44.246  87.268  0.00  0.00
ATOM    651  H   GLN X 253      55.847  43.707  86.435  0.00  0.00
ATOM    652  CA  GLN X 253      55.717  43.557  88.540  0.00  0.00
ATOM    653  CB  GLN X 253      55.141  42.154  88.339  0.00  0.00
ATOM    654  CG  GLN X 253      55.718  41.428  87.122  0.00  0.00
ATOM    655  CD  GLN X 253      55.260  39.968  87.114  0.00  0.00
ATOM    656  OE1 GLN X 253      54.403  39.614  86.305  0.00  0.00
ATOM    657  NE2 GLN X 253      55.837  39.139  87.979  0.00  0.00
ATOM    658 HE21 GLN X 253      56.541  39.478  88.602  0.00  0.00
ATOM    659 HE22 GLN X 253      55.567  38.177  88.005  0.00  0.00
ATOM    660  C   GLN X 253      56.904  43.472  89.502  0.00  0.00
ATOM    661  O   GLN X 253      56.679  43.294  90.698  0.00  0.00
ATOM    662  N   PHE X 254      58.152  43.510  89.043  0.00  0.00
ATOM    663  H   PHE X 254      58.324  43.390  88.065  0.00  0.00
ATOM    664  CA  PHE X 254      59.418  43.711  89.762  0.00  0.00
ATOM    665  CB  PHE X 254      60.485  43.666  88.666  0.00  0.00
ATOM    666  CG  PHE X 254      61.911  43.840  89.194  0.00  0.00
ATOM    667  CD1 PHE X 254      62.604  45.029  88.994  0.00  0.00
ATOM    668  HD1 PHE X 254      62.126  45.828  88.430  0.00  0.00
ATOM    669  CD2 PHE X 254      62.533  42.807  89.886  0.00  0.00
ATOM    670  HD2 PHE X 254      62.048  41.835  89.962  0.00  0.00
ATOM    671  CE1 PHE X 254      63.886  45.232  89.492  0.00  0.00
ATOM    672  HE1 PHE X 254      64.443  46.143  89.272  0.00  0.00
ATOM    673  CE2 PHE X 254      63.772  43.012  90.481  0.00  0.00
ATOM    674  HE2 PHE X 254      64.225  42.236  91.097  0.00  0.00
ATOM    675  CZ  PHE X 254      64.426  44.222  90.279  0.00  0.00
ATOM    676  HZ  PHE X 254      65.394  44.385  90.754  0.00  0.00
ATOM    677  C   PHE X 254      59.512  45.093  90.411  0.00  0.00
ATOM    678  O   PHE X 254      59.915  45.216  91.566  0.00  0.00
ATOM    679  N   ALA X 255      59.111  46.158  89.721  0.00  0.00
ATOM    680  H   ALA X 255      58.692  46.071  88.816  0.00  0.00
ATOM    681  CA  ALA X 255      59.226  47.550  90.177  0.00  0.00
ATOM    682  CB  ALA X 255      59.516  48.454  88.977  0.00  0.00
ATOM    683  C   ALA X 255      58.018  48.296  90.747  0.00  0.00
ATOM    684  O   ALA X 255      58.152  49.257  91.504  0.00  0.00
ATOM    685  N   SER X 256      56.814  47.941  90.306  0.00  0.00
ATOM    686  H   SER X 256      56.757  47.295  89.544  0.00  0.00
ATOM    687  CA  SER X 256      55.447  48.302  90.707  0.00  0.00
ATOM    688  CB  SER X 256      55.136  47.858  92.138  0.00  0.00
ATOM    689  OG  SER X 256      55.527  46.522  92.468  0.00  0.00
ATOM    690  HG  SER X 256      55.050  45.896  91.851  0.00  0.00
ATOM    691  C   SER X 256      55.001  49.757  90.540  0.00  0.00
ATOM    692  O   SER X 256      53.821  50.014  90.307  0.00  0.00
ATOM    693  N   GLN X 257      55.958  50.679  90.590  0.00  0.00
ATOM    694  H   GLN X 257      56.910  50.462  90.808  0.00  0.00
ATOM    695  CA  GLN X 257      55.695  52.101  90.327  0.00  0.00
ATOM    696  CB  GLN X 257      56.805  53.075  90.728  0.00  0.00
ATOM    697  CG  GLN X 257      57.266  53.121  92.186  0.00  0.00
ATOM    698  CD  GLN X 257      58.372  54.120  92.530  0.00  0.00
ATOM    699  OE1 GLN X 257      58.110  55.314  92.669  0.00  0.00
ATOM    700  NE2 GLN X 257      59.629  53.699  92.643  0.00  0.00
ATOM    701 HE21 GLN X 257      59.846  52.733  92.503  0.00  0.00
ATOM    702 HE22 GLN X 257      60.355  54.348  92.868  0.00  0.00
ATOM    703  C   GLN X 257      55.111  52.504  88.971  0.00  0.00
ATOM    704  O   GLN X 257      54.963  51.773  87.992  0.00  0.00
ATOM    705  N   GLY X 258      54.639  53.745  88.903  0.00  0.00
ATOM    706  H   GLY X 258      54.469  54.313  89.709  0.00  0.00
ATOM    707  CA  GLY X 258      54.331  54.373  87.610  0.00  0.00
ATOM    708  C   GLY X 258      55.525  54.665  86.698  0.00  0.00
ATOM    709  O   GLY X 258      56.641  54.360  87.119  0.00  0.00
ATOM    710  N   PRO X 259      55.271  55.034  85.446  0.00  0.00
ATOM    711  CA  PRO X 259      56.298  55.178  84.404  0.00  0.00
ATOM    712  CB  PRO X 259      55.451  55.751  83.266  0.00  0.00
ATOM    713  CG  PRO X 259      54.029  55.215  83.443  0.00  0.00
ATOM    714  CD  PRO X 259      53.902  55.272  84.966  0.00  0.00
ATOM    715  C   PRO X 259      57.603  55.903  84.740  0.00  0.00
ATOM    716  O   PRO X 259      58.482  55.165  85.184  0.00  0.00
ATOM    717  N   VAL X 260      57.749  57.225  84.752  0.00  0.00
ATOM    718  H   VAL X 260      56.976  57.850  84.644  0.00  0.00
ATOM    719  CA  VAL X 260      59.047  57.894  84.923  0.00  0.00
ATOM    720  CB  VAL X 260      58.869  59.399  84.711  0.00  0.00
ATOM    721  CG1 VAL X 260      60.093  60.257  85.033  0.00  0.00
ATOM    722  CG2 VAL X 260      58.540  59.573  83.227  0.00  0.00
ATOM    723  C   VAL X 260      59.715  57.469  86.232  0.00  0.00
ATOM    724  O   VAL X 260      60.942  57.421  86.304  0.00  0.00
ATOM    725  N   SER X 261      58.972  57.220  87.308  0.00  0.00
ATOM    726  H   SER X 261      57.986  57.381  87.286  0.00  0.00
ATOM    727  CA  SER X 261      59.392  56.709  88.621  0.00  0.00
ATOM    728  CB  SER X 261      58.091  56.393  89.361  0.00  0.00
ATOM    729  OG  SER X 261      57.083  57.395  89.195  0.00  0.00
ATOM    730  HG  SER X 261      57.417  58.245  89.602  0.00  0.00
ATOM    731  C   SER X 261      60.283  55.465  88.592  0.00  0.00
ATOM    732  O   SER X 261      61.391  55.542  89.120  0.00  0.00
ATOM    733  N   VAL X 262      60.026  54.473  87.743  0.00  0.00
ATOM    734  H   VAL X 262      59.228  54.479  87.139  0.00  0.00
ATOM    735  CA  VAL X 262      60.876  53.282  87.606  0.00  0.00
ATOM    736  CB  VAL X 262      60.308  52.211  86.672  0.00  0.00
ATOM    737  CG1 VAL X 262      61.255  51.044  86.386  0.00  0.00
ATOM    738  CG2 VAL X 262      58.931  51.731  87.138  0.00  0.00
ATOM    739  C   VAL X 262      62.250  53.723  87.098  0.00  0.00
ATOM    740  O   VAL X 262      63.263  53.369  87.699  0.00  0.00
ATOM    741  N   TRP X 263      62.349  54.624  86.125  0.00  0.00
ATOM    742  H   TRP X 263      61.573  55.161  85.795  0.00  0.00
ATOM    743  CA  TRP X 263      63.630  54.896  85.457  0.00  0.00
ATOM    744  CB  TRP X 263      63.384  55.649  84.147  0.00  0.00
ATOM    745  CG  TRP X 263      62.283  55.241  83.166  0.00  0.00
ATOM    746  CD1 TRP X 263      61.385  56.105  82.700  0.00  0.00
ATOM    747  HD1 TRP X 263      61.529  57.184  82.662  0.00  0.00
ATOM    748  CD2 TRP X 263      61.720  53.989  82.951  0.00  0.00
ATOM    749  NE1 TRP X 263      60.286  55.479  82.289  0.00  0.00
ATOM    750  HE1 TRP X 263      59.468  55.926  81.928  0.00  0.00
ATOM    751  CE2 TRP X 263      60.443  54.165  82.430  0.00  0.00
ATOM    752  CE3 TRP X 263      62.214  52.702  83.124  0.00  0.00
ATOM    753  HE3 TRP X 263      63.248  52.548  83.433  0.00  0.00
ATOM    754  CZ2 TRP X 263      59.598  53.079  82.231  0.00  0.00
ATOM    755  HZ2 TRP X 263      58.568  53.234  81.907  0.00  0.00
ATOM    756  CZ3 TRP X 263      61.383  51.610  82.902  0.00  0.00
ATOM    757  HZ3 TRP X 263      61.754  50.601  83.084  0.00  0.00
ATOM    758  CH2 TRP X 263      60.081  51.795  82.449  0.00  0.00
ATOM    759  HH2 TRP X 263      59.440  50.933  82.266  0.00  0.00
ATOM    760  C   TRP X 263      64.456  55.784  86.389  0.00  0.00
ATOM    761  O   TRP X 263      65.681  55.831  86.295  0.00  0.00
ATOM    762  N   LYSHX 264      63.742  56.671  87.077  0.00  0.00
ATOM    763  H   LYSHX 264      62.763  56.821  86.940  0.00  0.00
ATOM    764  CA  LYSHX 264      64.380  57.503  88.109  0.00  0.00
ATOM    765  CB  LYSHX 264      63.489  58.712  88.400  0.00  0.00
ATOM    766  CG  LYSHX 264      64.250  59.712  89.272  0.00  0.00
ATOM    767  CD  LYSHX 264      63.429  61.003  89.274  0.00  0.00
ATOM    768  CE  LYSHX 264      63.894  62.082  90.253  0.00  0.00
ATOM    769 MNZ1 LYSHX 264      64.499  61.027  91.690  0.00  0.00
ATOM    770 MNZ2 LYSHX 264      63.336  62.049  92.051  0.00  0.00
ATOM    771  NZ  LYSHX 264      63.914  61.614  91.646  0.00  0.00
ATOM    772  HZ1 LYSHX 264      64.608  60.901  91.749  0.00  0.00
ATOM    773  HZ2 LYSHX 264      64.130  62.379  92.253  0.00  0.00
ATOM    774  HZ3 LYSHX 264      63.017  61.242  91.886  0.00  0.00
ATOM    775  C   LYSHX 264      64.746  56.765  89.398  0.00  0.00
ATOM    776  O   LYSHX 264      65.879  56.846  89.872  0.00  0.00
ATOM    777  N   ALA X 265      63.943  55.760  89.731  0.00  0.00
ATOM    778  H   ALA X 265      63.057  55.602  89.294  0.00  0.00
ATOM    779  CA  ALA X 265      64.299  54.791  90.778  0.00  0.00
ATOM    780  CB  ALA X 265      63.130  53.889  91.177  0.00  0.00
ATOM    781  C   ALA X 265      65.525  53.951  90.417  0.00  0.00
ATOM    782  O   ALA X 265      66.430  53.766  91.231  0.00  0.00
ATOM    783  N   ILE X 266      65.542  53.396  89.208  0.00  0.00
ATOM    784  H   ILE X 266      64.778  53.512  88.574  0.00  0.00
ATOM    785  CA  ILE X 266      66.621  52.571  88.644  0.00  0.00
ATOM    786  CB  ILE X 266      66.201  51.294  87.914  0.00  0.00
ATOM    787  CG1 ILE X 266      65.203  50.564  88.816  0.00  0.00
ATOM    788  CG2 ILE X 266      67.362  50.339  87.627  0.00  0.00
ATOM    789  CD  ILE X 266      64.494  49.391  88.137  0.00  0.00
ATOM    790  C   ILE X 266      67.655  53.333  87.813  0.00  0.00
ATOM    791  O   ILE X 266      67.492  53.498  86.604  0.00  0.00
ATOM    792  N   PRO X 267      68.782  53.760  88.377  0.00  0.00
ATOM    793  CA  PRO X 267      69.720  54.708  87.757  0.00  0.00
ATOM    794  CB  PRO X 267      70.846  54.739  88.792  0.00  0.00
ATOM    795  CG  PRO X 267      70.089  54.557  90.109  0.00  0.00
ATOM    796  CD  PRO X 267      69.154  53.400  89.752  0.00  0.00
ATOM    797  C   PRO X 267      70.243  54.413  86.350  0.00  0.00
ATOM    798  O   PRO X 267      70.110  55.260  85.467  0.00  0.00
ATOM    799  N   ALA X 268      70.706  53.170  86.247  0.00  0.00
ATOM    800  H   ALA X 268      70.878  52.592  87.045  0.00  0.00
ATOM    801  CA  ALA X 268      71.004  52.531  84.957  0.00  0.00
ATOM    802  CB  ALA X 268      71.333  51.041  85.063  0.00  0.00
ATOM    803  C   ALA X 268      70.074  52.697  83.753  0.00  0.00
ATOM    804  O   ALA X 268      70.559  52.923  82.646  0.00  0.00
ATOM    805  N   LEU X 269      68.774  52.740  84.034  0.00  0.00
ATOM    806  H   LEU X 269      68.407  52.641  84.959  0.00  0.00
ATOM    807  CA  LEU X 269      67.777  52.943  82.973  0.00  0.00
ATOM    808  CB  LEU X 269      66.674  51.893  83.127  0.00  0.00
ATOM    809  CG  LEU X 269      66.865  50.384  82.964  0.00  0.00
ATOM    810  CD1 LEU X 269      65.507  49.689  83.082  0.00  0.00
ATOM    811  CD2 LEU X 269      67.451  50.009  81.601  0.00  0.00
ATOM    812  C   LEU X 269      67.138  54.322  82.798  0.00  0.00
ATOM    813  O   LEU X 269      66.148  54.400  82.072  0.00  0.00
ATOM    814  N   GLN X 270      67.584  55.342  83.526  0.00  0.00
ATOM    815  H   GLN X 270      68.122  55.204  84.358  0.00  0.00
ATOM    816  CA  GLN X 270      67.348  56.757  83.206  0.00  0.00
ATOM    817  CB  GLN X 270      68.173  57.569  84.207  0.00  0.00
ATOM    818  CG  GLN X 270      67.262  58.462  85.054  0.00  0.00
ATOM    819  CD  GLN X 270      67.850  58.686  86.448  0.00  0.00
ATOM    820  OE1 GLN X 270      68.211  59.810  86.794  0.00  0.00
ATOM    821  NE2 GLN X 270      67.730  57.735  87.369  0.00  0.00
ATOM    822 HE21 GLN X 270      67.260  56.880  87.147  0.00  0.00
ATOM    823 HE22 GLN X 270      68.111  57.873  88.283  0.00  0.00
ATOM    824  C   GLN X 270      67.629  57.363  81.830  0.00  0.00
ATOM    825  O   GLN X 270      66.716  57.908  81.211  0.00  0.00
ATOM    826  N   GLY X 271      68.814  57.146  81.265  0.00  0.00
ATOM    827  H   GLY X 271      69.537  56.655  81.751  0.00  0.00
ATOM    828  CA  GLY X 271      69.228  57.566  79.918  0.00  0.00
ATOM    829  C   GLY X 271      68.392  57.101  78.724  0.00  0.00
ATOM    830  O   GLY X 271      67.780  57.954  78.082  0.00  0.00
ATOM    831  N   CYSHX 272      68.054  55.818  78.816  0.00  0.00
ATOM    832  H   CYSHX 272      68.457  55.214  79.503  0.00  0.00
ATOM    833  CA  CYSHX 272      67.076  55.145  77.948  0.00  0.00
ATOM    834  CB  CYSHX 272      67.169  53.618  77.915  0.00  0.00
ATOM    835  SG  CYSHX 272      66.556  52.843  79.455  0.00  0.00
ATOM    836  HG  CYSHX 272      66.369  51.908  78.528  0.00  0.00
ATOM    837  C   CYSHX 272      65.622  55.547  78.208  0.00  0.00
ATOM    838  O   CYSHX 272      64.908  55.690  77.217  0.00  0.00
ATOM    839  N   GLY X 273      65.235  55.753  79.463  0.00  0.00
ATOM    840  H   GLY X 273      65.778  55.459  80.249  0.00  0.00
ATOM    841  CA  GLY X 273      63.977  56.430  79.813  0.00  0.00
ATOM    842  C   GLY X 273      63.735  57.703  79.000  0.00  0.00
ATOM    843  O   GLY X 273      62.992  57.722  78.020  0.00  0.00
ATOM    844  N   ILE X 274      64.656  58.630  79.248  0.00  0.00
ATOM    845  H   ILE X 274      65.405  58.527  79.902  0.00  0.00
ATOM    846  CA  ILE X 274      64.572  59.899  78.511  0.00  0.00
ATOM    847  CB  ILE X 274      65.714  60.830  78.923  0.00  0.00
ATOM    848  CG1 ILE X 274      66.158  60.703  80.381  0.00  0.00
ATOM    849  CG2 ILE X 274      65.331  62.295  78.697  0.00  0.00
ATOM    850  CD  ILE X 274      67.547  61.209  80.775  0.00  0.00
ATOM    851  C   ILE X 274      64.644  59.780  76.986  0.00  0.00
ATOM    852  O   ILE X 274      63.748  60.276  76.307  0.00  0.00
ATOM    853  N   ALA X 275      65.558  58.947  76.495  0.00  0.00
ATOM    854  H   ALA X 275      66.292  58.526  77.029  0.00  0.00
ATOM    855  CA  ALA X 275      65.489  58.623  75.064  0.00  0.00
ATOM    856  CB  ALA X 275      66.479  57.493  74.765  0.00  0.00
ATOM    857  C   ALA X 275      64.167  58.140  74.464  0.00  0.00
ATOM    858  O   ALA X 275      63.652  58.747  73.525  0.00  0.00
ATOM    859  N   MET X 276      63.551  57.210  75.188  0.00  0.00
ATOM    860  H   MET X 276      63.957  56.843  76.026  0.00  0.00
ATOM    861  CA  MET X 276      62.243  56.617  74.873  0.00  0.00
ATOM    862  CB  MET X 276      61.771  55.425  75.707  0.00  0.00
ATOM    863  CG  MET X 276      60.804  54.476  74.998  0.00  0.00
ATOM    864  SD  MET X 276      61.504  53.669  73.512  0.00  0.00
ATOM    865  CE  MET X 276      62.447  52.358  74.262  0.00  0.00
ATOM    866  C   MET X 276      61.139  57.676  74.855  0.00  0.00
ATOM    867  O   MET X 276      60.607  57.944  73.779  0.00  0.00
ATOM    868  N   LEU X 277      61.173  58.555  75.854  0.00  0.00
ATOM    869  H   LEU X 277      61.835  58.503  76.601  0.00  0.00
ATOM    870  CA  LEU X 277      60.229  59.679  75.937  0.00  0.00
ATOM    871  CB  LEU X 277      60.191  60.529  77.208  0.00  0.00
ATOM    872  CG  LEU X 277      59.985  59.551  78.366  0.00  0.00
ATOM    873  CD1 LEU X 277      60.297  60.163  79.734  0.00  0.00
ATOM    874  CD2 LEU X 277      58.539  59.054  78.435  0.00  0.00
ATOM    875  C   LEU X 277      60.270  60.669  74.770  0.00  0.00
ATOM    876  O   LEU X 277      59.218  61.056  74.265  0.00  0.00
ATOM    877  N   ILE X 278      61.424  60.824  74.126  0.00  0.00
ATOM    878  H   ILE X 278      62.282  60.477  74.502  0.00  0.00
ATOM    879  CA  ILE X 278      61.599  61.497  72.830  0.00  0.00
ATOM    880  CB  ILE X 278      63.075  61.885  72.715  0.00  0.00
ATOM    881  CG1 ILE X 278      63.444  62.816  73.872  0.00  0.00
ATOM    882  CG2 ILE X 278      63.428  62.526  71.372  0.00  0.00
ATOM    883  CD  ILE X 278      64.916  62.998  74.246  0.00  0.00
ATOM    884  C   ILE X 278      61.017  60.778  71.611  0.00  0.00
ATOM    885  O   ILE X 278      60.128  61.373  71.004  0.00  0.00
ATOM    886  N   ILE X 279      61.396  59.516  71.426  0.00  0.00
ATOM    887  H   ILE X 279      62.093  59.078  71.993  0.00  0.00
ATOM    888  CA  ILE X 279      60.839  58.640  70.384  0.00  0.00
ATOM    889  CB  ILE X 279      61.558  57.290  70.418  0.00  0.00
ATOM    890  CG1 ILE X 279      63.077  57.468  70.445  0.00  0.00
ATOM    891  CG2 ILE X 279      61.269  56.559  69.106  0.00  0.00
ATOM    892  CD  ILE X 279      63.818  56.279  71.060  0.00  0.00
ATOM    893  C   ILE X 279      59.330  58.410  70.495  0.00  0.00
ATOM    894  O   ILE X 279      58.557  58.828  69.635  0.00  0.00
ATOM    895  N   SER X 280      58.929  58.281  71.756  0.00  0.00
ATOM    896  H   SER X 280      59.591  58.281  72.506  0.00  0.00
ATOM    897  CA  SER X 280      57.552  58.127  72.250  0.00  0.00
ATOM    898  CB  SER X 280      57.423  57.891  73.756  0.00  0.00
ATOM    899  OG  SER X 280      57.570  56.505  74.078  0.00  0.00
ATOM    900  HG  SER X 280      58.327  56.136  73.538  0.00  0.00
ATOM    901  C   SER X 280      56.698  59.340  71.875  0.00  0.00
ATOM    902  O   SER X 280      55.547  59.061  71.543  0.00  0.00
ATOM    903  N   VAL X 281      57.104  60.582  72.122  0.00  0.00
ATOM    904  H   VAL X 281      57.949  60.786  72.617  0.00  0.00
ATOM    905  CA  VAL X 281      56.348  61.767  71.690  0.00  0.00
ATOM    906  CB  VAL X 281      56.814  63.010  72.448  0.00  0.00
ATOM    907  CG1 VAL X 281      56.188  64.350  72.054  0.00  0.00
ATOM    908  CG2 VAL X 281      56.557  62.792  73.941  0.00  0.00
ATOM    909  C   VAL X 281      56.064  62.005  70.205  0.00  0.00
ATOM    910  O   VAL X 281      54.947  62.130  69.705  0.00  0.00
ATOM    911  N   LEU X 282      57.196  61.831  69.529  0.00  0.00
ATOM    912  H   LEU X 282      58.088  61.730  69.970  0.00  0.00
ATOM    913  CA  LEU X 282      57.212  61.774  68.060  0.00  0.00
ATOM    914  CB  LEU X 282      58.629  61.635  67.500  0.00  0.00
ATOM    915  CG  LEU X 282      59.477  62.909  67.462  0.00  0.00
ATOM    916  CD1 LEU X 282      60.799  62.766  68.219  0.00  0.00
ATOM    917  CD2 LEU X 282      59.684  63.504  66.068  0.00  0.00
ATOM    918  C   LEU X 282      56.354  60.724  67.350  0.00  0.00
ATOM    919  O   LEU X 282      55.576  61.126  66.487  0.00  0.00
ATOM    920  N   ILE X 283      56.490  59.463  67.751  0.00  0.00
ATOM    921  H   ILE X 283      57.176  59.179  68.420  0.00  0.00
ATOM    922  CA  ILE X 283      55.639  58.375  67.245  0.00  0.00
ATOM    923  CB  ILE X 283      56.251  56.982  67.409  0.00  0.00
ATOM    924  CG1 ILE X 283      56.482  56.776  68.908  0.00  0.00
ATOM    925  CG2 ILE X 283      57.306  56.702  66.337  0.00  0.00
ATOM    926  CD  ILE X 283      56.878  55.303  69.030  0.00  0.00
ATOM    927  C   ILE X 283      54.196  58.543  67.726  0.00  0.00
ATOM    928  O   ILE X 283      53.294  58.165  66.980  0.00  0.00
ATOM    929  N   ALA X 284      53.932  59.116  68.897  0.00  0.00
ATOM    930  H   ALA X 284      54.643  59.264  69.585  0.00  0.00
ATOM    931  CA  ALA X 284      52.605  59.591  69.315  0.00  0.00
ATOM    932  CB  ALA X 284      52.544  60.298  70.669  0.00  0.00
ATOM    933  C   ALA X 284      51.935  60.510  68.291  0.00  0.00
ATOM    934  O   ALA X 284      50.863  60.109  67.838  0.00  0.00
ATOM    935  N   ILE X 285      52.620  61.559  67.847  0.00  0.00
ATOM    936  H   ILE X 285      53.506  61.834  68.220  0.00  0.00
ATOM    937  CA  ILE X 285      52.109  62.403  66.756  0.00  0.00
ATOM    938  CB  ILE X 285      52.670  63.824  66.846  0.00  0.00
ATOM    939  CG1 ILE X 285      51.843  64.905  66.148  0.00  0.00
ATOM    940  CG2 ILE X 285      54.011  63.890  66.111  0.00  0.00
ATOM    941  CD  ILE X 285      50.324  65.010  66.309  0.00  0.00
ATOM    942  C   ILE X 285      52.221  61.810  65.349  0.00  0.00
ATOM    943  O   ILE X 285      51.274  62.071  64.609  0.00  0.00
ATOM    944  N   TYR X 286      53.119  60.851  65.137  0.00  0.00
ATOM    945  H   TYR X 286      53.949  60.736  65.681  0.00  0.00
ATOM    946  CA  TYR X 286      52.918  59.884  64.048  0.00  0.00
ATOM    947  CB  TYR X 286      54.258  59.191  63.791  0.00  0.00
ATOM    948  CG  TYR X 286      54.139  57.818  63.126  0.00  0.00
ATOM    949  CD1 TYR X 286      53.977  57.717  61.749  0.00  0.00
ATOM    950  HD1 TYR X 286      53.931  58.616  61.135  0.00  0.00
ATOM    951  CD2 TYR X 286      54.172  56.674  63.914  0.00  0.00
ATOM    952  HD2 TYR X 286      54.302  56.756  64.994  0.00  0.00
ATOM    953  CE1 TYR X 286      53.873  56.463  61.160  0.00  0.00
ATOM    954  HE1 TYR X 286      53.716  56.379  60.084  0.00  0.00
ATOM    955  CE2 TYR X 286      54.040  55.424  63.319  0.00  0.00
ATOM    956  HE2 TYR X 286      53.992  54.529  63.939  0.00  0.00
ATOM    957  CZ  TYR X 286      53.967  55.313  61.935  0.00  0.00
ATOM    958  OH  TYR X 286      54.399  54.161  61.354  0.00  0.00
ATOM    959  HH  TYR X 286      55.103  54.306  60.656  0.00  0.00
ATOM    960  C   TYR X 286      51.651  59.027  64.025  0.00  0.00
ATOM    961  O   TYR X 286      50.915  59.113  63.044  0.00  0.00
ATOM    962  N   TYR X 287      51.380  58.343  65.133  0.00  0.00
ATOM    963  H   TYR X 287      52.002  58.339  65.916  0.00  0.00
ATOM    964  CA  TYR X 287      50.172  57.531  65.347  0.00  0.00
ATOM    965  CB  TYR X 287      50.015  57.004  66.774  0.00  0.00
ATOM    966  CG  TYR X 287      50.976  55.924  67.273  0.00  0.00
ATOM    967  CD1 TYR X 287      51.606  55.008  66.438  0.00  0.00
ATOM    968  HD1 TYR X 287      51.170  54.748  65.473  0.00  0.00
ATOM    969  CD2 TYR X 287      51.576  56.159  68.505  0.00  0.00
ATOM    970  HD2 TYR X 287      51.085  56.857  69.183  0.00  0.00
ATOM    971  CE1 TYR X 287      52.800  54.431  66.854  0.00  0.00
ATOM    972  HE1 TYR X 287      53.295  53.738  66.174  0.00  0.00
ATOM    973  CE2 TYR X 287      52.758  55.565  68.933  0.00  0.00
ATOM    974  HE2 TYR X 287      53.169  55.791  69.917  0.00  0.00
ATOM    975  CZ  TYR X 287      53.406  54.680  68.079  0.00  0.00
ATOM    976  OH  TYR X 287      54.188  53.690  68.591  0.00  0.00
ATOM    977  HH  TYR X 287      54.398  53.807  69.563  0.00  0.00
ATOM    978  C   TYR X 287      48.951  58.409  65.062  0.00  0.00
ATOM    979  O   TYR X 287      48.251  58.180  64.077  0.00  0.00
ATOM    980  N   ASN X 288      48.908  59.624  65.601  0.00  0.00
ATOM    981  H   ASN X 288      49.601  59.933  66.252  0.00  0.00
ATOM    982  CA  ASN X 288      47.882  60.641  65.329  0.00  0.00
ATOM    983  CB  ASN X 288      48.252  61.890  66.131  0.00  0.00
ATOM    984  CG  ASN X 288      47.017  62.702  66.529  0.00  0.00
ATOM    985  OD1 ASN X 288      46.824  63.880  66.233  0.00  0.00
ATOM    986  ND2 ASN X 288      45.962  62.041  66.995  0.00  0.00
ATOM    987 HD21 ASN X 288      45.992  61.044  67.077  0.00  0.00
ATOM    988 HD22 ASN X 288      45.138  62.540  67.265  0.00  0.00
ATOM    989  C   ASN X 288      47.781  61.021  63.850  0.00  0.00
ATOM    990  O   ASN X 288      46.680  60.845  63.332  0.00  0.00
ATOM    991  N   VAL X 289      48.803  61.485  63.135  0.00  0.00
ATOM    992  H   VAL X 289      49.702  61.680  63.528  0.00  0.00
ATOM    993  CA  VAL X 289      48.678  61.746  61.694  0.00  0.00
ATOM    994  CB  VAL X 289      49.824  62.530  61.050  0.00  0.00
ATOM    995  CG1 VAL X 289      50.026  63.938  61.614  0.00  0.00
ATOM    996  CG2 VAL X 289      51.129  61.736  61.132  0.00  0.00
ATOM    997  C   VAL X 289      48.277  60.585  60.782  0.00  0.00
ATOM    998  O   VAL X 289      47.395  60.898  59.983  0.00  0.00
ATOM    999  N   ILE X 290      48.610  59.325  61.046  0.00  0.00
ATOM   1000  H   ILE X 290      49.231  59.068  61.788  0.00  0.00
ATOM   1001  CA  ILE X 290      48.085  58.203  60.255  0.00  0.00
ATOM   1002  CB  ILE X 290      49.053  57.018  60.267  0.00  0.00
ATOM   1003  CG1 ILE X 290      48.631  55.920  59.288  0.00  0.00
ATOM   1004  CG2 ILE X 290      49.205  56.489  61.694  0.00  0.00
ATOM   1005  CD  ILE X 290      49.057  56.435  57.911  0.00  0.00
ATOM   1006  C   ILE X 290      46.618  57.915  60.581  0.00  0.00
ATOM   1007  O   ILE X 290      45.845  57.861  59.624  0.00  0.00
ATOM   1008  N   ILE X 291      46.238  57.933  61.856  0.00  0.00
ATOM   1009  H   ILE X 291      46.887  57.991  62.614  0.00  0.00
ATOM   1010  CA  ILE X 291      44.826  57.869  62.257  0.00  0.00
ATOM   1011  CB  ILE X 291      44.782  57.714  63.778  0.00  0.00
ATOM   1012  CG1 ILE X 291      45.339  56.346  64.179  0.00  0.00
ATOM   1013  CG2 ILE X 291      43.492  58.097  64.508  0.00  0.00
ATOM   1014  CD  ILE X 291      44.436  55.152  63.865  0.00  0.00
ATOM   1015  C   ILE X 291      44.025  59.026  61.655  0.00  0.00
ATOM   1016  O   ILE X 291      43.004  58.816  61.003  0.00  0.00
ATOM   1017  N   CYSHX 292      44.672  60.182  61.533  0.00  0.00
ATOM   1018  H   CYSHX 292      45.621  60.281  61.832  0.00  0.00
ATOM   1019  CA  CYSHX 292      44.124  61.425  60.971  0.00  0.00
ATOM   1020  CB  CYSHX 292      44.776  62.712  61.481  0.00  0.00
ATOM   1021  SG  CYSHX 292      44.171  63.000  63.185  0.00  0.00
ATOM   1022  HG  CYSHX 292      45.238  62.223  63.349  0.00  0.00
ATOM   1023  C   CYSHX 292      43.788  61.344  59.481  0.00  0.00
ATOM   1024  O   CYSHX 292      42.698  61.718  59.049  0.00  0.00
ATOM   1025  N   TYR X 293      44.757  60.907  58.681  0.00  0.00
ATOM   1026  H   TYR X 293      45.686  60.742  59.014  0.00  0.00
ATOM   1027  CA  TYR X 293      44.583  60.621  57.250  0.00  0.00
ATOM   1028  CB  TYR X 293      45.865  60.270  56.493  0.00  0.00
ATOM   1029  CG  TYR X 293      47.244  60.898  56.710  0.00  0.00
ATOM   1030  CD1 TYR X 293      47.300  62.288  56.728  0.00  0.00
ATOM   1031  HD1 TYR X 293      46.370  62.856  56.743  0.00  0.00
ATOM   1032  CD2 TYR X 293      48.448  60.206  56.657  0.00  0.00
ATOM   1033  HD2 TYR X 293      48.420  59.117  56.615  0.00  0.00
ATOM   1034  CE1 TYR X 293      48.511  62.970  56.729  0.00  0.00
ATOM   1035  HE1 TYR X 293      48.542  64.056  56.810  0.00  0.00
ATOM   1036  CE2 TYR X 293      49.687  60.837  56.654  0.00  0.00
ATOM   1037  HE2 TYR X 293      50.617  60.270  56.675  0.00  0.00
ATOM   1038  CZ  TYR X 293      49.682  62.228  56.624  0.00  0.00
ATOM   1039  OH  TYR X 293      50.803  62.945  56.347  0.00  0.00
ATOM   1040  HH  TYR X 293      50.637  63.926  56.255  0.00  0.00
ATOM   1041  C   TYR X 293      43.488  59.605  56.919  0.00  0.00
ATOM   1042  O   TYR X 293      42.476  59.794  56.244  0.00  0.00
ATOM   1043  N   THR X 294      43.627  58.477  57.610  0.00  0.00
ATOM   1044  H   THR X 294      44.407  58.300  58.210  0.00  0.00
ATOM   1045  CA  THR X 294      42.639  57.389  57.548  0.00  0.00
ATOM   1046  CB  THR X 294      43.010  56.166  58.391  0.00  0.00
ATOM   1047  OG1 THR X 294      44.088  55.579  57.657  0.00  0.00
ATOM   1048  HG1 THR X 294      44.571  54.946  58.262  0.00  0.00
ATOM   1049  CG2 THR X 294      41.857  55.173  58.555  0.00  0.00
ATOM   1050  C   THR X 294      41.219  57.858  57.873  0.00  0.00
ATOM   1051  O   THR X 294      40.248  57.582  57.171  0.00  0.00
ATOM   1052  N   LEU X 295      41.070  58.716  58.878  0.00  0.00
ATOM   1053  H   LEU X 295      41.857  59.025  59.411  0.00  0.00
ATOM   1054  CA  LEU X 295      39.813  59.316  59.352  0.00  0.00
ATOM   1055  CB  LEU X 295      40.071  60.075  60.655  0.00  0.00
ATOM   1056  CG  LEU X 295      38.798  60.480  61.404  0.00  0.00
ATOM   1057  CD1 LEU X 295      37.953  59.317  61.927  0.00  0.00
ATOM   1058  CD2 LEU X 295      39.054  61.322  62.655  0.00  0.00
ATOM   1059  C   LEU X 295      39.139  60.142  58.255  0.00  0.00
ATOM   1060  O   LEU X 295      37.969  59.936  57.932  0.00  0.00
ATOM   1061  N   PHE X 296      39.931  60.884  57.486  0.00  0.00
ATOM   1062  H   PHE X 296      40.895  61.034  57.707  0.00  0.00
ATOM   1063  CA  PHE X 296      39.500  61.555  56.251  0.00  0.00
ATOM   1064  CB  PHE X 296      40.701  62.397  55.816  0.00  0.00
ATOM   1065  CG  PHE X 296      40.457  63.277  54.588  0.00  0.00
ATOM   1066  CD1 PHE X 296      39.713  64.451  54.575  0.00  0.00
ATOM   1067  HD1 PHE X 296      39.323  64.857  55.508  0.00  0.00
ATOM   1068  CD2 PHE X 296      40.778  62.688  53.371  0.00  0.00
ATOM   1069  HD2 PHE X 296      41.375  61.775  53.358  0.00  0.00
ATOM   1070  CE1 PHE X 296      39.463  65.109  53.377  0.00  0.00
ATOM   1071  HE1 PHE X 296      39.030  66.108  53.387  0.00  0.00
ATOM   1072  CE2 PHE X 296      40.353  63.241  52.169  0.00  0.00
ATOM   1073  HE2 PHE X 296      40.481  62.691  51.236  0.00  0.00
ATOM   1074  CZ  PHE X 296      39.764  64.500  52.163  0.00  0.00
ATOM   1075  HZ  PHE X 296      39.542  65.003  51.222  0.00  0.00
ATOM   1076  C   PHE X 296      38.874  60.621  55.215  0.00  0.00
ATOM   1077  O   PHE X 296      37.686  60.706  54.906  0.00  0.00
ATOM   1078  N   TYR X 297      39.738  59.700  54.796  0.00  0.00
ATOM   1079  H   TYR X 297      40.673  59.672  55.149  0.00  0.00
ATOM   1080  CA  TYR X 297      39.482  58.641  53.810  0.00  0.00
ATOM   1081  CB  TYR X 297      40.636  57.638  53.745  0.00  0.00
ATOM   1082  CG  TYR X 297      41.797  57.978  52.809  0.00  0.00
ATOM   1083  CD1 TYR X 297      41.796  57.202  51.655  0.00  0.00
ATOM   1084  HD1 TYR X 297      40.923  56.603  51.395  0.00  0.00
ATOM   1085  CD2 TYR X 297      42.888  58.751  53.187  0.00  0.00
ATOM   1086  HD2 TYR X 297      42.847  59.419  54.047  0.00  0.00
ATOM   1087  CE1 TYR X 297      42.919  57.199  50.837  0.00  0.00
ATOM   1088  HE1 TYR X 297      42.902  56.675  49.880  0.00  0.00
ATOM   1089  CE2 TYR X 297      44.035  58.631  52.410  0.00  0.00
ATOM   1090  HE2 TYR X 297      44.941  59.150  52.723  0.00  0.00
ATOM   1091  CZ  TYR X 297      44.065  57.869  51.248  0.00  0.00
ATOM   1092  OH  TYR X 297      45.256  57.757  50.600  0.00  0.00
ATOM   1093  HH  TYR X 297      45.216  57.175  49.786  0.00  0.00
ATOM   1094  C   TYR X 297      38.273  57.805  54.236  0.00  0.00
ATOM   1095  O   TYR X 297      37.518  57.412  53.348  0.00  0.00
ATOM   1096  N   LEU X 298      38.131  57.348  55.478  0.00  0.00
ATOM   1097  H   LEU X 298      38.862  57.454  56.151  0.00  0.00
ATOM   1098  CA  LEU X 298      36.959  56.660  56.036  0.00  0.00
ATOM   1099  CB  LEU X 298      37.177  56.513  57.543  0.00  0.00
ATOM   1100  CG  LEU X 298      36.458  55.305  58.146  0.00  0.00
ATOM   1101  CD1 LEU X 298      36.939  55.260  59.598  0.00  0.00
ATOM   1102  CD2 LEU X 298      34.935  55.446  58.147  0.00  0.00
ATOM   1103  C   LEU X 298      35.687  57.446  55.711  0.00  0.00
ATOM   1104  O   LEU X 298      34.847  56.873  55.018  0.00  0.00
ATOM   1105  N   PHE X 299      35.569  58.713  56.098  0.00  0.00
ATOM   1106  H   PHE X 299      36.320  59.299  56.404  0.00  0.00
ATOM   1107  CA  PHE X 299      34.211  59.276  56.065  0.00  0.00
ATOM   1108  CB  PHE X 299      34.051  60.513  56.951  0.00  0.00
ATOM   1109  CG  PHE X 299      33.967  60.051  58.408  0.00  0.00
ATOM   1110  CD1 PHE X 299      32.824  59.532  59.005  0.00  0.00
ATOM   1111  HD1 PHE X 299      31.997  59.138  58.415  0.00  0.00
ATOM   1112  CD2 PHE X 299      34.999  60.512  59.218  0.00  0.00
ATOM   1113  HD2 PHE X 299      35.921  60.838  58.736  0.00  0.00
ATOM   1114  CE1 PHE X 299      32.791  59.541  60.395  0.00  0.00
ATOM   1115  HE1 PHE X 299      31.916  59.108  60.881  0.00  0.00
ATOM   1116  CE2 PHE X 299      34.927  60.581  60.604  0.00  0.00
ATOM   1117  HE2 PHE X 299      35.729  61.025  61.192  0.00  0.00
ATOM   1118  CZ  PHE X 299      33.788  60.061  61.211  0.00  0.00
ATOM   1119  HZ  PHE X 299      33.683  60.062  62.296  0.00  0.00
ATOM   1120  C   PHE X 299      33.886  59.668  54.622  0.00  0.00
ATOM   1121  O   PHE X 299      32.864  59.214  54.112  0.00  0.00
ATOM   1122  N   ALA X 300      34.909  60.070  53.873  0.00  0.00
ATOM   1123  H   ALA X 300      35.811  60.276  54.254  0.00  0.00
ATOM   1124  CA  ALA X 300      34.805  60.249  52.418  0.00  0.00
ATOM   1125  CB  ALA X 300      36.070  60.960  51.935  0.00  0.00
ATOM   1126  C   ALA X 300      34.567  58.969  51.612  0.00  0.00
ATOM   1127  O   ALA X 300      34.119  59.134  50.478  0.00  0.00
ATOM   1128  N   SER X 301      34.802  57.755  52.102  0.00  0.00
ATOM   1129  H   SER X 301      35.279  57.588  52.964  0.00  0.00
ATOM   1130  CA  SER X 301      34.354  56.558  51.374  0.00  0.00
ATOM   1131  CB  SER X 301      35.075  55.332  51.935  0.00  0.00
ATOM   1132  OG  SER X 301      36.490  55.504  51.821  0.00  0.00
ATOM   1133  HG  SER X 301      36.819  55.954  52.652  0.00  0.00
ATOM   1134  C   SER X 301      32.904  56.249  50.995  0.00  0.00
ATOM   1135  O   SER X 301      32.601  55.493  50.073  0.00  0.00
ATOM   1136  N   PHE X 302      31.941  56.683  51.804  0.00  0.00
ATOM   1137  H   PHE X 302      32.119  57.277  52.589  0.00  0.00
ATOM   1138  CA  PHE X 302      30.528  56.325  51.611  0.00  0.00
ATOM   1139  CB  PHE X 302      29.788  56.797  52.863  0.00  0.00
ATOM   1140  CG  PHE X 302      30.050  56.003  54.144  0.00  0.00
ATOM   1141  CD1 PHE X 302      31.189  56.361  54.856  0.00  0.00
ATOM   1142  HD1 PHE X 302      31.926  57.048  54.440  0.00  0.00
ATOM   1143  CD2 PHE X 302      29.109  55.091  54.610  0.00  0.00
ATOM   1144  HD2 PHE X 302      28.233  54.831  54.016  0.00  0.00
ATOM   1145  CE1 PHE X 302      31.348  55.807  56.120  0.00  0.00
ATOM   1146  HE1 PHE X 302      32.228  56.061  56.711  0.00  0.00
ATOM   1147  CE2 PHE X 302      29.328  54.523  55.860  0.00  0.00
ATOM   1148  HE2 PHE X 302      28.652  53.752  56.229  0.00  0.00
ATOM   1149  CZ  PHE X 302      30.401  54.932  56.641  0.00  0.00
ATOM   1150  HZ  PHE X 302      30.502  54.567  57.663  0.00  0.00
ATOM   1151  C   PHE X 302      29.787  56.874  50.389  0.00  0.00
ATOM   1152  O   PHE X 302      28.591  57.157  50.439  0.00  0.00
ATOM   1153  N   VAL X 303      30.486  56.990  49.263  0.00  0.00
ATOM   1154  H   VAL X 303      31.382  56.558  49.155  0.00  0.00
ATOM   1155  CA  VAL X 303      30.056  57.739  48.074  0.00  0.00
ATOM   1156  CB  VAL X 303      31.167  58.648  47.543  0.00  0.00
ATOM   1157  CG1 VAL X 303      31.689  59.767  48.447  0.00  0.00
ATOM   1158  CG2 VAL X 303      32.386  57.860  47.062  0.00  0.00
ATOM   1159  C   VAL X 303      29.442  56.984  46.894  0.00  0.00
ATOM   1160  O   VAL X 303      29.812  55.884  46.486  0.00  0.00
ATOM   1161  N   SER X 304      28.468  57.636  46.264  0.00  0.00
ATOM   1162  H   SER X 304      28.228  58.580  46.491  0.00  0.00
ATOM   1163  CA  SER X 304      27.652  57.059  45.187  0.00  0.00
ATOM   1164  CB  SER X 304      26.366  57.880  45.076  0.00  0.00
ATOM   1165  OG  SER X 304      25.646  57.795  46.309  0.00  0.00
ATOM   1166  HG  SER X 304      24.897  58.458  46.280  0.00  0.00
ATOM   1167  C   SER X 304      28.348  57.098  43.824  0.00  0.00
ATOM   1168  O   SER X 304      28.263  56.095  43.117  0.00  0.00
ATOM   1169  N   VAL X 305      29.062  58.189  43.560  0.00  0.00
ATOM   1170  H   VAL X 305      29.075  59.004  44.139  0.00  0.00
ATOM   1171  CA  VAL X 305      29.893  58.230  42.348  0.00  0.00
ATOM   1172  CB  VAL X 305      29.810  59.617  41.710  0.00  0.00
ATOM   1173  CG1 VAL X 305      30.518  59.776  40.362  0.00  0.00
ATOM   1174  CG2 VAL X 305      28.349  60.052  41.569  0.00  0.00
ATOM   1175  C   VAL X 305      31.360  57.983  42.707  0.00  0.00
ATOM   1176  O   VAL X 305      32.176  58.896  42.836  0.00  0.00
ATOM   1177  N   LEU X 306      31.806  56.779  42.361  0.00  0.00
ATOM   1178  H   LEU X 306      31.288  56.157  41.774  0.00  0.00
ATOM   1179  CA  LEU X 306      33.105  56.258  42.811  0.00  0.00
ATOM   1180  CB  LEU X 306      33.046  54.731  42.728  0.00  0.00
ATOM   1181  CG  LEU X 306      32.008  53.968  43.552  0.00  0.00
ATOM   1182  CD1 LEU X 306      32.052  52.448  43.384  0.00  0.00
ATOM   1183  CD2 LEU X 306      32.204  54.274  45.038  0.00  0.00
ATOM   1184  C   LEU X 306      34.419  56.824  42.268  0.00  0.00
ATOM   1185  O   LEU X 306      34.646  56.860  41.059  0.00  0.00
ATOM   1186  N   PRO X 307      35.277  57.334  43.148  0.00  0.00
ATOM   1187  CA  PRO X 307      36.659  57.756  42.877  0.00  0.00
ATOM   1188  CB  PRO X 307      37.136  58.599  44.062  0.00  0.00
ATOM   1189  CG  PRO X 307      35.817  58.963  44.748  0.00  0.00
ATOM   1190  CD  PRO X 307      35.016  57.674  44.555  0.00  0.00
ATOM   1191  C   PRO X 307      37.609  56.641  42.433  0.00  0.00
ATOM   1192  O   PRO X 307      38.655  56.928  41.851  0.00  0.00
ATOM   1193  N   TRP X 308      37.504  55.426  42.963  0.00  0.00
ATOM   1194  H   TRP X 308      36.922  55.194  43.741  0.00  0.00
ATOM   1195  CA  TRP X 308      38.298  54.339  42.371  0.00  0.00
ATOM   1196  CB  TRP X 308      38.176  53.052  43.190  0.00  0.00
ATOM   1197  CG  TRP X 308      37.147  53.104  44.322  0.00  0.00
ATOM   1198  CD1 TRP X 308      36.100  52.284  44.324  0.00  0.00
ATOM   1199  HD1 TRP X 308      35.810  51.633  43.500  0.00  0.00
ATOM   1200  CD2 TRP X 308      37.151  53.766  45.545  0.00  0.00
ATOM   1201  NE1 TRP X 308      35.460  52.379  45.486  0.00  0.00
ATOM   1202  HE1 TRP X 308      34.686  51.812  45.768  0.00  0.00
ATOM   1203  CE2 TRP X 308      36.010  53.346  46.217  0.00  0.00
ATOM   1204  CE3 TRP X 308      37.830  54.905  45.962  0.00  0.00
ATOM   1205  HE3 TRP X 308      38.750  55.228  45.473  0.00  0.00
ATOM   1206  CZ2 TRP X 308      35.405  54.046  47.255  0.00  0.00
ATOM   1207  HZ2 TRP X 308      34.489  53.720  47.746  0.00  0.00
ATOM   1208  CZ3 TRP X 308      37.287  55.613  47.027  0.00  0.00
ATOM   1209  HZ3 TRP X 308      37.804  56.492  47.414  0.00  0.00
ATOM   1210  CH2 TRP X 308      36.089  55.206  47.600  0.00  0.00
ATOM   1211  HH2 TRP X 308      35.655  55.839  48.374  0.00  0.00
ATOM   1212  C   TRP X 308      38.089  54.233  40.859  0.00  0.00
ATOM   1213  O   TRP X 308      36.993  54.326  40.307  0.00  0.00
ATOM   1214  N   GLY X 309      39.180  54.168  40.101  0.00  0.00
ATOM   1215  H   GLY X 309      40.102  54.169  40.488  0.00  0.00
ATOM   1216  CA  GLY X 309      39.142  54.089  38.634  0.00  0.00
ATOM   1217  C   GLY X 309      38.507  55.266  37.890  0.00  0.00
ATOM   1218  O   GLY X 309      37.704  55.028  36.989  0.00  0.00
ATOM   1219  N   SER X 310      38.467  56.481  38.427  0.00  0.00
ATOM   1220  H   SER X 310      38.987  56.702  39.252  0.00  0.00
ATOM   1221  CA  SER X 310      37.696  57.628  37.923  0.00  0.00
ATOM   1222  CB  SER X 310      37.224  58.484  39.099  0.00  0.00
ATOM   1223  OG  SER X 310      36.390  59.556  38.650  0.00  0.00
ATOM   1224  HG  SER X 310      35.572  59.163  38.231  0.00  0.00
ATOM   1225  C   SER X 310      38.527  58.438  36.924  0.00  0.00
ATOM   1226  O   SER X 310      39.747  58.469  36.771  0.00  0.00
ATOM   1227  N   CYS2X 311      37.822  58.828  35.866  0.00  0.00
ATOM   1228  H   CYS2X 311      37.040  58.282  35.567  0.00  0.00
ATOM   1229  CA  CYS2X 311      37.982  59.995  34.986  0.00  0.00
ATOM   1230  CB  CYS2X 311      37.666  59.686  33.521  0.00  0.00
ATOM   1231  SG  CYS2X 311      39.049  60.445  32.591  0.00  0.00
ATOM   1232  C   CYS2X 311      37.234  61.271  35.379  0.00  0.00
ATOM   1233  O   CYS2X 311      37.697  62.410  35.413  0.00  0.00
ATOM   1234  N   ASN X 312      35.994  61.049  35.805  0.00  0.00
ATOM   1235  H   ASN X 312      35.671  60.105  35.877  0.00  0.00
ATOM   1236  CA  ASN X 312      34.912  61.952  36.225  0.00  0.00
ATOM   1237  CB  ASN X 312      33.552  61.358  35.851  0.00  0.00
ATOM   1238  CG  ASN X 312      33.381  60.063  36.650  0.00  0.00
ATOM   1239  OD1 ASN X 312      34.273  59.402  37.181  0.00  0.00
ATOM   1240  ND2 ASN X 312      32.138  59.777  37.024  0.00  0.00
ATOM   1241 HD21 ASN X 312      31.388  60.394  36.782  0.00  0.00
ATOM   1242 HD22 ASN X 312      31.952  58.947  37.549  0.00  0.00
ATOM   1243  C   ASN X 312      35.019  62.614  37.600  0.00  0.00
ATOM   1244  O   ASN X 312      34.480  63.708  37.767  0.00  0.00
ATOM   1245  N   ASN X 313      35.731  62.106  38.603  0.00  0.00
ATOM   1246  H   ASN X 313      36.218  61.235  38.540  0.00  0.00
ATOM   1247  CA  ASN X 313      35.853  62.801  39.892  0.00  0.00
ATOM   1248  CB  ASN X 313      36.149  61.799  41.010  0.00  0.00
ATOM   1249  CG  ASN X 313      34.935  61.340  41.819  0.00  0.00
ATOM   1250  OD1 ASN X 313      34.564  61.852  42.875  0.00  0.00
ATOM   1251  ND2 ASN X 313      34.356  60.228  41.375  0.00  0.00
ATOM   1252 HD21 ASN X 313      34.722  59.761  40.569  0.00  0.00
ATOM   1253 HD22 ASN X 313      33.557  59.858  41.846  0.00  0.00
ATOM   1254  C   ASN X 313      36.900  63.914  39.809  0.00  0.00
ATOM   1255  O   ASN X 313      37.949  63.736  39.192  0.00  0.00
ATOM   1256  N   PRO X 314      36.641  65.123  40.300  0.00  0.00
ATOM   1257  CA  PRO X 314      37.351  66.309  39.800  0.00  0.00
ATOM   1258  CB  PRO X 314      36.845  67.474  40.653  0.00  0.00
ATOM   1259  CG  PRO X 314      35.964  66.848  41.735  0.00  0.00
ATOM   1260  CD  PRO X 314      35.547  65.470  41.218  0.00  0.00
ATOM   1261  C   PRO X 314      38.880  66.228  39.780  0.00  0.00
ATOM   1262  O   PRO X 314      39.582  66.864  38.997  0.00  0.00
ATOM   1263  N   TRP X 315      39.408  65.705  40.884  0.00  0.00
ATOM   1264  H   TRP X 315      38.880  65.243  41.596  0.00  0.00
ATOM   1265  CA  TRP X 315      40.860  65.801  41.093  0.00  0.00
ATOM   1266  CB  TRP X 315      41.194  65.399  42.531  0.00  0.00
ATOM   1267  CG  TRP X 315      40.584  64.088  43.034  0.00  0.00
ATOM   1268  CD1 TRP X 315      41.040  62.848  42.885  0.00  0.00
ATOM   1269  HD1 TRP X 315      41.971  62.580  42.386  0.00  0.00
ATOM   1270  CD2 TRP X 315      39.341  63.997  43.649  0.00  0.00
ATOM   1271  NE1 TRP X 315      40.194  61.982  43.435  0.00  0.00
ATOM   1272  HE1 TRP X 315      40.315  60.990  43.464  0.00  0.00
ATOM   1273  CE2 TRP X 315      39.161  62.650  43.941  0.00  0.00
ATOM   1274  CE3 TRP X 315      38.551  65.030  44.141  0.00  0.00
ATOM   1275  HE3 TRP X 315      38.766  66.074  43.919  0.00  0.00
ATOM   1276  CZ2 TRP X 315      38.102  62.301  44.772  0.00  0.00
ATOM   1277  HZ2 TRP X 315      37.945  61.266  45.075  0.00  0.00
ATOM   1278  CZ3 TRP X 315      37.471  64.654  44.931  0.00  0.00
ATOM   1279  HZ3 TRP X 315      36.799  65.413  45.335  0.00  0.00
ATOM   1280  CH2 TRP X 315      37.251  63.310  45.206  0.00  0.00
ATOM   1281  HH2 TRP X 315      36.370  63.035  45.788  0.00  0.00
ATOM   1282  C   TRP X 315      41.789  65.007  40.174  0.00  0.00
ATOM   1283  O   TRP X 315      42.940  65.387  39.960  0.00  0.00
ATOM   1284  N   ASN X 316      41.150  64.016  39.559  0.00  0.00
ATOM   1285  H   ASN X 316      40.163  63.890  39.651  0.00  0.00
ATOM   1286  CA  ASN X 316      41.783  63.011  38.693  0.00  0.00
ATOM   1287  CB  ASN X 316      40.805  61.843  38.543  0.00  0.00
ATOM   1288  CG  ASN X 316      40.463  61.108  39.840  0.00  0.00
ATOM   1289  OD1 ASN X 316      39.437  61.276  40.498  0.00  0.00
ATOM   1290  ND2 ASN X 316      41.394  60.280  40.307  0.00  0.00
ATOM   1291 HD21 ASN X 316      42.256  60.169  39.815  0.00  0.00
ATOM   1292 HD22 ASN X 316      41.231  59.769  41.152  0.00  0.00
ATOM   1293  C   ASN X 316      42.274  63.552  37.348  0.00  0.00
ATOM   1294  O   ASN X 316      41.833  64.610  36.900  0.00  0.00
ATOM   1295  N   THR X 317      43.232  62.832  36.772  0.00  0.00
ATOM   1296  H   THR X 317      43.698  62.064  37.210  0.00  0.00
ATOM   1297  CA  THR X 317      43.653  63.165  35.403  0.00  0.00
ATOM   1298  CB  THR X 317      44.829  62.302  34.941  0.00  0.00
ATOM   1299  OG1 THR X 317      44.778  60.904  35.236  0.00  0.00
ATOM   1300  HG1 THR X 317      45.341  60.734  36.045  0.00  0.00
ATOM   1301  CG2 THR X 317      46.120  63.050  35.281  0.00  0.00
ATOM   1302  C   THR X 317      42.497  63.038  34.411  0.00  0.00
ATOM   1303  O   THR X 317      41.735  62.079  34.531  0.00  0.00
ATOM   1304  N   PRO X 318      42.228  64.037  33.573  0.00  0.00
ATOM   1305  CA  PRO X 318      41.044  64.014  32.702  0.00  0.00
ATOM   1306  CB  PRO X 318      40.719  65.484  32.428  0.00  0.00
ATOM   1307  CG  PRO X 318      42.093  66.144  32.571  0.00  0.00
ATOM   1308  CD  PRO X 318      42.883  65.352  33.614  0.00  0.00
ATOM   1309  C   PRO X 318      41.096  63.004  31.554  0.00  0.00
ATOM   1310  O   PRO X 318      40.053  62.954  30.906  0.00  0.00
ATOM   1311  N   GLU X 319      42.245  62.557  31.055  0.00  0.00
ATOM   1312  H   GLU X 319      43.135  62.884  31.372  0.00  0.00
ATOM   1313  CA  GLU X 319      42.311  61.542  29.993  0.00  0.00
ATOM   1314  CB  GLU X 319      43.757  61.389  29.515  0.00  0.00
ATOM   1315  CG  GLU X 319      43.769  60.761  28.119  0.00  0.00
ATOM   1316  CD  GLU X 319      45.210  60.980  27.653  0.00  0.00
ATOM   1317  OE1 GLU X 319      46.089  60.130  27.911  0.00  0.00
ATOM   1318  OE2 GLU X 319      45.371  61.944  26.873  0.00  0.00
ATOM   1319  C   GLU X 319      41.856  60.153  30.445  0.00  0.00
ATOM   1320  O   GLU X 319      42.380  59.532  31.369  0.00  0.00
ATOM   1321  N   CYS2X 320      40.880  59.636  29.704  0.00  0.00
ATOM   1322  H   CYS2X 320      40.563  60.063  28.858  0.00  0.00
ATOM   1323  CA  CYS2X 320      40.174  58.394  30.052  0.00  0.00
ATOM   1324  CB  CYS2X 320      38.668  58.639  30.173  0.00  0.00
ATOM   1325  SG  CYS2X 320      38.301  60.354  30.695  0.00  0.00
ATOM   1326  C   CYS2X 320      40.445  57.137  29.223  0.00  0.00
ATOM   1327  O   CYS2X 320      40.652  57.166  28.011  0.00  0.00
ATOM   1328  N   LYSHX 321      40.660  56.031  29.932  0.00  0.00
ATOM   1329  H   LYSHX 321      40.779  56.028  30.924  0.00  0.00
ATOM   1330  CA  LYSHX 321      40.734  54.717  29.277  0.00  0.00
ATOM   1331  CB  LYSHX 321      42.201  54.292  29.368  0.00  0.00
ATOM   1332  CG  LYSHX 321      43.269  54.832  28.416  0.00  0.00
ATOM   1333  CD  LYSHX 321      42.986  54.427  26.968  0.00  0.00
ATOM   1334  CE  LYSHX 321      43.685  55.262  25.893  0.00  0.00
ATOM   1335 MNZ1 LYSHX 321      44.034  53.962  24.577  0.00  0.00
ATOM   1336 MNZ2 LYSHX 321      43.243  55.240  24.063  0.00  0.00
ATOM   1337  NZ  LYSHX 321      43.645  54.693  24.539  0.00  0.00
ATOM   1338  HZ1 LYSHX 321      44.105  53.804  24.536  0.00  0.00
ATOM   1339  HZ2 LYSHX 321      42.694  54.575  24.253  0.00  0.00
ATOM   1340  HZ3 LYSHX 321      44.109  55.309  23.903  0.00  0.00
ATOM   1341  C   LYSHX 321      39.831  53.562  29.712  0.00  0.00
ATOM   1342  O   LYSHX 321      39.528  53.445  30.899  0.00  0.00
ATOM   1343  N   ASP X 322      39.763  52.584  28.813  0.00  0.00
ATOM   1344  H   ASP X 322      40.145  52.686  27.895  0.00  0.00
ATOM   1345  CA  ASP X 322      39.142  51.270  29.040  0.00  0.00
ATOM   1346  CB  ASP X 322      38.793  50.585  27.717  0.00  0.00
ATOM   1347  CG  ASP X 322      39.935  50.504  26.702  0.00  0.00
ATOM   1348  OD1 ASP X 322      40.434  49.374  26.515  0.00  0.00
ATOM   1349  OD2 ASP X 322      40.290  51.575  26.164  0.00  0.00
ATOM   1350  C   ASP X 322      39.945  50.407  30.014  0.00  0.00
ATOM   1351  O   ASP X 322      39.285  49.677  30.753  0.00  0.00
ATOM   1352  N   LYSHX 323      41.153  50.185  29.503  0.00  0.00
ATOM   1353  H   LYSHX 323      41.376  50.483  28.575  0.00  0.00
ATOM   1354  CA  LYSHX 323      42.293  49.514  30.144  0.00  0.00
ATOM   1355  CB  LYSHX 323      43.226  49.121  28.996  0.00  0.00
ATOM   1356  CG  LYSHX 323      42.831  48.011  28.020  0.00  0.00
ATOM   1357  CD  LYSHX 323      43.781  47.730  26.854  0.00  0.00
ATOM   1358  CE  LYSHX 323      43.291  46.658  25.879  0.00  0.00
ATOM   1359 MNZ1 LYSHX 323      44.728  46.757  24.666  0.00  0.00
ATOM   1360 MNZ2 LYSHX 323      43.289  46.684  23.996  0.00  0.00
ATOM   1361  NZ  LYSHX 323      43.908  46.712  24.546  0.00  0.00
ATOM   1362  HZ1 LYSHX 323      44.902  46.768  24.641  0.00  0.00
ATOM   1363  HZ2 LYSHX 323      43.668  45.888  24.033  0.00  0.00
ATOM   1364  HZ3 LYSHX 323      43.575  47.518  24.056  0.00  0.00
ATOM   1365  C   LYSHX 323      43.040  50.411  31.134  0.00  0.00
ATOM   1366  O   LYSHX 323      42.740  51.595  31.274  0.00  0.00
ATOM   1367  N   THR X 324      43.973  49.874  31.916  0.00  0.00
ATOM   1368  H   THR X 324      44.182  48.897  31.895  0.00  0.00
ATOM   1369  CA  THR X 324      44.789  50.627  32.880  0.00  0.00
ATOM   1370  CB  THR X 324      45.628  49.687  33.748  0.00  0.00
ATOM   1371  OG1 THR X 324      46.193  48.680  32.905  0.00  0.00
ATOM   1372  HG1 THR X 324      46.803  48.112  33.460  0.00  0.00
ATOM   1373  CG2 THR X 324      44.787  49.016  34.837  0.00  0.00
ATOM   1374  C   THR X 324      45.770  51.488  32.080  0.00  0.00
ATOM   1375  O   THR X 324      46.349  51.022  31.099  0.00  0.00
ATOM   1376  N   LYSHX 325      45.747  52.779  32.398  0.00  0.00
ATOM   1377  H   LYSHX 325      45.092  53.184  33.035  0.00  0.00
ATOM   1378  CA  LYSHX 325      46.724  53.699  31.800  0.00  0.00
ATOM   1379  CB  LYSHX 325      46.410  55.144  32.193  0.00  0.00
ATOM   1380  CG  LYSHX 325      45.032  55.515  31.641  0.00  0.00
ATOM   1381  CD  LYSHX 325      44.778  56.971  32.036  0.00  0.00
ATOM   1382  CE  LYSHX 325      44.645  57.303  33.523  0.00  0.00
ATOM   1383 MNZ1 LYSHX 325      43.671  58.914  33.531  0.00  0.00
ATOM   1384 MNZ2 LYSHX 325      45.250  59.085  33.568  0.00  0.00
ATOM   1385  NZ  LYSHX 325      44.486  58.764  33.546  0.00  0.00
ATOM   1386  HZ1 LYSHX 325      43.513  58.995  33.530  0.00  0.00
ATOM   1387  HZ2 LYSHX 325      44.901  59.132  34.378  0.00  0.00
ATOM   1388  HZ3 LYSHX 325      44.936  59.162  32.746  0.00  0.00
ATOM   1389  C   LYSHX 325      48.189  53.417  32.143  0.00  0.00
ATOM   1390  O   LYSHX 325      48.631  53.227  33.275  0.00  0.00
ATOM   1391  N   LEU X 326      49.013  53.454  31.100  0.00  0.00
ATOM   1392  H   LEU X 326      48.693  53.683  30.181  0.00  0.00
ATOM   1393  CA  LEU X 326      50.455  53.172  31.164  0.00  0.00
ATOM   1394  CB  LEU X 326      51.018  52.609  29.858  0.00  0.00
ATOM   1395  CG  LEU X 326      50.506  51.197  29.565  0.00  0.00
ATOM   1396  CD1 LEU X 326      50.835  50.846  28.112  0.00  0.00
ATOM   1397  CD2 LEU X 326      51.230  50.220  30.494  0.00  0.00
ATOM   1398  C   LEU X 326      51.310  54.324  31.695  0.00  0.00
ATOM   1399  O   LEU X 326      50.985  55.466  31.376  0.00  0.00
ATOM   1400  N   LEU X 327      52.219  54.047  32.627  0.00  0.00
ATOM   1401  H   LEU X 327      52.373  53.100  32.910  0.00  0.00
ATOM   1402  CA  LEU X 327      53.102  54.961  33.366  0.00  0.00
ATOM   1403  CB  LEU X 327      53.939  55.960  32.565  0.00  0.00
ATOM   1404  CG  LEU X 327      55.309  55.422  32.149  0.00  0.00
ATOM   1405  CD1 LEU X 327      56.196  54.868  33.265  0.00  0.00
ATOM   1406  CD2 LEU X 327      55.180  54.412  31.007  0.00  0.00
ATOM   1407  C   LEU X 327      52.331  55.782  34.403  0.00  0.00
ATOM   1408  O   LEU X 327      52.903  55.947  35.480  0.00  0.00
ATOM   1409  N   LEU X 328      51.409  56.572  33.859  0.00  0.00
ATOM   1410  H   LEU X 328      51.210  56.548  32.880  0.00  0.00
ATOM   1411  CA  LEU X 328      50.590  57.550  34.589  0.00  0.00
ATOM   1412  CB  LEU X 328      49.620  58.228  33.620  0.00  0.00
ATOM   1413  CG  LEU X 328      50.322  59.025  32.520  0.00  0.00
ATOM   1414  CD1 LEU X 328      49.478  58.976  31.245  0.00  0.00
ATOM   1415  CD2 LEU X 328      50.491  60.487  32.936  0.00  0.00
ATOM   1416  C   LEU X 328      49.782  56.911  35.720  0.00  0.00
ATOM   1417  O   LEU X 328      49.555  55.703  35.679  0.00  0.00
ATOM   1418  N   ASP X 329      49.674  57.663  36.812  0.00  0.00
ATOM   1419  H   ASP X 329      50.064  58.584  36.832  0.00  0.00
ATOM   1420  CA  ASP X 329      49.025  57.332  38.089  0.00  0.00
ATOM   1421  CB  ASP X 329      49.095  58.573  38.981  0.00  0.00
ATOM   1422  CG  ASP X 329      50.470  59.241  38.949  0.00  0.00
ATOM   1423  OD1 ASP X 329      50.748  59.944  37.954  0.00  0.00
ATOM   1424  OD2 ASP X 329      51.249  59.172  39.924  0.00  0.00
ATOM   1425  C   ASP X 329      47.638  56.690  38.016  0.00  0.00
ATOM   1426  O   ASP X 329      46.773  56.981  37.191  0.00  0.00
ATOM   1427  N   SER X 369      47.361  55.857  39.014  0.00  0.00
ATOM   1428  H   SER X 369      47.996  55.693  39.770  0.00  0.00
ATOM   1429  CA  SER X 369      46.103  55.101  39.105  0.00  0.00
ATOM   1430  CB  SER X 369      46.256  53.777  39.857  0.00  0.00
ATOM   1431  OG  SER X 369      45.007  53.095  39.713  0.00  0.00
ATOM   1432  HG  SER X 369      44.752  52.719  40.604  0.00  0.00
ATOM   1433  C   SER X 369      45.139  55.945  39.941  0.00  0.00
ATOM   1434  O   SER X 369      45.507  56.692  40.846  0.00  0.00
ATOM   1435  N   GLY X 370      43.850  55.777  39.657  0.00  0.00
ATOM   1436  H   GLY X 370      43.526  55.095  39.001  0.00  0.00
ATOM   1437  CA  GLY X 370      42.786  56.577  40.282  0.00  0.00
ATOM   1438  C   GLY X 370      42.872  56.616  41.809  0.00  0.00
ATOM   1439  O   GLY X 370      43.068  57.716  42.323  0.00  0.00
ATOM   1440  N   SER X 371      43.073  55.446  42.409  0.00  0.00
ATOM   1441  H   SER X 371      43.078  54.592  41.889  0.00  0.00
ATOM   1442  CA  SER X 371      43.306  55.227  43.844  0.00  0.00
ATOM   1443  CB  SER X 371      43.707  53.770  44.081  0.00  0.00
ATOM   1444  OG  SER X 371      44.619  53.146  43.173  0.00  0.00
ATOM   1445  HG  SER X 371      44.305  52.210  43.008  0.00  0.00
ATOM   1446  C   SER X 371      44.487  56.038  44.381  0.00  0.00
ATOM   1447  O   SER X 371      44.407  56.751  45.381  0.00  0.00
ATOM   1448  N   GLU X 372      45.598  56.088  43.651  0.00  0.00
ATOM   1449  H   GLU X 372      45.660  55.614  42.773  0.00  0.00
ATOM   1450  CA  GLU X 372      46.839  56.801  43.987  0.00  0.00
ATOM   1451  CB  GLU X 372      47.974  56.329  43.077  0.00  0.00
ATOM   1452  CG  GLU X 372      48.438  54.900  43.369  0.00  0.00
ATOM   1453  CD  GLU X 372      49.404  54.383  42.300  0.00  0.00
ATOM   1454  OE1 GLU X 372      50.434  53.791  42.690  0.00  0.00
ATOM   1455  OE2 GLU X 372      49.311  54.724  41.101  0.00  0.00
ATOM   1456  C   GLU X 372      46.630  58.315  43.919  0.00  0.00
ATOM   1457  O   GLU X 372      47.019  59.110  44.774  0.00  0.00
ATOM   1458  N   GLU X 373      45.885  58.749  42.906  0.00  0.00
ATOM   1459  H   GLU X 373      45.525  58.118  42.219  0.00  0.00
ATOM   1460  CA  GLU X 373      45.493  60.143  42.651  0.00  0.00
ATOM   1461  CB  GLU X 373      44.829  60.217  41.275  0.00  0.00
ATOM   1462  CG  GLU X 373      45.842  59.914  40.168  0.00  0.00
ATOM   1463  CD  GLU X 373      45.243  60.341  38.826  0.00  0.00
ATOM   1464  OE1 GLU X 373      46.127  60.682  38.011  0.00  0.00
ATOM   1465  OE2 GLU X 373      44.008  60.413  38.652  0.00  0.00
ATOM   1466  C   GLU X 373      44.579  60.797  43.690  0.00  0.00
ATOM   1467  O   GLU X 373      44.570  62.018  43.843  0.00  0.00
ATOM   1468  N   TYR X 374      43.807  59.949  44.363  0.00  0.00
ATOM   1469  H   TYR X 374      43.715  58.991  44.093  0.00  0.00
ATOM   1470  CA  TYR X 374      43.017  60.298  45.552  0.00  0.00
ATOM   1471  CB  TYR X 374      42.397  59.007  46.091  0.00  0.00
ATOM   1472  CG  TYR X 374      41.216  59.152  47.054  0.00  0.00
ATOM   1473  CD1 TYR X 374      39.953  59.459  46.563  0.00  0.00
ATOM   1474  HD1 TYR X 374      39.814  59.561  45.486  0.00  0.00
ATOM   1475  CD2 TYR X 374      41.391  59.126  48.433  0.00  0.00
ATOM   1476  HD2 TYR X 374      42.382  58.938  48.845  0.00  0.00
ATOM   1477  CE1 TYR X 374      38.862  59.638  47.405  0.00  0.00
ATOM   1478  HE1 TYR X 374      37.872  59.832  46.992  0.00  0.00
ATOM   1479  CE2 TYR X 374      40.320  59.335  49.294  0.00  0.00
ATOM   1480  HE2 TYR X 374      40.475  59.318  50.373  0.00  0.00
ATOM   1481  CZ  TYR X 374      39.049  59.566  48.780  0.00  0.00
ATOM   1482  OH  TYR X 374      37.993  59.511  49.634  0.00  0.00
ATOM   1483  HH  TYR X 374      37.141  59.215  49.198  0.00  0.00
ATOM   1484  C   TYR X 374      43.843  60.896  46.693  0.00  0.00
ATOM   1485  O   TYR X 374      43.403  61.952  47.144  0.00  0.00
ATOM   1486  N   PHE X 375      44.917  60.219  47.089  0.00  0.00
ATOM   1487  H   PHE X 375      45.129  59.298  46.763  0.00  0.00
ATOM   1488  CA  PHE X 375      45.887  60.774  48.045  0.00  0.00
ATOM   1489  CB  PHE X 375      46.865  59.641  48.364  0.00  0.00
ATOM   1490  CG  PHE X 375      47.764  60.026  49.540  0.00  0.00
ATOM   1491  CD1 PHE X 375      47.375  60.226  50.859  0.00  0.00
ATOM   1492  HD1 PHE X 375      46.348  60.019  51.162  0.00  0.00
ATOM   1493  CD2 PHE X 375      49.098  60.165  49.175  0.00  0.00
ATOM   1494  HD2 PHE X 375      49.415  59.910  48.164  0.00  0.00
ATOM   1495  CE1 PHE X 375      48.294  60.691  51.793  0.00  0.00
ATOM   1496  HE1 PHE X 375      47.999  60.851  52.830  0.00  0.00
ATOM   1497  CE2 PHE X 375      50.029  60.630  50.097  0.00  0.00
ATOM   1498  HE2 PHE X 375      51.077  60.742  49.821  0.00  0.00
ATOM   1499  CZ  PHE X 375      49.595  60.950  51.379  0.00  0.00
ATOM   1500  HZ  PHE X 375      50.293  61.414  52.076  0.00  0.00
ATOM   1501  C   PHE X 375      46.604  62.000  47.476  0.00  0.00
ATOM   1502  O   PHE X 375      46.334  63.135  47.866  0.00  0.00
ATOM   1503  N   LYSHX 376      47.324  61.735  46.389  0.00  0.00
ATOM   1504  H   LYSHX 376      47.393  60.816  46.001  0.00  0.00
ATOM   1505  CA  LYSHX 376      48.084  62.759  45.656  0.00  0.00
ATOM   1506  CB  LYSHX 376      48.600  62.254  44.307  0.00  0.00
ATOM   1507  CG  LYSHX 376      49.482  61.016  44.481  0.00  0.00
ATOM   1508  CD  LYSHX 376      50.139  60.675  43.143  0.00  0.00
ATOM   1509  CE  LYSHX 376      51.004  59.424  43.307  0.00  0.00
ATOM   1510 MNZ1 LYSHX 376      52.720  60.175  43.500  0.00  0.00
ATOM   1511 MNZ2 LYSHX 376      52.341  59.081  44.587  0.00  0.00
ATOM   1512  NZ  LYSHX 376      52.318  59.599  43.941  0.00  0.00
ATOM   1513  HZ1 LYSHX 376      52.842  60.289  43.440  0.00  0.00
ATOM   1514  HZ2 LYSHX 376      52.195  59.899  44.888  0.00  0.00
ATOM   1515  HZ3 LYSHX 376      52.814  58.731  43.929  0.00  0.00
ATOM   1516  C   LYSHX 376      47.407  64.127  45.551  0.00  0.00
ATOM   1517  O   LYSHX 376      47.956  65.102  46.061  0.00  0.00
ATOM   1518  N   TYR X 377      46.176  64.092  45.048  0.00  0.00
ATOM   1519  H   TYR X 377      45.751  63.267  44.674  0.00  0.00
ATOM   1520  CA  TYR X 377      45.357  65.312  45.021  0.00  0.00
ATOM   1521  CB  TYR X 377      44.599  65.247  43.694  0.00  0.00
ATOM   1522  CG  TYR X 377      45.585  65.592  42.576  0.00  0.00
ATOM   1523  CD1 TYR X 377      46.198  64.532  41.916  0.00  0.00
ATOM   1524  HD1 TYR X 377      45.718  63.553  41.891  0.00  0.00
ATOM   1525  CD2 TYR X 377      46.199  66.838  42.565  0.00  0.00
ATOM   1526  HD2 TYR X 377      45.768  67.658  43.141  0.00  0.00
ATOM   1527  CE1 TYR X 377      47.424  64.723  41.290  0.00  0.00
ATOM   1528  HE1 TYR X 377      47.944  63.868  40.860  0.00  0.00
ATOM   1529  CE2 TYR X 377      47.359  67.049  41.828  0.00  0.00
ATOM   1530  HE2 TYR X 377      47.768  68.055  41.738  0.00  0.00
ATOM   1531  CZ  TYR X 377      48.000  65.985  41.203  0.00  0.00
ATOM   1532  OH  TYR X 377      49.191  66.047  40.548  0.00  0.00
ATOM   1533  HH  TYR X 377      49.620  65.152  40.418  0.00  0.00
ATOM   1534  C   TYR X 377      44.365  65.653  46.135  0.00  0.00
ATOM   1535  O   TYR X 377      44.776  66.335  47.073  0.00  0.00
ATOM   1536  N   PHE X 378      43.131  65.156  46.150  0.00  0.00
ATOM   1537  H   PHE X 378      42.805  64.550  45.424  0.00  0.00
ATOM   1538  CA  PHE X 378      42.109  65.408  47.177  0.00  0.00
ATOM   1539  CB  PHE X 378      40.883  64.549  46.860  0.00  0.00
ATOM   1540  CG  PHE X 378      39.687  64.580  47.814  0.00  0.00
ATOM   1541  CD1 PHE X 378      38.819  65.665  47.861  0.00  0.00
ATOM   1542  HD1 PHE X 378      39.113  66.613  47.411  0.00  0.00
ATOM   1543  CD2 PHE X 378      39.260  63.377  48.362  0.00  0.00
ATOM   1544  HD2 PHE X 378      39.945  62.529  48.322  0.00  0.00
ATOM   1545  CE1 PHE X 378      37.578  65.548  48.478  0.00  0.00
ATOM   1546  HE1 PHE X 378      36.903  66.402  48.539  0.00  0.00
ATOM   1547  CE2 PHE X 378      38.019  63.180  48.957  0.00  0.00
ATOM   1548  HE2 PHE X 378      37.698  62.213  49.346  0.00  0.00
ATOM   1549  CZ  PHE X 378      37.222  64.316  49.013  0.00  0.00
ATOM   1550  HZ  PHE X 378      36.255  64.237  49.509  0.00  0.00
ATOM   1551  C   PHE X 378      42.513  65.487  48.651  0.00  0.00
ATOM   1552  O   PHE X 378      42.001  66.409  49.284  0.00  0.00
ATOM   1553  N   VAL X 379      43.380  64.584  49.104  0.00  0.00
ATOM   1554  H   VAL X 379      43.745  63.871  48.506  0.00  0.00
ATOM   1555  CA  VAL X 379      43.906  64.493  50.474  0.00  0.00
ATOM   1556  CB  VAL X 379      44.466  63.148  50.941  0.00  0.00
ATOM   1557  CG1 VAL X 379      44.908  63.190  52.405  0.00  0.00
ATOM   1558  CG2 VAL X 379      43.364  62.133  50.626  0.00  0.00
ATOM   1559  C   VAL X 379      44.863  65.653  50.758  0.00  0.00
ATOM   1560  O   VAL X 379      44.727  66.326  51.779  0.00  0.00
ATOM   1561  N   LEU X 380      45.865  65.844  49.904  0.00  0.00
ATOM   1562  H   LEU X 380      45.974  65.307  49.068  0.00  0.00
ATOM   1563  CA  LEU X 380      46.900  66.867  50.115  0.00  0.00
ATOM   1564  CB  LEU X 380      48.222  66.208  50.515  0.00  0.00
ATOM   1565  CG  LEU X 380      48.096  65.428  51.826  0.00  0.00
ATOM   1566  CD1 LEU X 380      49.426  64.834  52.292  0.00  0.00
ATOM   1567  CD2 LEU X 380      47.620  66.333  52.963  0.00  0.00
ATOM   1568  C   LEU X 380      47.228  67.975  49.112  0.00  0.00
ATOM   1569  O   LEU X 380      47.500  69.138  49.407  0.00  0.00
ATOM   1570  N   LYSHX 381      47.095  67.671  47.824  0.00  0.00
ATOM   1571  H   LYSHX 381      46.537  66.892  47.536  0.00  0.00
ATOM   1572  CA  LYSHX 381      47.695  68.367  46.677  0.00  0.00
ATOM   1573  CB  LYSHX 381      47.089  69.726  46.321  0.00  0.00
ATOM   1574  CG  LYSHX 381      47.577  70.241  44.965  0.00  0.00
ATOM   1575  CD  LYSHX 381      46.868  71.518  44.512  0.00  0.00
ATOM   1576  CE  LYSHX 381      47.281  71.900  43.088  0.00  0.00
ATOM   1577 MNZ1 LYSHX 381      47.179  73.606  42.297  0.00  0.00
ATOM   1578 MNZ2 LYSHX 381      45.976  73.246  43.270  0.00  0.00
ATOM   1579  NZ  LYSHX 381      46.675  73.214  42.825  0.00  0.00
ATOM   1580  HZ1 LYSHX 381      47.252  73.725  42.188  0.00  0.00
ATOM   1581  HZ2 LYSHX 381      45.768  73.090  42.426  0.00  0.00
ATOM   1582  HZ3 LYSHX 381      46.595  73.723  43.683  0.00  0.00
ATOM   1583  C   LYSHX 381      49.222  68.449  46.755  0.00  0.00
ATOM   1584  O   LYSHX 381      49.836  69.499  46.938  0.00  0.00
ATOM   1585  N   ILE X 382      49.886  67.319  46.528  0.00  0.00
ATOM   1586  H   ILE X 382      49.480  66.515  46.094  0.00  0.00
ATOM   1587  CA  ILE X 382      51.297  67.197  46.921  0.00  0.00
ATOM   1588  CB  ILE X 382      51.776  65.745  46.854  0.00  0.00
ATOM   1589  CG1 ILE X 382      50.938  65.204  48.015  0.00  0.00
ATOM   1590  CG2 ILE X 382      53.250  65.514  47.191  0.00  0.00
ATOM   1591  CD  ILE X 382      51.036  63.692  48.228  0.00  0.00
ATOM   1592  C   ILE X 382      52.359  68.050  46.224  0.00  0.00
ATOM   1593  O   ILE X 382      52.329  68.252  45.011  0.00  0.00
ATOM   1594  N   SER X 383      52.873  68.971  47.033  0.00  0.00
ATOM   1595  H   SER X 383      52.496  69.116  47.948  0.00  0.00
ATOM   1596  CA  SER X 383      53.999  69.877  46.760  0.00  0.00
ATOM   1597  CB  SER X 383      53.979  71.128  47.641  0.00  0.00
ATOM   1598  OG  SER X 383      54.151  70.542  48.934  0.00  0.00
ATOM   1599  HG  SER X 383      54.676  71.179  49.499  0.00  0.00
ATOM   1600  C   SER X 383      55.353  69.166  46.766  0.00  0.00
ATOM   1601  O   SER X 383      55.308  67.944  46.632  0.00  0.00
ATOM   1602  N   ALA X 384      56.418  69.929  46.532  0.00  0.00
ATOM   1603  H   ALA X 384      56.309  70.903  46.334  0.00  0.00
ATOM   1604  CA  ALA X 384      57.835  69.537  46.520  0.00  0.00
ATOM   1605  CB  ALA X 384      58.634  70.841  46.485  0.00  0.00
ATOM   1606  C   ALA X 384      58.414  68.758  47.702  0.00  0.00
ATOM   1607  O   ALA X 384      59.632  68.671  47.855  0.00  0.00
ATOM   1608  N   GLY X 385      57.511  68.139  48.457  0.00  0.00
ATOM   1609  H   GLY X 385      56.525  68.169  48.292  0.00  0.00
ATOM   1610  CA  GLY X 385      57.958  67.352  49.617  0.00  0.00
ATOM   1611  C   GLY X 385      58.596  68.290  50.643  0.00  0.00
ATOM   1612  O   GLY X 385      58.083  69.396  50.805  0.00  0.00
ATOM   1613  N   ILE X 386      59.599  67.802  51.368  0.00  0.00
ATOM   1614  H   ILE X 386      59.993  66.897  51.208  0.00  0.00
ATOM   1615  CA  ILE X 386      60.216  68.554  52.471  0.00  0.00
ATOM   1616  CB  ILE X 386      61.253  67.731  53.240  0.00  0.00
ATOM   1617  CG1 ILE X 386      61.869  66.526  52.526  0.00  0.00
ATOM   1618  CG2 ILE X 386      60.628  67.316  54.573  0.00  0.00
ATOM   1619  CD  ILE X 386      62.975  65.858  53.347  0.00  0.00
ATOM   1620  C   ILE X 386      60.742  69.978  52.281  0.00  0.00
ATOM   1621  O   ILE X 386      60.982  70.720  53.232  0.00  0.00
ATOM   1622  N   GLU X 387      61.056  70.301  51.029  0.00  0.00
ATOM   1623  H   GLU X 387      60.820  69.719  50.251  0.00  0.00
ATOM   1624  CA  GLU X 387      61.773  71.531  50.660  0.00  0.00
ATOM   1625  CB  GLU X 387      62.525  71.403  49.334  0.00  0.00
ATOM   1626  CG  GLU X 387      61.747  71.098  48.052  0.00  0.00
ATOM   1627  CD  GLU X 387      62.423  71.666  46.803  0.00  0.00
ATOM   1628  OE1 GLU X 387      63.244  70.970  46.166  0.00  0.00
ATOM   1629  OE2 GLU X 387      62.131  72.843  46.498  0.00  0.00
ATOM   1630  C   GLU X 387      60.842  72.744  50.595  0.00  0.00
ATOM   1631  O   GLU X 387      61.103  73.864  51.032  0.00  0.00
ATOM   1632  N   TYR X 388      59.724  72.537  49.905  0.00  0.00
ATOM   1633  H   TYR X 388      59.623  71.750  49.295  0.00  0.00
ATOM   1634  CA  TYR X 388      58.531  73.395  49.937  0.00  0.00
ATOM   1635  CB  TYR X 388      58.399  74.080  48.575  0.00  0.00
ATOM   1636  CG  TYR X 388      57.087  74.846  48.391  0.00  0.00
ATOM   1637  CD1 TYR X 388      57.123  76.173  48.804  0.00  0.00
ATOM   1638  HD1 TYR X 388      58.021  76.623  49.225  0.00  0.00
ATOM   1639  CD2 TYR X 388      55.996  74.300  47.725  0.00  0.00
ATOM   1640  HD2 TYR X 388      56.013  73.255  47.417  0.00  0.00
ATOM   1641  CE1 TYR X 388      55.942  76.889  48.646  0.00  0.00
ATOM   1642  HE1 TYR X 388      55.884  77.900  49.048  0.00  0.00
ATOM   1643  CE2 TYR X 388      54.882  75.085  47.450  0.00  0.00
ATOM   1644  HE2 TYR X 388      54.070  74.709  46.827  0.00  0.00
ATOM   1645  CZ  TYR X 388      54.833  76.365  47.993  0.00  0.00
ATOM   1646  OH  TYR X 388      53.688  77.083  47.842  0.00  0.00
ATOM   1647  HH  TYR X 388      52.861  76.519  47.845  0.00  0.00
ATOM   1648  C   TYR X 388      57.351  72.632  50.545  0.00  0.00
ATOM   1649  O   TYR X 388      56.787  71.810  49.824  0.00  0.00
ATOM   1650  N   PRO X 389      56.964  72.797  51.807  0.00  0.00
ATOM   1651  CA  PRO X 389      55.791  72.155  52.417  0.00  0.00
ATOM   1652  CB  PRO X 389      55.624  72.822  53.784  0.00  0.00
ATOM   1653  CG  PRO X 389      57.091  73.094  54.122  0.00  0.00
ATOM   1654  CD  PRO X 389      57.492  73.746  52.798  0.00  0.00
ATOM   1655  C   PRO X 389      54.441  72.360  51.725  0.00  0.00
ATOM   1656  O   PRO X 389      53.631  71.450  51.554  0.00  0.00
ATOM   1657  N   GLY X 390      54.121  73.621  51.451  0.00  0.00
ATOM   1658  H   GLY X 390      54.766  74.371  51.602  0.00  0.00
ATOM   1659  CA  GLY X 390      52.829  74.074  50.914  0.00  0.00
ATOM   1660  C   GLY X 390      51.768  74.307  51.992  0.00  0.00
ATOM   1661  O   GLY X 390      52.111  74.856  53.038  0.00  0.00
ATOM   1662  N   GLU X 391      50.492  74.308  51.615  0.00  0.00
ATOM   1663  H   GLU X 391      50.205  74.075  50.686  0.00  0.00
ATOM   1664  CA  GLU X 391      49.387  74.649  52.523  0.00  0.00
ATOM   1665  CB  GLU X 391      48.119  75.040  51.762  0.00  0.00
ATOM   1666  CG  GLU X 391      48.362  75.593  50.357  0.00  0.00
ATOM   1667  CD  GLU X 391      48.697  77.085  50.287  0.00  0.00
ATOM   1668  OE1 GLU X 391      49.523  77.406  49.406  0.00  0.00
ATOM   1669  OE2 GLU X 391      48.061  77.885  51.006  0.00  0.00
ATOM   1670  C   GLU X 391      48.983  73.577  53.536  0.00  0.00
ATOM   1671  O   GLU X 391      48.969  72.392  53.202  0.00  0.00
ATOM   1672  N   ILE X 392      48.642  74.033  54.738  0.00  0.00
ATOM   1673  H   ILE X 392      48.832  74.977  55.011  0.00  0.00
ATOM   1674  CA  ILE X 392      47.971  73.259  55.791  0.00  0.00
ATOM   1675  CB  ILE X 392      48.037  73.890  57.184  0.00  0.00
ATOM   1676  CG1 ILE X 392      49.528  74.034  57.498  0.00  0.00
ATOM   1677  CG2 ILE X 392      47.204  73.212  58.273  0.00  0.00
ATOM   1678  CD  ILE X 392      49.841  75.188  58.452  0.00  0.00
ATOM   1679  C   ILE X 392      46.564  72.780  55.427  0.00  0.00
ATOM   1680  O   ILE X 392      45.714  73.560  54.998  0.00  0.00
ATOM   1681  N   ARG X 393      46.470  71.460  55.293  0.00  0.00
ATOM   1682  H   ARG X 393      47.238  70.837  55.439  0.00  0.00
ATOM   1683  CA  ARG X 393      45.202  70.822  54.913  0.00  0.00
ATOM   1684  CB  ARG X 393      45.435  69.378  54.463  0.00  0.00
ATOM   1685  CG  ARG X 393      44.227  68.910  53.650  0.00  0.00
ATOM   1686  CD  ARG X 393      44.112  69.653  52.317  0.00  0.00
ATOM   1687  NE  ARG X 393      43.095  68.972  51.503  0.00  0.00
ATOM   1688  HE  ARG X 393      43.322  68.024  51.282  0.00  0.00
ATOM   1689  CZ  ARG X 393      41.939  69.471  51.044  0.00  0.00
ATOM   1690  NH1 ARG X 393      41.517  70.743  51.047  0.00  0.00
ATOM   1691 HH11 ARG X 393      42.099  71.461  51.429  0.00  0.00
ATOM   1692 HH12 ARG X 393      40.622  70.974  50.667  0.00  0.00
ATOM   1693  NH2 ARG X 393      40.950  68.610  50.760  0.00  0.00
ATOM   1694 HH21 ARG X 393      41.088  67.629  50.893  0.00  0.00
ATOM   1695 HH22 ARG X 393      40.076  68.951  50.416  0.00  0.00
ATOM   1696  C   ARG X 393      44.113  70.926  55.984  0.00  0.00
ATOM   1697  O   ARG X 393      43.998  70.093  56.882  0.00  0.00
ATOM   1698  N   TRP X 394      43.393  72.031  55.812  0.00  0.00
ATOM   1699  H   TRP X 394      43.651  72.759  55.176  0.00  0.00
ATOM   1700  CA  TRP X 394      42.149  72.262  56.560  0.00  0.00
ATOM   1701  CB  TRP X 394      41.365  73.524  56.196  0.00  0.00
ATOM   1702  CG  TRP X 394      41.839  74.752  56.976  0.00  0.00
ATOM   1703  CD1 TRP X 394      42.767  75.637  56.621  0.00  0.00
ATOM   1704  HD1 TRP X 394      43.450  75.490  55.786  0.00  0.00
ATOM   1705  CD2 TRP X 394      41.261  75.282  58.124  0.00  0.00
ATOM   1706  NE1 TRP X 394      42.771  76.721  57.392  0.00  0.00
ATOM   1707  HE1 TRP X 394      43.351  77.529  57.283  0.00  0.00
ATOM   1708  CE2 TRP X 394      41.856  76.520  58.337  0.00  0.00
ATOM   1709  CE3 TRP X 394      40.327  74.756  59.010  0.00  0.00
ATOM   1710  HE3 TRP X 394      39.902  73.766  58.844  0.00  0.00
ATOM   1711  CZ2 TRP X 394      41.424  77.308  59.397  0.00  0.00
ATOM   1712  HZ2 TRP X 394      41.835  78.305  59.551  0.00  0.00
ATOM   1713  CZ3 TRP X 394      39.948  75.516  60.110  0.00  0.00
ATOM   1714  HZ3 TRP X 394      39.259  75.107  60.850  0.00  0.00
ATOM   1715  CH2 TRP X 394      40.455  76.801  60.255  0.00  0.00
ATOM   1716  HH2 TRP X 394      40.084  77.430  61.065  0.00  0.00
ATOM   1717  C   TRP X 394      41.225  71.109  56.960  0.00  0.00
ATOM   1718  O   TRP X 394      41.003  71.072  58.169  0.00  0.00
ATOM   1719  N   PRO X 395      40.910  70.116  56.133  0.00  0.00
ATOM   1720  CA  PRO X 395      40.210  68.914  56.607  0.00  0.00
ATOM   1721  CB  PRO X 395      39.823  68.130  55.352  0.00  0.00
ATOM   1722  CG  PRO X 395      39.674  69.281  54.356  0.00  0.00
ATOM   1723  CD  PRO X 395      40.736  70.331  54.689  0.00  0.00
ATOM   1724  C   PRO X 395      40.928  68.018  57.618  0.00  0.00
ATOM   1725  O   PRO X 395      40.375  67.615  58.641  0.00  0.00
ATOM   1726  N   LEU X 396      42.237  67.939  57.398  0.00  0.00
ATOM   1727  H   LEU X 396      42.711  68.387  56.640  0.00  0.00
ATOM   1728  CA  LEU X 396      43.061  67.143  58.320  0.00  0.00
ATOM   1729  CB  LEU X 396      44.437  66.998  57.668  0.00  0.00
ATOM   1730  CG  LEU X 396      44.782  65.658  57.015  0.00  0.00
ATOM   1731  CD1 LEU X 396      44.760  64.627  58.146  0.00  0.00
ATOM   1732  CD2 LEU X 396      43.730  65.282  55.969  0.00  0.00
ATOM   1733  C   LEU X 396      43.254  67.838  59.669  0.00  0.00
ATOM   1734  O   LEU X 396      43.582  67.219  60.680  0.00  0.00
ATOM   1735  N   ALA X 397      43.178  69.165  59.677  0.00  0.00
ATOM   1736  H   ALA X 397      43.059  69.708  58.845  0.00  0.00
ATOM   1737  CA  ALA X 397      43.264  69.946  60.919  0.00  0.00
ATOM   1738  CB  ALA X 397      43.480  71.434  60.639  0.00  0.00
ATOM   1739  C   ALA X 397      42.010  69.738  61.770  0.00  0.00
ATOM   1740  O   ALA X 397      42.104  69.529  62.978  0.00  0.00
ATOM   1741  N   LEU X 398      40.886  69.598  61.073  0.00  0.00
ATOM   1742  H   LEU X 398      40.840  69.798  60.094  0.00  0.00
ATOM   1743  CA  LEU X 398      39.607  69.147  61.642  0.00  0.00
ATOM   1744  CB  LEU X 398      38.499  69.246  60.593  0.00  0.00
ATOM   1745  CG  LEU X 398      38.256  70.669  60.084  0.00  0.00
ATOM   1746  CD1 LEU X 398      37.310  70.652  58.882  0.00  0.00
ATOM   1747  CD2 LEU X 398      37.680  71.542  61.201  0.00  0.00
ATOM   1748  C   LEU X 398      39.752  67.777  62.310  0.00  0.00
ATOM   1749  O   LEU X 398      39.095  67.600  63.335  0.00  0.00
ATOM   1750  N   CYSHX 399      40.253  66.823  61.531  0.00  0.00
ATOM   1751  H   CYSHX 399      40.379  66.948  60.547  0.00  0.00
ATOM   1752  CA  CYSHX 399      40.669  65.502  62.025  0.00  0.00
ATOM   1753  CB  CYSHX 399      41.506  64.765  60.977  0.00  0.00
ATOM   1754  SG  CYSHX 399      40.699  64.195  59.436  0.00  0.00
ATOM   1755  HG  CYSHX 399      41.991  63.959  59.229  0.00  0.00
ATOM   1756  C   CYSHX 399      41.430  65.477  63.352  0.00  0.00
ATOM   1757  O   CYSHX 399      40.820  65.252  64.396  0.00  0.00
ATOM   1758  N   LEU X 400      42.510  66.254  63.351  0.00  0.00
ATOM   1759  H   LEU X 400      42.838  66.709  62.524  0.00  0.00
ATOM   1760  CA  LEU X 400      43.323  66.526  64.545  0.00  0.00
ATOM   1761  CB  LEU X 400      44.487  67.467  64.227  0.00  0.00
ATOM   1762  CG  LEU X 400      45.932  66.963  64.242  0.00  0.00
ATOM   1763  CD1 LEU X 400      46.316  65.983  63.130  0.00  0.00
ATOM   1764  CD2 LEU X 400      46.870  68.161  64.397  0.00  0.00
ATOM   1765  C   LEU X 400      42.530  67.182  65.678  0.00  0.00
ATOM   1766  O   LEU X 400      42.534  66.693  66.806  0.00  0.00
ATOM   1767  N   PHE X 401      41.835  68.264  65.337  0.00  0.00
ATOM   1768  H   PHE X 401      41.857  68.664  64.421  0.00  0.00
ATOM   1769  CA  PHE X 401      40.971  68.955  66.305  0.00  0.00
ATOM   1770  CB  PHE X 401      40.187  70.161  65.784  0.00  0.00
ATOM   1771  CG  PHE X 401      38.829  70.514  66.395  0.00  0.00
ATOM   1772  CD1 PHE X 401      38.731  71.352  67.500  0.00  0.00
ATOM   1773  HD1 PHE X 401      39.638  71.689  68.001  0.00  0.00
ATOM   1774  CD2 PHE X 401      37.619  69.987  65.958  0.00  0.00
ATOM   1775  HD2 PHE X 401      37.649  69.221  65.183  0.00  0.00
ATOM   1776  CE1 PHE X 401      37.492  71.767  67.972  0.00  0.00
ATOM   1777  HE1 PHE X 401      37.466  72.466  68.808  0.00  0.00
ATOM   1778  CE2 PHE X 401      36.374  70.371  66.441  0.00  0.00
ATOM   1779  HE2 PHE X 401      35.469  69.914  66.040  0.00  0.00
ATOM   1780  CZ  PHE X 401      36.283  71.337  67.436  0.00  0.00
ATOM   1781  HZ  PHE X 401      35.325  71.734  67.773  0.00  0.00
ATOM   1782  C   PHE X 401      40.023  67.963  66.981  0.00  0.00
ATOM   1783  O   PHE X 401      40.103  67.822  68.200  0.00  0.00
ATOM   1784  N   LEU X 402      39.270  67.217  66.177  0.00  0.00
ATOM   1785  H   LEU X 402      39.258  67.349  65.186  0.00  0.00
ATOM   1786  CA  LEU X 402      38.385  66.137  66.641  0.00  0.00
ATOM   1787  CB  LEU X 402      37.677  65.541  65.422  0.00  0.00
ATOM   1788  CG  LEU X 402      36.514  64.656  65.873  0.00  0.00
ATOM   1789  CD1 LEU X 402      35.341  65.449  66.452  0.00  0.00
ATOM   1790  CD2 LEU X 402      36.059  63.721  64.751  0.00  0.00
ATOM   1791  C   LEU X 402      39.080  65.035  67.442  0.00  0.00
ATOM   1792  O   LEU X 402      38.729  64.799  68.597  0.00  0.00
ATOM   1793  N   ALA X 403      40.259  64.665  66.950  0.00  0.00
ATOM   1794  H   ALA X 403      40.628  65.030  66.095  0.00  0.00
ATOM   1795  CA  ALA X 403      41.124  63.685  67.623  0.00  0.00
ATOM   1796  CB  ALA X 403      42.333  63.245  66.795  0.00  0.00
ATOM   1797  C   ALA X 403      41.551  64.186  69.004  0.00  0.00
ATOM   1798  O   ALA X 403      41.591  63.481  70.012  0.00  0.00
ATOM   1799  N   TRP X 404      42.089  65.402  69.034  0.00  0.00
ATOM   1800  H   TRP X 404      42.147  65.975  68.217  0.00  0.00
ATOM   1801  CA  TRP X 404      42.647  66.040  70.236  0.00  0.00
ATOM   1802  CB  TRP X 404      43.537  67.219  69.838  0.00  0.00
ATOM   1803  CG  TRP X 404      44.946  66.712  69.522  0.00  0.00
ATOM   1804  CD1 TRP X 404      45.513  66.480  68.342  0.00  0.00
ATOM   1805  HD1 TRP X 404      45.124  66.814  67.380  0.00  0.00
ATOM   1806  CD2 TRP X 404      45.871  66.193  70.420  0.00  0.00
ATOM   1807  NE1 TRP X 404      46.629  65.776  68.517  0.00  0.00
ATOM   1808  HE1 TRP X 404      47.231  65.511  67.764  0.00  0.00
ATOM   1809  CE2 TRP X 404      46.868  65.459  69.786  0.00  0.00
ATOM   1810  CE3 TRP X 404      45.715  65.962  71.781  0.00  0.00
ATOM   1811  HE3 TRP X 404      44.902  66.451  72.317  0.00  0.00
ATOM   1812  CZ2 TRP X 404      47.741  64.605  70.450  0.00  0.00
ATOM   1813  HZ2 TRP X 404      48.526  64.080  69.905  0.00  0.00
ATOM   1814  CZ3 TRP X 404      46.575  65.118  72.475  0.00  0.00
ATOM   1815  HZ3 TRP X 404      46.449  64.989  73.550  0.00  0.00
ATOM   1816  CH2 TRP X 404      47.594  64.435  71.821  0.00  0.00
ATOM   1817  HH2 TRP X 404      48.265  63.777  72.373  0.00  0.00
ATOM   1818  C   TRP X 404      41.670  66.508  71.316  0.00  0.00
ATOM   1819  O   TRP X 404      41.968  66.239  72.479  0.00  0.00
ATOM   1820  N   VAL X 405      40.456  66.899  70.939  0.00  0.00
ATOM   1821  H   VAL X 405      40.200  67.058  69.986  0.00  0.00
ATOM   1822  CA  VAL X 405      39.391  67.125  71.926  0.00  0.00
ATOM   1823  CB  VAL X 405      38.258  68.070  71.521  0.00  0.00
ATOM   1824  CG1 VAL X 405      38.815  69.469  71.247  0.00  0.00
ATOM   1825  CG2 VAL X 405      37.283  67.523  70.476  0.00  0.00
ATOM   1826  C   VAL X 405      38.806  65.859  72.557  0.00  0.00
ATOM   1827  O   VAL X 405      38.536  65.874  73.758  0.00  0.00
ATOM   1828  N   ILE X 406      38.866  64.729  71.859  0.00  0.00
ATOM   1829  H   ILE X 406      39.166  64.707  70.906  0.00  0.00
ATOM   1830  CA  ILE X 406      38.505  63.409  72.397  0.00  0.00
ATOM   1831  CB  ILE X 406      38.063  62.389  71.346  0.00  0.00
ATOM   1832  CG1 ILE X 406      36.675  62.749  70.811  0.00  0.00
ATOM   1833  CG2 ILE X 406      37.827  60.992  71.924  0.00  0.00
ATOM   1834  CD  ILE X 406      36.122  62.161  69.512  0.00  0.00
ATOM   1835  C   ILE X 406      39.580  62.808  73.305  0.00  0.00
ATOM   1836  O   ILE X 406      39.284  62.459  74.448  0.00  0.00
ATOM   1837  N   VAL X 407      40.854  62.858  72.927  0.00  0.00
ATOM   1838  H   VAL X 407      41.106  63.073  71.983  0.00  0.00
ATOM   1839  CA  VAL X 407      42.029  62.620  73.778  0.00  0.00
ATOM   1840  CB  VAL X 407      43.330  62.939  73.040  0.00  0.00
ATOM   1841  CG1 VAL X 407      44.490  62.701  74.009  0.00  0.00
ATOM   1842  CG2 VAL X 407      43.607  62.030  71.841  0.00  0.00
ATOM   1843  C   VAL X 407      41.942  63.435  75.070  0.00  0.00
ATOM   1844  O   VAL X 407      42.122  62.980  76.199  0.00  0.00
ATOM   1845  N   TYR X 408      41.606  64.718  74.975  0.00  0.00
ATOM   1846  H   TYR X 408      41.503  65.186  74.097  0.00  0.00
ATOM   1847  CA  TYR X 408      41.355  65.563  76.152  0.00  0.00
ATOM   1848  CB  TYR X 408      41.101  67.020  75.757  0.00  0.00
ATOM   1849  CG  TYR X 408      41.114  68.016  76.920  0.00  0.00
ATOM   1850  CD1 TYR X 408      42.241  68.405  77.632  0.00  0.00
ATOM   1851  HD1 TYR X 408      43.227  68.338  77.172  0.00  0.00
ATOM   1852  CD2 TYR X 408      39.864  68.308  77.453  0.00  0.00
ATOM   1853  HD2 TYR X 408      38.990  68.262  76.803  0.00  0.00
ATOM   1854  CE1 TYR X 408      42.111  68.883  78.931  0.00  0.00
ATOM   1855  HE1 TYR X 408      42.993  69.171  79.503  0.00  0.00
ATOM   1856  CE2 TYR X 408      39.692  68.656  78.787  0.00  0.00
ATOM   1857  HE2 TYR X 408      38.707  68.669  79.257  0.00  0.00
ATOM   1858  CZ  TYR X 408      40.844  68.986  79.491  0.00  0.00
ATOM   1859  OH  TYR X 408      40.701  68.998  80.845  0.00  0.00
ATOM   1860  HH  TYR X 408      39.769  69.201  81.146  0.00  0.00
ATOM   1861  C   TYR X 408      40.287  65.106  77.147  0.00  0.00
ATOM   1862  O   TYR X 408      40.466  65.021  78.362  0.00  0.00
ATOM   1863  N   ALA X 409      39.087  65.029  76.580  0.00  0.00
ATOM   1864  H   ALA X 409      38.938  65.339  75.641  0.00  0.00
ATOM   1865  CA  ALA X 409      37.857  64.511  77.197  0.00  0.00
ATOM   1866  CB  ALA X 409      36.828  64.292  76.086  0.00  0.00
ATOM   1867  C   ALA X 409      38.150  63.180  77.893  0.00  0.00
ATOM   1868  O   ALA X 409      37.582  62.966  78.964  0.00  0.00
ATOM   1869  N   SER X 410      38.903  62.306  77.234  0.00  0.00
ATOM   1870  H   SER X 410      39.236  62.441  76.301  0.00  0.00
ATOM   1871  CA  SER X 410      39.290  61.050  77.894  0.00  0.00
ATOM   1872  CB  SER X 410      39.880  60.090  76.859  0.00  0.00
ATOM   1873  OG  SER X 410      40.188  58.848  77.499  0.00  0.00
ATOM   1874  HG  SER X 410      40.280  58.146  76.792  0.00  0.00
ATOM   1875  C   SER X 410      40.278  61.211  79.051  0.00  0.00
ATOM   1876  O   SER X 410      40.092  60.772  80.185  0.00  0.00
ATOM   1877  N   LEU X 411      41.317  62.037  78.955  0.00  0.00
ATOM   1878  H   LEU X 411      41.550  62.484  78.092  0.00  0.00
ATOM   1879  CA  LEU X 411      42.229  62.398  80.050  0.00  0.00
ATOM   1880  CB  LEU X 411      43.475  63.174  79.619  0.00  0.00
ATOM   1881  CG  LEU X 411      44.590  62.340  78.985  0.00  0.00
ATOM   1882  CD1 LEU X 411      45.361  63.153  77.943  0.00  0.00
ATOM   1883  CD2 LEU X 411      45.562  61.918  80.089  0.00  0.00
ATOM   1884  C   LEU X 411      41.496  63.104  81.194  0.00  0.00
ATOM   1885  O   LEU X 411      41.865  62.840  82.338  0.00  0.00
ATOM   1886  N   ALA X 412      40.526  63.968  80.906  0.00  0.00
ATOM   1887  H   ALA X 412      40.349  64.278  79.972  0.00  0.00
ATOM   1888  CA  ALA X 412      39.623  64.552  81.908  0.00  0.00
ATOM   1889  CB  ALA X 412      38.563  65.462  81.284  0.00  0.00
ATOM   1890  C   ALA X 412      38.873  63.568  82.809  0.00  0.00
ATOM   1891  O   ALA X 412      38.988  63.710  84.025  0.00  0.00
ATOM   1892  N   LYSHX 413      38.360  62.479  82.242  0.00  0.00
ATOM   1893  H   LYSHX 413      38.294  62.390  81.248  0.00  0.00
ATOM   1894  CA  LYSHX 413      37.839  61.304  82.955  0.00  0.00
ATOM   1895  CB  LYSHX 413      36.943  60.622  81.919  0.00  0.00
ATOM   1896  CG  LYSHX 413      36.294  59.317  82.383  0.00  0.00
ATOM   1897  CD  LYSHX 413      35.352  59.618  83.551  0.00  0.00
ATOM   1898  CE  LYSHX 413      33.935  59.921  83.058  0.00  0.00
ATOM   1899 MNZ1 LYSHX 413      33.004  60.623  84.537  0.00  0.00
ATOM   1900 MNZ2 LYSHX 413      32.171  59.610  83.640  0.00  0.00
ATOM   1901  NZ  LYSHX 413      32.775  60.089  83.945  0.00  0.00
ATOM   1902  HZ1 LYSHX 413      33.005  60.729  84.679  0.00  0.00
ATOM   1903  HZ2 LYSHX 413      32.003  60.449  83.421  0.00  0.00
ATOM   1904  HZ3 LYSHX 413      32.526  59.205  84.340  0.00  0.00
ATOM   1905  C   LYSHX 413      38.913  60.471  83.658  0.00  0.00
ATOM   1906  O   LYSHX 413      39.045  60.502  84.881  0.00  0.00
ATOM   1907  N   GLY X 414      39.754  59.824  82.857  0.00  0.00
ATOM   1908  H   GLY X 414      39.730  59.891  81.860  0.00  0.00
ATOM   1909  CA  GLY X 414      40.798  58.950  83.412  0.00  0.00
ATOM   1910  C   GLY X 414      40.328  57.570  83.880  0.00  0.00
ATOM   1911  O   GLY X 414      39.462  57.017  83.206  0.00  0.00
ATOM   1912  N   ILE X 415      41.310  57.031  84.598  0.00  0.00
ATOM   1913  H   ILE X 415      42.196  57.496  84.604  0.00  0.00
ATOM   1914  CA  ILE X 415      41.438  55.839  85.449  0.00  0.00
ATOM   1915  CB  ILE X 415      40.689  56.111  86.756  0.00  0.00
ATOM   1916  CG1 ILE X 415      41.390  57.110  87.678  0.00  0.00
ATOM   1917  CG2 ILE X 415      40.442  54.804  87.512  0.00  0.00
ATOM   1918  CD  ILE X 415      42.759  56.669  88.202  0.00  0.00
ATOM   1919  C   ILE X 415      41.205  54.457  84.834  0.00  0.00
ATOM   1920  O   ILE X 415      41.816  53.433  85.136  0.00  0.00
ATOM   1921  N   LYSHX 416      40.307  54.498  83.854  0.00  0.00
ATOM   1922  H   LYSHX 416      39.903  55.350  83.523  0.00  0.00
ATOM   1923  CA  LYSHX 416      39.832  53.284  83.175  0.00  0.00
ATOM   1924  CB  LYSHX 416      38.524  52.712  83.724  0.00  0.00
ATOM   1925  CG  LYSHX 416      38.800  52.102  85.100  0.00  0.00
ATOM   1926  CD  LYSHX 416      37.535  51.771  85.895  0.00  0.00
ATOM   1927  CE  LYSHX 416      37.693  51.194  87.303  0.00  0.00
ATOM   1928 MNZ1 LYSHX 416      39.404  50.614  87.835  0.00  0.00
ATOM   1929 MNZ2 LYSHX 416      38.382  49.451  87.481  0.00  0.00
ATOM   1930  NZ  LYSHX 416      38.726  50.194  87.609  0.00  0.00
ATOM   1931  HZ1 LYSHX 416      39.567  50.657  87.888  0.00  0.00
ATOM   1932  HZ2 LYSHX 416      38.410  49.602  88.351  0.00  0.00
ATOM   1933  HZ3 LYSHX 416      38.906  49.639  86.796  0.00  0.00
ATOM   1934  C   LYSHX 416      39.686  53.429  81.658  0.00  0.00
ATOM   1935  O   LYSHX 416      39.719  52.461  80.901  0.00  0.00
ATOM   1936  N   THR X 417      39.762  54.676  81.202  0.00  0.00
ATOM   1937  H   THR X 417      40.031  55.455  81.769  0.00  0.00
ATOM   1938  CA  THR X 417      39.446  54.988  79.800  0.00  0.00
ATOM   1939  CB  THR X 417      39.043  56.445  79.572  0.00  0.00
ATOM   1940  OG1 THR X 417      40.176  57.290  79.794  0.00  0.00
ATOM   1941  HG1 THR X 417      40.276  57.894  79.003  0.00  0.00
ATOM   1942  CG2 THR X 417      37.839  56.821  80.437  0.00  0.00
ATOM   1943  C   THR X 417      40.500  54.606  78.759  0.00  0.00
ATOM   1944  O   THR X 417      40.123  54.084  77.711  0.00  0.00
ATOM   1945  N   SER X 418      41.778  54.661  79.123  0.00  0.00
ATOM   1946  H   SER X 418      42.083  55.072  79.982  0.00  0.00
ATOM   1947  CA  SER X 418      42.850  54.116  78.278  0.00  0.00
ATOM   1948  CB  SER X 418      44.211  54.489  78.869  0.00  0.00
ATOM   1949  OG  SER X 418      44.262  54.421  80.297  0.00  0.00
ATOM   1950  HG  SER X 418      44.962  55.062  80.615  0.00  0.00
ATOM   1951  C   SER X 418      42.654  52.604  78.133  0.00  0.00
ATOM   1952  O   SER X 418      42.691  52.025  77.049  0.00  0.00
ATOM   1953  N   GLY X 419      42.620  51.986  79.310  0.00  0.00
ATOM   1954  H   GLY X 419      42.869  52.455  80.157  0.00  0.00
ATOM   1955  CA  GLY X 419      42.227  50.584  79.516  0.00  0.00
ATOM   1956  C   GLY X 419      40.961  50.091  78.813  0.00  0.00
ATOM   1957  O   GLY X 419      41.178  49.011  78.266  0.00  0.00
ATOM   1958  N   LYSHX 420      39.839  50.784  78.638  0.00  0.00
ATOM   1959  H   LYSHX 420      39.619  51.646  79.094  0.00  0.00
ATOM   1960  CA  LYSHX 420      38.851  50.234  77.698  0.00  0.00
ATOM   1961  CB  LYSHX 420      37.462  50.690  78.148  0.00  0.00
ATOM   1962  CG  LYSHX 420      37.056  50.026  79.465  0.00  0.00
ATOM   1963  CD  LYSHX 420      35.542  49.871  79.630  0.00  0.00
ATOM   1964  CE  LYSHX 420      35.209  49.136  80.929  0.00  0.00
ATOM   1965 MNZ1 LYSHX 420      33.591  48.445  80.258  0.00  0.00
ATOM   1966 MNZ2 LYSHX 420      33.509  49.034  81.732  0.00  0.00
ATOM   1967  NZ  LYSHX 420      33.781  48.795  80.986  0.00  0.00
ATOM   1968  HZ1 LYSHX 420      33.505  48.368  80.124  0.00  0.00
ATOM   1969  HZ2 LYSHX 420      33.619  48.157  81.740  0.00  0.00
ATOM   1970  HZ3 LYSHX 420      33.245  49.626  81.133  0.00  0.00
ATOM   1971  C   LYSHX 420      39.182  50.232  76.204  0.00  0.00
ATOM   1972  O   LYSHX 420      38.823  49.295  75.492  0.00  0.00
ATOM   1973  N   VAL X 421      39.748  51.329  75.707  0.00  0.00
ATOM   1974  H   VAL X 421      39.914  52.149  76.254  0.00  0.00
ATOM   1975  CA  VAL X 421      40.176  51.424  74.304  0.00  0.00
ATOM   1976  CB  VAL X 421      40.600  52.855  73.965  0.00  0.00
ATOM   1977  CG1 VAL X 421      41.854  53.444  74.616  0.00  0.00
ATOM   1978  CG2 VAL X 421      40.709  52.938  72.441  0.00  0.00
ATOM   1979  C   VAL X 421      41.150  50.337  73.844  0.00  0.00
ATOM   1980  O   VAL X 421      40.868  49.701  72.830  0.00  0.00
ATOM   1981  N   VAL X 422      42.148  50.060  74.678  0.00  0.00
ATOM   1982  H   VAL X 422      42.318  50.595  75.506  0.00  0.00
ATOM   1983  CA  VAL X 422      43.096  48.954  74.479  0.00  0.00
ATOM   1984  CB  VAL X 422      44.330  49.061  75.378  0.00  0.00
ATOM   1985  CG1 VAL X 422      43.965  49.036  76.864  0.00  0.00
ATOM   1986  CG2 VAL X 422      45.293  48.002  74.838  0.00  0.00
ATOM   1987  C   VAL X 422      42.368  47.621  74.289  0.00  0.00
ATOM   1988  O   VAL X 422      42.578  46.909  73.308  0.00  0.00
ATOM   1989  N   TYR X 423      41.415  47.328  75.169  0.00  0.00
ATOM   1990  H   TYR X 423      41.178  47.946  75.919  0.00  0.00
ATOM   1991  CA  TYR X 423      40.615  46.096  75.145  0.00  0.00
ATOM   1992  CB  TYR X 423      39.759  46.098  76.414  0.00  0.00
ATOM   1993  CG  TYR X 423      39.031  44.788  76.720  0.00  0.00
ATOM   1994  CD1 TYR X 423      39.536  43.905  77.667  0.00  0.00
ATOM   1995  HD1 TYR X 423      40.579  43.998  77.971  0.00  0.00
ATOM   1996  CD2 TYR X 423      37.749  44.691  76.192  0.00  0.00
ATOM   1997  HD2 TYR X 423      37.366  45.358  75.420  0.00  0.00
ATOM   1998  CE1 TYR X 423      38.756  42.906  78.238  0.00  0.00
ATOM   1999  HE1 TYR X 423      39.139  42.238  79.009  0.00  0.00
ATOM   2000  CE2 TYR X 423      37.004  43.657  76.747  0.00  0.00
ATOM   2001  HE2 TYR X 423      35.997  43.494  76.362  0.00  0.00
ATOM   2002  CZ  TYR X 423      37.455  42.817  77.759  0.00  0.00
ATOM   2003  OH  TYR X 423      36.720  41.736  78.136  0.00  0.00
ATOM   2004  HH  TYR X 423      35.820  41.693  77.699  0.00  0.00
ATOM   2005  C   TYR X 423      39.703  46.110  73.916  0.00  0.00
ATOM   2006  O   TYR X 423      39.737  45.075  73.253  0.00  0.00
ATOM   2007  N   PHE X 424      38.995  47.165  73.523  0.00  0.00
ATOM   2008  H   PHE X 424      38.981  48.001  74.072  0.00  0.00
ATOM   2009  CA  PHE X 424      38.167  47.302  72.316  0.00  0.00
ATOM   2010  CB  PHE X 424      37.371  48.604  72.422  0.00  0.00
ATOM   2011  CG  PHE X 424      36.583  48.683  71.112  0.00  0.00
ATOM   2012  CD1 PHE X 424      35.439  47.925  70.890  0.00  0.00
ATOM   2013  HD1 PHE X 424      35.201  47.101  71.564  0.00  0.00
ATOM   2014  CD2 PHE X 424      36.870  49.689  70.198  0.00  0.00
ATOM   2015  HD2 PHE X 424      37.750  50.310  70.367  0.00  0.00
ATOM   2016  CE1 PHE X 424      34.596  48.200  69.820  0.00  0.00
ATOM   2017  HE1 PHE X 424      33.650  47.667  69.721  0.00  0.00
ATOM   2018  CE2 PHE X 424      36.086  49.942  69.078  0.00  0.00
ATOM   2019  HE2 PHE X 424      36.348  50.735  68.378  0.00  0.00
ATOM   2020  CZ  PHE X 424      34.959  49.154  68.878  0.00  0.00
ATOM   2021  HZ  PHE X 424      34.357  49.286  67.978  0.00  0.00
ATOM   2022  C   PHE X 424      38.941  47.139  71.005  0.00  0.00
ATOM   2023  O   PHE X 424      38.585  46.350  70.131  0.00  0.00
ATOM   2024  N   THR X 425      40.136  47.720  70.933  0.00  0.00
ATOM   2025  H   THR X 425      40.526  48.269  71.671  0.00  0.00
ATOM   2026  CA  THR X 425      40.972  47.584  69.732  0.00  0.00
ATOM   2027  CB  THR X 425      41.757  48.882  69.524  0.00  0.00
ATOM   2028  OG1 THR X 425      42.613  49.088  70.651  0.00  0.00
ATOM   2029  HG1 THR X 425      43.458  48.575  70.500  0.00  0.00
ATOM   2030  CG2 THR X 425      40.953  50.175  69.384  0.00  0.00
ATOM   2031  C   THR X 425      41.742  46.284  69.492  0.00  0.00
ATOM   2032  O   THR X 425      42.338  46.107  68.430  0.00  0.00
ATOM   2033  N   ALA X 426      41.834  45.489  70.555  0.00  0.00
ATOM   2034  H   ALA X 426      41.679  45.803  71.491  0.00  0.00
ATOM   2035  CA  ALA X 426      42.178  44.066  70.414  0.00  0.00
ATOM   2036  CB  ALA X 426      42.541  43.526  71.799  0.00  0.00
ATOM   2037  C   ALA X 426      41.011  43.219  69.902  0.00  0.00
ATOM   2038  O   ALA X 426      41.100  42.565  68.863  0.00  0.00
ATOM   2039  N   THR X 427      39.803  43.503  70.378  0.00  0.00
ATOM   2040  H   THR X 427      39.636  44.263  71.006  0.00  0.00
ATOM   2041  CA  THR X 427      38.601  42.730  70.029  0.00  0.00
ATOM   2042  CB  THR X 427      37.565  42.691  71.154  0.00  0.00
ATOM   2043  OG1 THR X 427      37.171  44.014  71.526  0.00  0.00
ATOM   2044  HG1 THR X 427      36.634  43.957  72.368  0.00  0.00
ATOM   2045  CG2 THR X 427      38.159  41.996  72.380  0.00  0.00
ATOM   2046  C   THR X 427      37.915  43.047  68.699  0.00  0.00
ATOM   2047  O   THR X 427      37.684  42.121  67.923  0.00  0.00
ATOM   2048  N   PHE X 428      37.729  44.331  68.402  0.00  0.00
ATOM   2049  H   PHE X 428      37.912  45.057  69.065  0.00  0.00
ATOM   2050  CA  PHE X 428      37.245  44.834  67.107  0.00  0.00
ATOM   2051  CB  PHE X 428      36.863  46.316  67.101  0.00  0.00
ATOM   2052  CG  PHE X 428      35.895  46.629  65.958  0.00  0.00
ATOM   2053  CD1 PHE X 428      34.570  46.235  66.105  0.00  0.00
ATOM   2054  HD1 PHE X 428      34.235  45.681  66.982  0.00  0.00
ATOM   2055  CD2 PHE X 428      36.300  47.324  64.824  0.00  0.00
ATOM   2056  HD2 PHE X 428      37.328  47.683  64.775  0.00  0.00
ATOM   2057  CE1 PHE X 428      33.691  46.580  65.085  0.00  0.00
ATOM   2058  HE1 PHE X 428      32.634  46.339  65.192  0.00  0.00
ATOM   2059  CE2 PHE X 428      35.455  47.583  63.752  0.00  0.00
ATOM   2060  HE2 PHE X 428      35.813  48.038  62.828  0.00  0.00
ATOM   2061  CZ  PHE X 428      34.124  47.223  63.932  0.00  0.00
ATOM   2062  HZ  PHE X 428      33.402  47.452  63.148  0.00  0.00
ATOM   2063  C   PHE X 428      37.903  44.356  65.811  0.00  0.00
ATOM   2064  O   PHE X 428      37.174  43.890  64.937  0.00  0.00
ATOM   2065  N   PRO X 429      39.225  44.274  65.682  0.00  0.00
ATOM   2066  CA  PRO X 429      39.863  43.725  64.477  0.00  0.00
ATOM   2067  CB  PRO X 429      41.363  44.002  64.596  0.00  0.00
ATOM   2068  CG  PRO X 429      41.351  45.301  65.403  0.00  0.00
ATOM   2069  CD  PRO X 429      40.217  45.082  66.407  0.00  0.00
ATOM   2070  C   PRO X 429      39.460  42.280  64.176  0.00  0.00
ATOM   2071  O   PRO X 429      39.041  41.938  63.072  0.00  0.00
ATOM   2072  N   TYR X 430      39.311  41.502  65.246  0.00  0.00
ATOM   2073  H   TYR X 430      39.398  41.824  66.188  0.00  0.00
ATOM   2074  CA  TYR X 430      39.000  40.076  65.066  0.00  0.00
ATOM   2075  CB  TYR X 430      39.359  39.293  66.330  0.00  0.00
ATOM   2076  CG  TYR X 430      40.851  39.300  66.671  0.00  0.00
ATOM   2077  CD1 TYR X 430      41.715  38.807  65.700  0.00  0.00
ATOM   2078  HD1 TYR X 430      41.293  38.342  64.809  0.00  0.00
ATOM   2079  CD2 TYR X 430      41.371  39.793  67.863  0.00  0.00
ATOM   2080  HD2 TYR X 430      40.704  40.095  68.670  0.00  0.00
ATOM   2081  CE1 TYR X 430      43.097  38.884  65.827  0.00  0.00
ATOM   2082  HE1 TYR X 430      43.764  38.543  65.035  0.00  0.00
ATOM   2083  CE2 TYR X 430      42.749  39.896  68.014  0.00  0.00
ATOM   2084  HE2 TYR X 430      43.169  40.347  68.913  0.00  0.00
ATOM   2085  CZ  TYR X 430      43.587  39.419  67.013  0.00  0.00
ATOM   2086  OH  TYR X 430      44.880  39.840  67.035  0.00  0.00
ATOM   2087  HH  TYR X 430      45.426  39.492  66.272  0.00  0.00
ATOM   2088  C   TYR X 430      37.556  39.797  64.643  0.00  0.00
ATOM   2089  O   TYR X 430      37.249  38.849  63.922  0.00  0.00
ATOM   2090  N   VAL X 431      36.585  40.593  65.082  0.00  0.00
ATOM   2091  H   VAL X 431      36.707  41.229  65.844  0.00  0.00
ATOM   2092  CA  VAL X 431      35.244  40.605  64.479  0.00  0.00
ATOM   2093  CB  VAL X 431      34.311  41.556  65.232  0.00  0.00
ATOM   2094  CG1 VAL X 431      32.856  41.317  64.821  0.00  0.00
ATOM   2095  CG2 VAL X 431      34.377  41.509  66.759  0.00  0.00
ATOM   2096  C   VAL X 431      35.285  41.066  63.021  0.00  0.00
ATOM   2097  O   VAL X 431      34.703  40.393  62.171  0.00  0.00
ATOM   2098  N   VAL X 432      35.961  42.161  62.683  0.00  0.00
ATOM   2099  H   VAL X 432      36.375  42.756  63.372  0.00  0.00
ATOM   2100  CA  VAL X 432      36.182  42.625  61.306  0.00  0.00
ATOM   2101  CB  VAL X 432      36.884  43.984  61.259  0.00  0.00
ATOM   2102  CG1 VAL X 432      37.599  44.291  59.941  0.00  0.00
ATOM   2103  CG2 VAL X 432      35.760  45.001  61.464  0.00  0.00
ATOM   2104  C   VAL X 432      36.823  41.599  60.369  0.00  0.00
ATOM   2105  O   VAL X 432      36.301  41.369  59.279  0.00  0.00
ATOM   2106  N   LEU X 433      37.914  40.983  60.815  0.00  0.00
ATOM   2107  H   LEU X 433      38.410  41.310  61.619  0.00  0.00
ATOM   2108  CA  LEU X 433      38.519  39.786  60.213  0.00  0.00
ATOM   2109  CB  LEU X 433      39.701  39.392  61.103  0.00  0.00
ATOM   2110  CG  LEU X 433      41.017  40.067  60.712  0.00  0.00
ATOM   2111  CD1 LEU X 433      42.075  39.591  61.711  0.00  0.00
ATOM   2112  CD2 LEU X 433      41.489  39.732  59.295  0.00  0.00
ATOM   2113  C   LEU X 433      37.608  38.618  59.828  0.00  0.00
ATOM   2114  O   LEU X 433      37.787  38.029  58.764  0.00  0.00
ATOM   2115  N   VAL X 434      36.617  38.248  60.635  0.00  0.00
ATOM   2116  H   VAL X 434      36.467  38.640  61.543  0.00  0.00
ATOM   2117  CA  VAL X 434      35.663  37.209  60.220  0.00  0.00
ATOM   2118  CB  VAL X 434      34.737  36.818  61.372  0.00  0.00
ATOM   2119  CG1 VAL X 434      33.938  35.517  61.259  0.00  0.00
ATOM   2120  CG2 VAL X 434      35.557  36.583  62.641  0.00  0.00
ATOM   2121  C   VAL X 434      34.803  37.481  58.983  0.00  0.00
ATOM   2122  O   VAL X 434      34.732  36.694  58.041  0.00  0.00
ATOM   2123  N   ILE X 435      34.234  38.685  58.982  0.00  0.00
ATOM   2124  H   ILE X 435      34.203  39.217  59.827  0.00  0.00
ATOM   2125  CA  ILE X 435      33.597  39.437  57.891  0.00  0.00
ATOM   2126  CB  ILE X 435      32.985  40.767  58.337  0.00  0.00
ATOM   2127  CG1 ILE X 435      31.889  40.524  59.376  0.00  0.00
ATOM   2128  CG2 ILE X 435      32.225  41.438  57.193  0.00  0.00
ATOM   2129  CD  ILE X 435      31.495  41.696  60.278  0.00  0.00
ATOM   2130  C   ILE X 435      34.523  39.544  56.678  0.00  0.00
ATOM   2131  O   ILE X 435      34.063  39.037  55.656  0.00  0.00
ATOM   2132  N   LEU X 436      35.742  40.064  56.794  0.00  0.00
ATOM   2133  H   LEU X 436      36.117  40.415  57.652  0.00  0.00
ATOM   2134  CA  LEU X 436      36.623  40.148  55.621  0.00  0.00
ATOM   2135  CB  LEU X 436      37.883  40.900  56.054  0.00  0.00
ATOM   2136  CG  LEU X 436      37.869  42.424  56.185  0.00  0.00
ATOM   2137  CD1 LEU X 436      39.235  42.938  56.644  0.00  0.00
ATOM   2138  CD2 LEU X 436      37.582  43.057  54.822  0.00  0.00
ATOM   2139  C   LEU X 436      37.035  38.756  55.135  0.00  0.00
ATOM   2140  O   LEU X 436      37.571  38.664  54.031  0.00  0.00
ATOM   2141  N   LEU X 437      37.220  37.756  55.992  0.00  0.00
ATOM   2142  H   LEU X 437      37.255  37.936  56.975  0.00  0.00
ATOM   2143  CA  LEU X 437      37.394  36.323  55.715  0.00  0.00
ATOM   2144  CB  LEU X 437      37.891  35.365  56.800  0.00  0.00
ATOM   2145  CG  LEU X 437      39.395  35.437  57.071  0.00  0.00
ATOM   2146  CD1 LEU X 437      39.775  34.856  58.434  0.00  0.00
ATOM   2147  CD2 LEU X 437      40.027  34.677  55.903  0.00  0.00
ATOM   2148  C   LEU X 437      36.363  35.606  54.841  0.00  0.00
ATOM   2149  O   LEU X 437      36.682  35.118  53.759  0.00  0.00
ATOM   2150  N   ILE X 438      35.126  35.767  55.305  0.00  0.00
ATOM   2151  H   ILE X 438      34.921  36.164  56.200  0.00  0.00
ATOM   2152  CA  ILE X 438      33.961  35.361  54.508  0.00  0.00
ATOM   2153  CB  ILE X 438      32.586  35.633  55.124  0.00  0.00
ATOM   2154  CG1 ILE X 438      32.460  35.007  56.514  0.00  0.00
ATOM   2155  CG2 ILE X 438      31.419  34.971  54.390  0.00  0.00
ATOM   2156  CD  ILE X 438      31.483  35.926  57.249  0.00  0.00
ATOM   2157  C   ILE X 438      33.972  36.018  53.126  0.00  0.00
ATOM   2158  O   ILE X 438      33.978  35.294  52.130  0.00  0.00
ATOM   2159  N   ARG X 439      34.241  37.320  53.117  0.00  0.00
ATOM   2160  H   ARG X 439      34.304  37.884  53.940  0.00  0.00
ATOM   2161  CA  ARG X 439      34.468  38.003  51.834  0.00  0.00
ATOM   2162  CB  ARG X 439      34.576  39.514  52.052  0.00  0.00
ATOM   2163  CG  ARG X 439      34.015  40.160  50.783  0.00  0.00
ATOM   2164  CD  ARG X 439      32.773  39.529  50.152  0.00  0.00
ATOM   2165  NE  ARG X 439      32.726  40.172  48.831  0.00  0.00
ATOM   2166  HE  ARG X 439      32.840  41.166  48.819  0.00  0.00
ATOM   2167  CZ  ARG X 439      32.543  39.502  47.685  0.00  0.00
ATOM   2168  NH1 ARG X 439      32.589  38.163  47.652  0.00  0.00
ATOM   2169 HH11 ARG X 439      32.762  37.648  48.492  0.00  0.00
ATOM   2170 HH12 ARG X 439      32.450  37.679  46.788  0.00  0.00
ATOM   2171  NH2 ARG X 439      32.189  40.111  46.545  0.00  0.00
ATOM   2172 HH21 ARG X 439      32.052  41.102  46.530  0.00  0.00
ATOM   2173 HH22 ARG X 439      32.062  39.576  45.710  0.00  0.00
ATOM   2174  C   ARG X 439      35.664  37.486  51.033  0.00  0.00
ATOM   2175  O   ARG X 439      35.384  37.076  49.908  0.00  0.00
ATOM   2176  N   GLY X 440      36.817  37.260  51.658  0.00  0.00
ATOM   2177  H   GLY X 440      36.961  37.446  52.630  0.00  0.00
ATOM   2178  CA  GLY X 440      37.976  36.710  50.940  0.00  0.00
ATOM   2179  C   GLY X 440      37.750  35.355  50.267  0.00  0.00
ATOM   2180  O   GLY X 440      37.884  35.291  49.045  0.00  0.00
ATOM   2181  N   VAL X 441      37.428  34.336  51.059  0.00  0.00
ATOM   2182  H   VAL X 441      37.240  34.459  52.034  0.00  0.00
ATOM   2183  CA  VAL X 441      37.309  32.944  50.602  0.00  0.00
ATOM   2184  CB  VAL X 441      37.083  31.976  51.766  0.00  0.00
ATOM   2185  CG1 VAL X 441      38.345  31.850  52.622  0.00  0.00
ATOM   2186  CG2 VAL X 441      35.953  32.182  52.777  0.00  0.00
ATOM   2187  C   VAL X 441      36.222  32.767  49.542  0.00  0.00
ATOM   2188  O   VAL X 441      36.241  31.815  48.762  0.00  0.00
ATOM   2189  N   THR X 442      35.243  33.667  49.566  0.00  0.00
ATOM   2190  H   THR X 442      35.143  34.335  50.303  0.00  0.00
ATOM   2191  CA  THR X 442      34.219  33.764  48.515  0.00  0.00
ATOM   2192  CB  THR X 442      32.867  34.306  48.983  0.00  0.00
ATOM   2193  OG1 THR X 442      33.066  35.575  49.611  0.00  0.00
ATOM   2194  HG1 THR X 442      33.453  35.417  50.520  0.00  0.00
ATOM   2195  CG2 THR X 442      32.055  33.327  49.833  0.00  0.00
ATOM   2196  C   THR X 442      34.557  34.402  47.166  0.00  0.00
ATOM   2197  O   THR X 442      33.742  34.247  46.258  0.00  0.00
ATOM   2198  N   LEU X 443      35.602  35.222  47.108  0.00  0.00
ATOM   2199  H   LEU X 443      36.149  35.476  47.906  0.00  0.00
ATOM   2200  CA  LEU X 443      36.024  35.820  45.833  0.00  0.00
ATOM   2201  CB  LEU X 443      37.131  36.839  46.114  0.00  0.00
ATOM   2202  CG  LEU X 443      36.532  37.994  46.920  0.00  0.00
ATOM   2203  CD1 LEU X 443      37.558  38.956  47.524  0.00  0.00
ATOM   2204  CD2 LEU X 443      35.560  38.828  46.083  0.00  0.00
ATOM   2205  C   LEU X 443      36.644  34.843  44.831  0.00  0.00
ATOM   2206  O   LEU X 443      37.441  33.965  45.159  0.00  0.00
ATOM   2207  N   PRO X 444      36.294  35.063  43.566  0.00  0.00
ATOM   2208  CA  PRO X 444      36.871  34.292  42.455  0.00  0.00
ATOM   2209  CB  PRO X 444      36.143  34.660  41.161  0.00  0.00
ATOM   2210  CG  PRO X 444      34.809  35.106  41.763  0.00  0.00
ATOM   2211  CD  PRO X 444      35.050  35.722  43.143  0.00  0.00
ATOM   2212  C   PRO X 444      38.339  34.605  42.159  0.00  0.00
ATOM   2213  O   PRO X 444      38.681  35.751  41.875  0.00  0.00
ATOM   2214  N   GLY X 445      39.140  33.564  41.950  0.00  0.00
ATOM   2215  H   GLY X 445      38.794  32.652  41.732  0.00  0.00
ATOM   2216  CA  GLY X 445      40.605  33.660  42.019  0.00  0.00
ATOM   2217  C   GLY X 445      41.323  34.096  43.298  0.00  0.00
ATOM   2218  O   GLY X 445      42.528  34.321  43.194  0.00  0.00
ATOM   2219  N   ALA X 446      40.709  33.835  44.449  0.00  0.00
ATOM   2220  H   ALA X 446      39.804  33.412  44.471  0.00  0.00
ATOM   2221  CA  ALA X 446      41.236  34.114  45.793  0.00  0.00
ATOM   2222  CB  ALA X 446      40.272  34.323  46.963  0.00  0.00
ATOM   2223  C   ALA X 446      42.105  32.890  46.088  0.00  0.00
ATOM   2224  O   ALA X 446      43.230  33.173  46.495  0.00  0.00
ATOM   2225  N   GLY X 447      41.810  31.700  45.573  0.00  0.00
ATOM   2226  H   GLY X 447      40.911  31.502  45.181  0.00  0.00
ATOM   2227  CA  GLY X 447      42.736  30.559  45.517  0.00  0.00
ATOM   2228  C   GLY X 447      44.059  30.771  44.779  0.00  0.00
ATOM   2229  O   GLY X 447      45.078  30.387  45.351  0.00  0.00
ATOM   2230  N   ALA X 448      44.049  31.681  43.810  0.00  0.00
ATOM   2231  H   ALA X 448      43.233  32.185  43.527  0.00  0.00
ATOM   2232  CA  ALA X 448      45.290  31.994  43.085  0.00  0.00
ATOM   2233  CB  ALA X 448      45.043  32.434  41.641  0.00  0.00
ATOM   2234  C   ALA X 448      46.180  32.970  43.858  0.00  0.00
ATOM   2235  O   ALA X 448      47.307  32.600  44.183  0.00  0.00
ATOM   2236  N   GLY X 449      45.549  34.030  44.355  0.00  0.00
ATOM   2237  H   GLY X 449      44.670  34.340  43.996  0.00  0.00
ATOM   2238  CA  GLY X 449      46.054  34.853  45.465  0.00  0.00
ATOM   2239  C   GLY X 449      46.589  34.377  46.817  0.00  0.00
ATOM   2240  O   GLY X 449      47.736  34.660  47.159  0.00  0.00
ATOM   2241  N   ILE X 450      45.749  33.583  47.476  0.00  0.00
ATOM   2242  H   ILE X 450      44.804  33.463  47.175  0.00  0.00
ATOM   2243  CA  ILE X 450      46.060  32.803  48.683  0.00  0.00
ATOM   2244  CB  ILE X 450      44.932  32.025  49.364  0.00  0.00
ATOM   2245  CG1 ILE X 450      43.692  32.867  49.670  0.00  0.00
ATOM   2246  CG2 ILE X 450      45.482  31.431  50.663  0.00  0.00
ATOM   2247  CD  ILE X 450      42.395  32.208  50.145  0.00  0.00
ATOM   2248  C   ILE X 450      47.315  31.962  48.433  0.00  0.00
ATOM   2249  O   ILE X 450      48.337  32.126  49.097  0.00  0.00
ATOM   2250  N   TRP X 451      47.333  31.288  47.287  0.00  0.00
ATOM   2251  H   TRP X 451      46.539  31.230  46.682  0.00  0.00
ATOM   2252  CA  TRP X 451      48.521  30.566  46.806  0.00  0.00
ATOM   2253  CB  TRP X 451      48.228  29.535  45.714  0.00  0.00
ATOM   2254  CG  TRP X 451      48.122  28.069  46.139  0.00  0.00
ATOM   2255  CD1 TRP X 451      49.107  27.191  45.974  0.00  0.00
ATOM   2256  HD1 TRP X 451      49.995  27.348  45.362  0.00  0.00
ATOM   2257  CD2 TRP X 451      47.206  27.527  47.034  0.00  0.00
ATOM   2258  NE1 TRP X 451      48.839  26.090  46.672  0.00  0.00
ATOM   2259  HE1 TRP X 451      49.408  25.269  46.701  0.00  0.00
ATOM   2260  CE2 TRP X 451      47.691  26.257  47.323  0.00  0.00
ATOM   2261  CE3 TRP X 451      46.015  28.024  47.550  0.00  0.00
ATOM   2262  HE3 TRP X 451      45.648  28.997  47.224  0.00  0.00
ATOM   2263  CZ2 TRP X 451      46.925  25.548  48.242  0.00  0.00
ATOM   2264  HZ2 TRP X 451      47.260  24.550  48.522  0.00  0.00
ATOM   2265  CZ3 TRP X 451      45.286  27.289  48.478  0.00  0.00
ATOM   2266  HZ3 TRP X 451      44.373  27.688  48.919  0.00  0.00
ATOM   2267  CH2 TRP X 451      45.759  26.029  48.826  0.00  0.00
ATOM   2268  HH2 TRP X 451      45.218  25.422  49.553  0.00  0.00
ATOM   2269  C   TRP X 451      49.785  31.385  46.538  0.00  0.00
ATOM   2270  O   TRP X 451      50.812  31.023  47.110  0.00  0.00
ATOM   2271  N   TYR X 452      49.595  32.474  45.798  0.00  0.00
ATOM   2272  H   TYR X 452      48.703  32.669  45.392  0.00  0.00
ATOM   2273  CA  TYR X 452      50.585  33.509  45.465  0.00  0.00
ATOM   2274  CB  TYR X 452      49.835  34.760  45.004  0.00  0.00
ATOM   2275  CG  TYR X 452      50.260  34.935  43.544  0.00  0.00
ATOM   2276  CD1 TYR X 452      51.426  35.586  43.162  0.00  0.00
ATOM   2277  HD1 TYR X 452      51.980  36.197  43.875  0.00  0.00
ATOM   2278  CD2 TYR X 452      49.413  34.404  42.579  0.00  0.00
ATOM   2279  HD2 TYR X 452      48.472  33.945  42.884  0.00  0.00
ATOM   2280  CE1 TYR X 452      51.877  35.446  41.854  0.00  0.00
ATOM   2281  HE1 TYR X 452      52.900  35.710  41.586  0.00  0.00
ATOM   2282  CE2 TYR X 452      49.747  34.450  41.230  0.00  0.00
ATOM   2283  HE2 TYR X 452      49.057  34.098  40.464  0.00  0.00
ATOM   2284  CZ  TYR X 452      50.995  34.962  40.896  0.00  0.00
ATOM   2285  OH  TYR X 452      51.548  34.734  39.673  0.00  0.00
ATOM   2286  HH  TYR X 452      50.879  34.729  38.928  0.00  0.00
ATOM   2287  C   TYR X 452      51.285  33.888  46.772  0.00  0.00
ATOM   2288  O   TYR X 452      52.492  33.698  46.912  0.00  0.00
ATOM   2289  N   PHE X 453      50.560  34.187  47.847  0.00  0.00
ATOM   2290  H   PHE X 453      49.590  34.416  47.764  0.00  0.00
ATOM   2291  CA  PHE X 453      51.016  34.232  49.244  0.00  0.00
ATOM   2292  CB  PHE X 453      49.827  34.900  49.938  0.00  0.00
ATOM   2293  CG  PHE X 453      49.911  35.078  51.455  0.00  0.00
ATOM   2294  CD1 PHE X 453      50.670  36.098  52.017  0.00  0.00
ATOM   2295  HD1 PHE X 453      51.203  36.783  51.357  0.00  0.00
ATOM   2296  CD2 PHE X 453      49.120  34.336  52.325  0.00  0.00
ATOM   2297  HD2 PHE X 453      48.445  33.599  51.891  0.00  0.00
ATOM   2298  CE1 PHE X 453      50.771  36.275  53.392  0.00  0.00
ATOM   2299  HE1 PHE X 453      51.478  36.981  53.830  0.00  0.00
ATOM   2300  CE2 PHE X 453      49.128  34.466  53.709  0.00  0.00
ATOM   2301  HE2 PHE X 453      48.560  33.810  54.368  0.00  0.00
ATOM   2302  CZ  PHE X 453      49.924  35.505  54.181  0.00  0.00
ATOM   2303  HZ  PHE X 453      49.880  35.731  55.245  0.00  0.00
ATOM   2304  C   PHE X 453      51.574  33.011  49.977  0.00  0.00
ATOM   2305  O   PHE X 453      52.780  32.890  50.189  0.00  0.00
ATOM   2306  N   ILE X 454      50.717  32.029  50.240  0.00  0.00
ATOM   2307  H   ILE X 454      49.773  31.979  49.913  0.00  0.00
ATOM   2308  CA  ILE X 454      51.222  30.936  51.085  0.00  0.00
ATOM   2309  CB  ILE X 454      50.118  30.079  51.705  0.00  0.00
ATOM   2310  CG1 ILE X 454      49.114  29.650  50.632  0.00  0.00
ATOM   2311  CG2 ILE X 454      49.409  30.952  52.743  0.00  0.00
ATOM   2312  CD  ILE X 454      48.245  28.518  51.183  0.00  0.00
ATOM   2313  C   ILE X 454      52.272  29.960  50.551  0.00  0.00
ATOM   2314  O   ILE X 454      52.931  29.204  51.264  0.00  0.00
ATOM   2315  N   THR X 455      52.361  29.868  49.228  0.00  0.00
ATOM   2316  H   THR X 455      51.808  30.405  48.589  0.00  0.00
ATOM   2317  CA  THR X 455      53.324  28.927  48.638  0.00  0.00
ATOM   2318  CB  THR X 455      53.429  28.990  47.114  0.00  0.00
ATOM   2319  OG1 THR X 455      53.205  30.347  46.722  0.00  0.00
ATOM   2320  HG1 THR X 455      52.253  30.434  46.427  0.00  0.00
ATOM   2321  CG2 THR X 455      52.369  28.199  46.343  0.00  0.00
ATOM   2322  C   THR X 455      54.737  29.271  49.116  0.00  0.00
ATOM   2323  O   THR X 455      55.105  30.440  49.013  0.00  0.00
ATOM   2324  N   PRO X 456      55.543  28.302  49.541  0.00  0.00
ATOM   2325  CA  PRO X 456      56.956  28.424  49.929  0.00  0.00
ATOM   2326  CB  PRO X 456      57.370  27.099  50.572  0.00  0.00
ATOM   2327  CG  PRO X 456      56.055  26.559  51.138  0.00  0.00
ATOM   2328  CD  PRO X 456      55.060  27.019  50.071  0.00  0.00
ATOM   2329  C   PRO X 456      57.893  28.707  48.753  0.00  0.00
ATOM   2330  O   PRO X 456      57.461  28.630  47.604  0.00  0.00
ATOM   2331  N   LYSHX 457      58.862  29.549  49.099  0.00  0.00
ATOM   2332  H   LYSHX 457      58.876  29.968  50.007  0.00  0.00
ATOM   2333  CA  LYSHX 457      60.003  29.984  48.280  0.00  0.00
ATOM   2334  CB  LYSHX 457      59.877  31.498  48.097  0.00  0.00
ATOM   2335  CG  LYSHX 457      58.921  31.908  46.976  0.00  0.00
ATOM   2336  CD  LYSHX 457      57.569  32.362  47.531  0.00  0.00
ATOM   2337  CE  LYSHX 457      56.427  32.564  46.534  0.00  0.00
ATOM   2338 MNZ1 LYSHX 457      55.268  33.721  47.463  0.00  0.00
ATOM   2339 MNZ2 LYSHX 457      54.816  32.197  47.436  0.00  0.00
ATOM   2340  NZ  LYSHX 457      55.234  32.904  47.323  0.00  0.00
ATOM   2341  HZ1 LYSHX 457      55.232  33.885  47.518  0.00  0.00
ATOM   2342  HZ2 LYSHX 457      54.412  32.666  46.805  0.00  0.00
ATOM   2343  HZ3 LYSHX 457      55.246  32.394  48.182  0.00  0.00
ATOM   2344  C   LYSHX 457      61.274  29.607  49.043  0.00  0.00
ATOM   2345  O   LYSHX 457      62.019  30.489  49.467  0.00  0.00
ATOM   2346  N   TRP X 458      61.566  28.312  49.118  0.00  0.00
ATOM   2347  H   TRP X 458      61.035  27.625  48.621  0.00  0.00
ATOM   2348  CA  TRP X 458      62.662  27.732  49.908  0.00  0.00
ATOM   2349  CB  TRP X 458      62.462  26.230  49.697  0.00  0.00
ATOM   2350  CG  TRP X 458      61.132  25.634  50.162  0.00  0.00
ATOM   2351  CD1 TRP X 458      61.019  25.039  51.346  0.00  0.00
ATOM   2352  HD1 TRP X 458      61.700  25.180  52.186  0.00  0.00
ATOM   2353  CD2 TRP X 458      60.037  25.243  49.401  0.00  0.00
ATOM   2354  NE1 TRP X 458      59.951  24.246  51.354  0.00  0.00
ATOM   2355  HE1 TRP X 458      59.658  23.677  52.122  0.00  0.00
ATOM   2356  CE2 TRP X 458      59.334  24.330  50.179  0.00  0.00
ATOM   2357  CE3 TRP X 458      59.636  25.366  48.075  0.00  0.00
ATOM   2358  HE3 TRP X 458      60.144  26.082  47.428  0.00  0.00
ATOM   2359  CZ2 TRP X 458      58.298  23.546  49.684  0.00  0.00
ATOM   2360  HZ2 TRP X 458      57.785  22.837  50.333  0.00  0.00
ATOM   2361  CZ3 TRP X 458      58.602  24.595  47.558  0.00  0.00
ATOM   2362  HZ3 TRP X 458      58.319  24.711  46.512  0.00  0.00
ATOM   2363  CH2 TRP X 458      57.923  23.678  48.352  0.00  0.00
ATOM   2364  HH2 TRP X 458      57.114  23.075  47.939  0.00  0.00
ATOM   2365  C   TRP X 458      64.071  28.152  49.484  0.00  0.00
ATOM   2366  O   TRP X 458      64.813  28.490  50.406  0.00  0.00
ATOM   2367  N   GLU X 459      64.343  28.356  48.198  0.00  0.00
ATOM   2368  H   GLU X 459      63.700  28.048  47.498  0.00  0.00
ATOM   2369  CA  GLU X 459      65.509  29.001  47.576  0.00  0.00
ATOM   2370  CB  GLU X 459      65.356  28.876  46.059  0.00  0.00
ATOM   2371  CG  GLU X 459      65.389  27.401  45.653  0.00  0.00
ATOM   2372  CD  GLU X 459      64.974  27.149  44.202  0.00  0.00
ATOM   2373  OE1 GLU X 459      65.746  27.421  43.257  0.00  0.00
ATOM   2374  OE2 GLU X 459      63.801  26.741  44.066  0.00  0.00
ATOM   2375  C   GLU X 459      65.829  30.466  47.882  0.00  0.00
ATOM   2376  O   GLU X 459      66.994  30.858  47.836  0.00  0.00
ATOM   2377  N   LYSHX 460      64.936  31.073  48.659  0.00  0.00
ATOM   2378  H   LYSHX 460      64.038  30.672  48.841  0.00  0.00
ATOM   2379  CA  LYSHX 460      65.142  32.366  49.328  0.00  0.00
ATOM   2380  CB  LYSHX 460      63.830  33.151  49.380  0.00  0.00
ATOM   2381  CG  LYSHX 460      63.507  34.169  48.284  0.00  0.00
ATOM   2382  CD  LYSHX 460      64.466  35.358  48.378  0.00  0.00
ATOM   2383  CE  LYSHX 460      64.236  36.479  47.363  0.00  0.00
ATOM   2384 MNZ1 LYSHX 460      65.316  37.964  47.780  0.00  0.00
ATOM   2385 MNZ2 LYSHX 460      63.831  38.036  48.342  0.00  0.00
ATOM   2386  NZ  LYSHX 460      64.527  37.789  47.964  0.00  0.00
ATOM   2387  HZ1 LYSHX 460      65.474  38.043  47.767  0.00  0.00
ATOM   2388  HZ2 LYSHX 460      63.910  38.476  47.580  0.00  0.00
ATOM   2389  HZ3 LYSHX 460      64.394  37.738  48.954  0.00  0.00
ATOM   2390  C   LYSHX 460      65.800  32.333  50.709  0.00  0.00
ATOM   2391  O   LYSHX 460      66.587  33.252  50.934  0.00  0.00
ATOM   2392  N   LEU X 461      65.524  31.263  51.449  0.00  0.00
ATOM   2393  H   LEU X 461      65.003  30.497  51.073  0.00  0.00
ATOM   2394  CA  LEU X 461      65.909  31.034  52.849  0.00  0.00
ATOM   2395  CB  LEU X 461      65.233  29.734  53.292  0.00  0.00
ATOM   2396  CG  LEU X 461      63.782  30.077  53.636  0.00  0.00
ATOM   2397  CD1 LEU X 461      62.861  28.868  53.461  0.00  0.00
ATOM   2398  CD2 LEU X 461      63.705  30.501  55.104  0.00  0.00
ATOM   2399  C   LEU X 461      67.414  30.892  53.082  0.00  0.00
ATOM   2400  O   LEU X 461      67.860  31.247  54.173  0.00  0.00
ATOM   2401  N   THR X 462      68.232  30.489  52.113  0.00  0.00
ATOM   2402  H   THR X 462      67.890  30.200  51.219  0.00  0.00
ATOM   2403  CA  THR X 462      69.696  30.422  52.232  0.00  0.00
ATOM   2404  CB  THR X 462      70.331  29.625  51.090  0.00  0.00
ATOM   2405  OG1 THR X 462      69.612  29.784  49.864  0.00  0.00
ATOM   2406  HG1 THR X 462      69.924  30.626  49.425  0.00  0.00
ATOM   2407  CG2 THR X 462      70.587  28.185  51.537  0.00  0.00
ATOM   2408  C   THR X 462      70.505  31.718  52.297  0.00  0.00
ATOM   2409  O   THR X 462      71.734  31.775  52.281  0.00  0.00
ATOM   2410  N   ASP X 463      69.785  32.831  52.399  0.00  0.00
ATOM   2411  H   ASP X 463      68.786  32.838  52.363  0.00  0.00
ATOM   2412  CA  ASP X 463      70.407  34.153  52.575  0.00  0.00
ATOM   2413  CB  ASP X 463      69.749  35.096  51.566  0.00  0.00
ATOM   2414  CG  ASP X 463      70.629  36.337  51.403  0.00  0.00
ATOM   2415  OD1 ASP X 463      70.306  37.375  52.019  0.00  0.00
ATOM   2416  OD2 ASP X 463      71.713  36.111  50.822  0.00  0.00
ATOM   2417  C   ASP X 463      70.113  34.700  53.974  0.00  0.00
ATOM   2418  O   ASP X 463      68.932  34.774  54.308  0.00  0.00
ATOM   2419  N   ALA X 464      71.117  35.425  54.461  0.00  0.00
ATOM   2420  H   ALA X 464      72.011  35.542  54.029  0.00  0.00
ATOM   2421  CA  ALA X 464      70.864  36.101  55.741  0.00  0.00
ATOM   2422  CB  ALA X 464      72.180  36.451  56.438  0.00  0.00
ATOM   2423  C   ALA X 464      69.804  37.202  55.807  0.00  0.00
ATOM   2424  O   ALA X 464      69.093  37.416  56.788  0.00  0.00
ATOM   2425  N   THR X 465      69.416  37.759  54.663  0.00  0.00
ATOM   2426  H   THR X 465      69.713  37.419  53.771  0.00  0.00
ATOM   2427  CA  THR X 465      68.516  38.920  54.604  0.00  0.00
ATOM   2428  CB  THR X 465      68.182  39.455  53.210  0.00  0.00
ATOM   2429  OG1 THR X 465      67.919  38.375  52.310  0.00  0.00
ATOM   2430  HG1 THR X 465      68.789  37.928  52.098  0.00  0.00
ATOM   2431  CG2 THR X 465      69.267  40.364  52.630  0.00  0.00
ATOM   2432  C   THR X 465      67.171  38.616  55.268  0.00  0.00
ATOM   2433  O   THR X 465      66.780  39.281  56.226  0.00  0.00
ATOM   2434  N   VAL X 466      66.536  37.551  54.787  0.00  0.00
ATOM   2435  H   VAL X 466      66.869  37.076  53.972  0.00  0.00
ATOM   2436  CA  VAL X 466      65.318  36.932  55.332  0.00  0.00
ATOM   2437  CB  VAL X 466      65.088  35.532  54.761  0.00  0.00
ATOM   2438  CG1 VAL X 466      63.665  35.105  55.130  0.00  0.00
ATOM   2439  CG2 VAL X 466      65.191  35.501  53.234  0.00  0.00
ATOM   2440  C   VAL X 466      65.171  36.830  56.851  0.00  0.00
ATOM   2441  O   VAL X 466      64.197  37.232  57.486  0.00  0.00
ATOM   2442  N   TRP X 467      66.316  36.512  57.449  0.00  0.00
ATOM   2443  H   TRP X 467      67.175  36.343  56.966  0.00  0.00
ATOM   2444  CA  TRP X 467      66.343  36.395  58.914  0.00  0.00
ATOM   2445  CB  TRP X 467      67.454  35.423  59.318  0.00  0.00
ATOM   2446  CG  TRP X 467      67.322  34.073  58.610  0.00  0.00
ATOM   2447  CD1 TRP X 467      67.806  33.871  57.387  0.00  0.00
ATOM   2448  HD1 TRP X 467      68.441  34.569  56.841  0.00  0.00
ATOM   2449  CD2 TRP X 467      66.613  32.933  58.968  0.00  0.00
ATOM   2450  NE1 TRP X 467      67.398  32.690  56.930  0.00  0.00
ATOM   2451  HE1 TRP X 467      67.563  32.335  56.009  0.00  0.00
ATOM   2452  CE2 TRP X 467      66.736  32.059  57.894  0.00  0.00
ATOM   2453  CE3 TRP X 467      65.977  32.523  60.135  0.00  0.00
ATOM   2454  HE3 TRP X 467      65.952  33.175  61.007  0.00  0.00
ATOM   2455  CZ2 TRP X 467      66.140  30.804  57.913  0.00  0.00
ATOM   2456  HZ2 TRP X 467      66.225  30.123  57.065  0.00  0.00
ATOM   2457  CZ3 TRP X 467      65.375  31.271  60.175  0.00  0.00
ATOM   2458  HZ3 TRP X 467      64.863  30.936  61.077  0.00  0.00
ATOM   2459  CH2 TRP X 467      65.431  30.450  59.054  0.00  0.00
ATOM   2460  HH2 TRP X 467      64.902  29.497  59.073  0.00  0.00
ATOM   2461  C   TRP X 467      66.544  37.729  59.634  0.00  0.00
ATOM   2462  O   TRP X 467      65.821  37.975  60.599  0.00  0.00
ATOM   2463  N   LYSHX 468      67.295  38.616  58.987  0.00  0.00
ATOM   2464  H   LYSHX 468      67.841  38.382  58.183  0.00  0.00
ATOM   2465  CA  LYSHX 468      67.381  40.022  59.407  0.00  0.00
ATOM   2466  CB  LYSHX 468      68.498  40.808  58.717  0.00  0.00
ATOM   2467  CG  LYSHX 468      69.807  40.246  59.277  0.00  0.00
ATOM   2468  CD  LYSHX 468      71.152  40.706  58.710  0.00  0.00
ATOM   2469  CE  LYSHX 468      72.234  39.835  59.353  0.00  0.00
ATOM   2470 MNZ1 LYSHX 468      73.768  40.625  58.601  0.00  0.00
ATOM   2471 MNZ2 LYSHX 468      73.417  39.179  58.044  0.00  0.00
ATOM   2472  NZ  LYSHX 468      73.404  39.893  58.466  0.00  0.00
ATOM   2473  HZ1 LYSHX 468      73.878  40.764  58.594  0.00  0.00
ATOM   2474  HZ2 LYSHX 468      74.025  39.141  58.683  0.00  0.00
ATOM   2475  HZ3 LYSHX 468      73.106  39.813  57.514  0.00  0.00
ATOM   2476  C   LYSHX 468      66.074  40.804  59.262  0.00  0.00
ATOM   2477  O   LYSHX 468      65.701  41.505  60.203  0.00  0.00
ATOM   2478  N   ASP X 469      65.436  40.640  58.107  0.00  0.00
ATOM   2479  H   ASP X 469      65.921  40.231  57.334  0.00  0.00
ATOM   2480  CA  ASP X 469      64.057  40.961  57.710  0.00  0.00
ATOM   2481  CB  ASP X 469      63.796  40.631  56.239  0.00  0.00
ATOM   2482  CG  ASP X 469      64.358  41.770  55.386  0.00  0.00
ATOM   2483  OD1 ASP X 469      64.616  42.893  55.870  0.00  0.00
ATOM   2484  OD2 ASP X 469      64.493  41.426  54.192  0.00  0.00
ATOM   2485  C   ASP X 469      62.896  40.434  58.554  0.00  0.00
ATOM   2486  O   ASP X 469      61.961  41.198  58.791  0.00  0.00
ATOM   2487  N   ALA X 470      63.045  39.178  58.967  0.00  0.00
ATOM   2488  H   ALA X 470      63.694  38.527  58.575  0.00  0.00
ATOM   2489  CA  ALA X 470      62.204  38.702  60.075  0.00  0.00
ATOM   2490  CB  ALA X 470      62.422  37.193  60.210  0.00  0.00
ATOM   2491  C   ALA X 470      62.408  39.380  61.432  0.00  0.00
ATOM   2492  O   ALA X 470      61.436  39.630  62.143  0.00  0.00
ATOM   2493  N   ALA X 471      63.635  39.583  61.901  0.00  0.00
ATOM   2494  H   ALA X 471      64.451  39.264  61.418  0.00  0.00
ATOM   2495  CA  ALA X 471      63.924  40.287  63.158  0.00  0.00
ATOM   2496  CB  ALA X 471      65.409  40.231  63.519  0.00  0.00
ATOM   2497  C   ALA X 471      63.511  41.754  63.308  0.00  0.00
ATOM   2498  O   ALA X 471      62.817  42.115  64.257  0.00  0.00
ATOM   2499  N   THR X 472      63.586  42.509  62.216  0.00  0.00
ATOM   2500  H   THR X 472      64.046  42.181  61.390  0.00  0.00
ATOM   2501  CA  THR X 472      63.040  43.864  62.055  0.00  0.00
ATOM   2502  CB  THR X 472      63.645  44.608  60.863  0.00  0.00
ATOM   2503  OG1 THR X 472      63.485  43.639  59.824  0.00  0.00
ATOM   2504  HG1 THR X 472      64.050  43.918  59.046  0.00  0.00
ATOM   2505  CG2 THR X 472      65.107  44.971  61.132  0.00  0.00
ATOM   2506  C   THR X 472      61.513  43.762  62.071  0.00  0.00
ATOM   2507  O   THR X 472      60.947  44.386  62.967  0.00  0.00
ATOM   2508  N   GLN X 473      60.860  42.836  61.375  0.00  0.00
ATOM   2509  H   GLN X 473      61.336  42.194  60.774  0.00  0.00
ATOM   2510  CA  GLN X 473      59.403  42.641  61.395  0.00  0.00
ATOM   2511  CB  GLN X 473      58.993  41.551  60.404  0.00  0.00
ATOM   2512  CG  GLN X 473      57.477  41.409  60.255  0.00  0.00
ATOM   2513  CD  GLN X 473      56.950  42.699  59.624  0.00  0.00
ATOM   2514  OE1 GLN X 473      57.369  43.012  58.510  0.00  0.00
ATOM   2515  NE2 GLN X 473      55.941  43.230  60.309  0.00  0.00
ATOM   2516 HE21 GLN X 473      55.610  42.783  61.139  0.00  0.00
ATOM   2517 HE22 GLN X 473      55.513  44.077  59.992  0.00  0.00
ATOM   2518  C   GLN X 473      58.849  42.274  62.774  0.00  0.00
ATOM   2519  O   GLN X 473      58.020  43.033  63.275  0.00  0.00
ATOM   2520  N   ILE X 474      59.452  41.314  63.470  0.00  0.00
ATOM   2521  H   ILE X 474      60.151  40.739  63.047  0.00  0.00
ATOM   2522  CA  ILE X 474      59.225  40.948  64.876  0.00  0.00
ATOM   2523  CB  ILE X 474      60.060  39.741  65.308  0.00  0.00
ATOM   2524  CG1 ILE X 474      59.684  38.466  64.552  0.00  0.00
ATOM   2525  CG2 ILE X 474      60.098  39.498  66.818  0.00  0.00
ATOM   2526  CD  ILE X 474      58.184  38.171  64.609  0.00  0.00
ATOM   2527  C   ILE X 474      59.319  42.085  65.896  0.00  0.00
ATOM   2528  O   ILE X 474      58.298  42.435  66.487  0.00  0.00
ATOM   2529  N   PHE X 475      60.318  42.949  65.738  0.00  0.00
ATOM   2530  H   PHE X 475      61.039  42.806  65.060  0.00  0.00
ATOM   2531  CA  PHE X 475      60.479  44.184  66.518  0.00  0.00
ATOM   2532  CB  PHE X 475      61.815  44.852  66.184  0.00  0.00
ATOM   2533  CG  PHE X 475      62.190  46.058  67.048  0.00  0.00
ATOM   2534  CD1 PHE X 475      62.536  45.849  68.378  0.00  0.00
ATOM   2535  HD1 PHE X 475      62.767  44.836  68.708  0.00  0.00
ATOM   2536  CD2 PHE X 475      61.752  47.334  66.713  0.00  0.00
ATOM   2537  HD2 PHE X 475      61.303  47.511  65.736  0.00  0.00
ATOM   2538  CE1 PHE X 475      62.599  46.885  69.303  0.00  0.00
ATOM   2539  HE1 PHE X 475      62.871  46.672  70.337  0.00  0.00
ATOM   2540  CE2 PHE X 475      61.882  48.388  67.611  0.00  0.00
ATOM   2541  HE2 PHE X 475      61.635  49.398  67.282  0.00  0.00
ATOM   2542  CZ  PHE X 475      62.316  48.189  68.917  0.00  0.00
ATOM   2543  HZ  PHE X 475      62.430  49.023  69.609  0.00  0.00
ATOM   2544  C   PHE X 475      59.297  45.152  66.438  0.00  0.00
ATOM   2545  O   PHE X 475      58.700  45.516  67.451  0.00  0.00
ATOM   2546  N   PHE X 476      58.905  45.457  65.204  0.00  0.00
ATOM   2547  H   PHE X 476      59.476  45.227  64.416  0.00  0.00
ATOM   2548  CA  PHE X 476      57.663  46.132  64.801  0.00  0.00
ATOM   2549  CB  PHE X 476      57.477  46.435  63.313  0.00  0.00
ATOM   2550  CG  PHE X 476      58.414  47.433  62.630  0.00  0.00
ATOM   2551  CD1 PHE X 476      58.752  48.719  63.035  0.00  0.00
ATOM   2552  HD1 PHE X 476      58.267  49.148  63.913  0.00  0.00
ATOM   2553  CD2 PHE X 476      59.140  46.904  61.568  0.00  0.00
ATOM   2554  HD2 PHE X 476      58.928  45.881  61.258  0.00  0.00
ATOM   2555  CE1 PHE X 476      59.696  49.468  62.343  0.00  0.00
ATOM   2556  HE1 PHE X 476      59.915  50.487  62.661  0.00  0.00
ATOM   2557  CE2 PHE X 476      60.120  47.613  60.884  0.00  0.00
ATOM   2558  HE2 PHE X 476      60.685  47.144  60.078  0.00  0.00
ATOM   2559  CZ  PHE X 476      60.364  48.931  61.248  0.00  0.00
ATOM   2560  HZ  PHE X 476      61.072  49.537  60.683  0.00  0.00
ATOM   2561  C   PHE X 476      56.447  45.330  65.267  0.00  0.00
ATOM   2562  O   PHE X 476      55.830  45.689  66.269  0.00  0.00
ATOM   2563  N   SER X 477      56.168  44.145  64.731  0.00  0.00
ATOM   2564  H   SER X 477      56.833  43.676  64.150  0.00  0.00
ATOM   2565  CA  SER X 477      54.930  43.368  64.882  0.00  0.00
ATOM   2566  CB  SER X 477      55.134  42.061  64.113  0.00  0.00
ATOM   2567  OG  SER X 477      54.994  42.160  62.693  0.00  0.00
ATOM   2568  HG  SER X 477      54.520  41.341  62.368  0.00  0.00
ATOM   2569  C   SER X 477      54.474  43.100  66.318  0.00  0.00
ATOM   2570  O   SER X 477      53.317  42.840  66.646  0.00  0.00
ATOM   2571  N   LEU X 478      55.456  42.889  67.190  0.00  0.00
ATOM   2572  H   LEU X 478      56.419  42.865  66.922  0.00  0.00
ATOM   2573  CA  LEU X 478      55.212  42.675  68.623  0.00  0.00
ATOM   2574  CB  LEU X 478      56.233  41.752  69.293  0.00  0.00
ATOM   2575  CG  LEU X 478      55.873  40.281  69.068  0.00  0.00
ATOM   2576  CD1 LEU X 478      57.162  39.465  69.182  0.00  0.00
ATOM   2577  CD2 LEU X 478      54.902  39.773  70.135  0.00  0.00
ATOM   2578  C   LEU X 478      55.068  43.913  69.509  0.00  0.00
ATOM   2579  O   LEU X 478      54.608  43.794  70.643  0.00  0.00
ATOM   2580  N   SER X 479      55.442  45.092  69.018  0.00  0.00
ATOM   2581  H   SER X 479      55.632  45.228  68.045  0.00  0.00
ATOM   2582  CA  SER X 479      55.613  46.303  69.834  0.00  0.00
ATOM   2583  CB  SER X 479      54.223  46.850  70.167  0.00  0.00
ATOM   2584  OG  SER X 479      53.376  47.125  69.049  0.00  0.00
ATOM   2585  HG  SER X 479      52.556  46.558  69.131  0.00  0.00
ATOM   2586  C   SER X 479      56.581  46.194  71.014  0.00  0.00
ATOM   2587  O   SER X 479      56.655  47.029  71.914  0.00  0.00
ATOM   2588  N   ALA X 480      57.703  45.533  70.742  0.00  0.00
ATOM   2589  H   ALA X 480      57.977  45.401  69.789  0.00  0.00
ATOM   2590  CA  ALA X 480      58.693  44.911  71.634  0.00  0.00
ATOM   2591  CB  ALA X 480      59.374  43.829  70.794  0.00  0.00
ATOM   2592  C   ALA X 480      59.617  45.977  72.227  0.00  0.00
ATOM   2593  O   ALA X 480      60.541  46.413  71.543  0.00  0.00
ATOM   2594  N   ALA X 481      59.331  46.432  73.443  0.00  0.00
ATOM   2595  H   ALA X 481      58.545  46.090  73.958  0.00  0.00
ATOM   2596  CA  ALA X 481      60.091  47.458  74.175  0.00  0.00
ATOM   2597  CB  ALA X 481      61.536  46.996  74.375  0.00  0.00
ATOM   2598  C   ALA X 481      59.912  48.918  73.753  0.00  0.00
ATOM   2599  O   ALA X 481      60.689  49.772  74.176  0.00  0.00
ATOM   2600  N   TRP X 482      58.878  49.168  72.955  0.00  0.00
ATOM   2601  H   TRP X 482      58.268  48.439  72.642  0.00  0.00
ATOM   2602  CA  TRP X 482      58.503  50.493  72.441  0.00  0.00
ATOM   2603  CB  TRP X 482      57.467  50.438  71.316  0.00  0.00
ATOM   2604  CG  TRP X 482      57.879  49.813  69.982  0.00  0.00
ATOM   2605  CD1 TRP X 482      58.598  48.712  69.781  0.00  0.00
ATOM   2606  HD1 TRP X 482      58.867  47.956  70.519  0.00  0.00
ATOM   2607  CD2 TRP X 482      57.636  50.423  68.756  0.00  0.00
ATOM   2608  NE1 TRP X 482      58.918  48.727  68.490  0.00  0.00
ATOM   2609  HE1 TRP X 482      59.481  48.020  68.061  0.00  0.00
ATOM   2610  CE2 TRP X 482      58.423  49.763  67.819  0.00  0.00
ATOM   2611  CE3 TRP X 482      56.917  51.563  68.419  0.00  0.00
ATOM   2612  HE3 TRP X 482      56.326  52.090  69.168  0.00  0.00
ATOM   2613  CZ2 TRP X 482      58.537  50.250  66.523  0.00  0.00
ATOM   2614  HZ2 TRP X 482      59.198  49.777  65.797  0.00  0.00
ATOM   2615  CZ3 TRP X 482      56.967  52.017  67.106  0.00  0.00
ATOM   2616  HZ3 TRP X 482      56.376  52.881  66.802  0.00  0.00
ATOM   2617  CH2 TRP X 482      57.776  51.364  66.184  0.00  0.00
ATOM   2618  HH2 TRP X 482      57.817  51.738  65.161  0.00  0.00
ATOM   2619  C   TRP X 482      57.942  51.535  73.410  0.00  0.00
ATOM   2620  O   TRP X 482      57.993  52.748  73.212  0.00  0.00
ATOM   2621  N   GLY X 483      57.522  51.167  74.617  0.00  0.00
ATOM   2622  H   GLY X 483      57.439  50.204  74.875  0.00  0.00
ATOM   2623  CA  GLY X 483      57.137  52.093  75.692  0.00  0.00
ATOM   2624  C   GLY X 483      55.630  52.243  75.916  0.00  0.00
ATOM   2625  O   GLY X 483      55.149  53.312  75.544  0.00  0.00
ATOM   2626  N   GLY X 484      55.099  51.360  76.756  0.00  0.00
ATOM   2627  H   GLY X 484      55.635  50.628  77.177  0.00  0.00
ATOM   2628  CA  GLY X 484      53.682  51.372  77.146  0.00  0.00
ATOM   2629  C   GLY X 484      53.211  50.232  78.050  0.00  0.00
ATOM   2630  O   GLY X 484      52.679  50.499  79.127  0.00  0.00
ATOM   2631  N   LEU X 485      53.700  49.047  77.696  0.00  0.00
ATOM   2632  H   LEU X 485      54.268  48.889  76.888  0.00  0.00
ATOM   2633  CA  LEU X 485      53.398  47.878  78.535  0.00  0.00
ATOM   2634  CB  LEU X 485      54.045  46.681  77.834  0.00  0.00
ATOM   2635  CG  LEU X 485      53.062  45.728  77.152  0.00  0.00
ATOM   2636  CD1 LEU X 485      53.907  44.608  76.543  0.00  0.00
ATOM   2637  CD2 LEU X 485      52.045  45.035  78.062  0.00  0.00
ATOM   2638  C   LEU X 485      53.630  47.867  80.048  0.00  0.00
ATOM   2639  O   LEU X 485      52.758  47.410  80.786  0.00  0.00
ATOM   2640  N   ILE X 486      54.523  48.744  80.498  0.00  0.00
ATOM   2641  H   ILE X 486      55.166  49.188  79.873  0.00  0.00
ATOM   2642  CA  ILE X 486      54.713  49.185  81.887  0.00  0.00
ATOM   2643  CB  ILE X 486      55.669  50.379  81.853  0.00  0.00
ATOM   2644  CG1 ILE X 486      56.355  50.623  83.199  0.00  0.00
ATOM   2645  CG2 ILE X 486      55.068  51.644  81.236  0.00  0.00
ATOM   2646  CD  ILE X 486      57.301  49.449  83.455  0.00  0.00
ATOM   2647  C   ILE X 486      53.565  49.308  82.891  0.00  0.00
ATOM   2648  O   ILE X 486      53.417  48.429  83.740  0.00  0.00
ATOM   2649  N   THR X 487      52.619  50.200  82.611  0.00  0.00
ATOM   2650  H   THR X 487      52.645  50.749  81.777  0.00  0.00
ATOM   2651  CA  THR X 487      51.453  50.488  83.459  0.00  0.00
ATOM   2652  CB  THR X 487      50.703  51.781  83.133  0.00  0.00
ATOM   2653  OG1 THR X 487      50.756  51.993  81.720  0.00  0.00
ATOM   2654  HG1 THR X 487      49.993  52.586  81.463  0.00  0.00
ATOM   2655  CG2 THR X 487      51.176  52.970  83.972  0.00  0.00
ATOM   2656  C   THR X 487      50.373  49.405  83.397  0.00  0.00
ATOM   2657  O   THR X 487      49.997  48.878  84.443  0.00  0.00
ATOM   2658  N   LEU X 488      50.196  48.918  82.172  0.00  0.00
ATOM   2659  H   LEU X 488      50.630  49.325  81.369  0.00  0.00
ATOM   2660  CA  LEU X 488      49.357  47.750  81.866  0.00  0.00
ATOM   2661  CB  LEU X 488      49.014  47.571  80.385  0.00  0.00
ATOM   2662  CG  LEU X 488      48.649  48.837  79.608  0.00  0.00
ATOM   2663  CD1 LEU X 488      48.920  48.622  78.119  0.00  0.00
ATOM   2664  CD2 LEU X 488      47.155  49.148  79.719  0.00  0.00
ATOM   2665  C   LEU X 488      49.751  46.497  82.651  0.00  0.00
ATOM   2666  O   LEU X 488      48.910  45.625  82.864  0.00  0.00
ATOM   2667  N   SER X 489      51.057  46.310  82.828  0.00  0.00
ATOM   2668  H   SER X 489      51.746  46.883  82.385  0.00  0.00
ATOM   2669  CA  SER X 489      51.610  45.252  83.686  0.00  0.00
ATOM   2670  CB  SER X 489      53.009  45.000  83.120  0.00  0.00
ATOM   2671  OG  SER X 489      53.730  44.146  84.012  0.00  0.00
ATOM   2672  HG  SER X 489      54.708  44.299  83.870  0.00  0.00
ATOM   2673  C   SER X 489      51.677  45.596  85.175  0.00  0.00
ATOM   2674  O   SER X 489      51.360  44.684  85.937  0.00  0.00
ATOM   2675  N   SER X 490      52.186  46.759  85.571  0.00  0.00
ATOM   2676  H   SER X 490      52.429  47.499  84.944  0.00  0.00
ATOM   2677  CA  SER X 490      52.423  47.024  86.997  0.00  0.00
ATOM   2678  CB  SER X 490      53.026  48.409  87.237  0.00  0.00
ATOM   2679  OG  SER X 490      52.164  49.448  86.765  0.00  0.00
ATOM   2680  HG  SER X 490      52.730  50.226  86.494  0.00  0.00
ATOM   2681  C   SER X 490      51.401  46.858  88.124  0.00  0.00
ATOM   2682  O   SER X 490      51.805  46.795  89.284  0.00  0.00
ATOM   2683  N   TYR X 491      50.172  46.660  87.655  0.00  0.00
ATOM   2684  H   TYR X 491      49.937  46.901  86.713  0.00  0.00
ATOM   2685  CA  TYR X 491      49.024  46.095  88.379  0.00  0.00
ATOM   2686  CB  TYR X 491      47.814  46.032  87.444  0.00  0.00
ATOM   2687  CG  TYR X 491      47.315  47.390  86.946  0.00  0.00
ATOM   2688  CD1 TYR X 491      46.487  48.190  87.727  0.00  0.00
ATOM   2689  HD1 TYR X 491      46.300  47.932  88.769  0.00  0.00
ATOM   2690  CD2 TYR X 491      47.499  47.690  85.602  0.00  0.00
ATOM   2691  HD2 TYR X 491      48.150  47.062  84.994  0.00  0.00
ATOM   2692  CE1 TYR X 491      45.902  49.320  87.168  0.00  0.00
ATOM   2693  HE1 TYR X 491      45.271  49.963  87.782  0.00  0.00
ATOM   2694  CE2 TYR X 491      46.863  48.783  85.022  0.00  0.00
ATOM   2695  HE2 TYR X 491      46.946  48.968  83.952  0.00  0.00
ATOM   2696  CZ  TYR X 491      46.120  49.633  85.832  0.00  0.00
ATOM   2697  OH  TYR X 491      45.804  50.857  85.329  0.00  0.00
ATOM   2698  HH  TYR X 491      45.353  51.457  85.990  0.00  0.00
ATOM   2699  C   TYR X 491      49.307  44.707  88.957  0.00  0.00
ATOM   2700  O   TYR X 491      49.274  44.625  90.184  0.00  0.00
ATOM   2701  N   ASN X 492      49.860  43.818  88.137  0.00  0.00
ATOM   2702  H   ASN X 492      50.087  44.040  87.188  0.00  0.00
ATOM   2703  CA  ASN X 492      50.196  42.439  88.518  0.00  0.00
ATOM   2704  CB  ASN X 492      50.759  41.781  87.255  0.00  0.00
ATOM   2705  CG  ASN X 492      49.745  41.704  86.112  0.00  0.00
ATOM   2706  OD1 ASN X 492      48.556  41.501  86.356  0.00  0.00
ATOM   2707  ND2 ASN X 492      50.253  41.636  84.885  0.00  0.00
ATOM   2708 HD21 ASN X 492      51.244  41.639  84.753  0.00  0.00
ATOM   2709 HD22 ASN X 492      49.643  41.583  84.094  0.00  0.00
ATOM   2710  C   ASN X 492      51.282  42.487  89.595  0.00  0.00
ATOM   2711  O   ASN X 492      52.260  43.231  89.540  0.00  0.00
ATOM   2712  N   LYSHX 493      50.922  41.833  90.696  0.00  0.00
ATOM   2713  H   LYSHX 493      50.041  41.362  90.740  0.00  0.00
ATOM   2714  CA  LYSHX 493      51.670  41.681  91.952  0.00  0.00
ATOM   2715  CB  LYSHX 493      50.804  41.374  93.175  0.00  0.00
ATOM   2716  CG  LYSHX 493      49.750  42.484  93.165  0.00  0.00
ATOM   2717  CD  LYSHX 493      50.439  43.599  93.955  0.00  0.00
ATOM   2718  CE  LYSHX 493      49.217  44.501  94.140  0.00  0.00
ATOM   2719 MNZ1 LYSHX 493      48.387  44.764  92.471  0.00  0.00
ATOM   2720 MNZ2 LYSHX 493      49.160  46.029  93.042  0.00  0.00
ATOM   2721  NZ  LYSHX 493      48.835  45.273  92.949  0.00  0.00
ATOM   2722  HZ1 LYSHX 493      48.290  44.697  92.339  0.00  0.00
ATOM   2723  HZ2 LYSHX 493      48.297  46.068  93.224  0.00  0.00
ATOM   2724  HZ3 LYSHX 493      49.659  45.577  92.470  0.00  0.00
ATOM   2725  C   LYSHX 493      52.698  40.551  91.859  0.00  0.00
ATOM   2726  O   LYSHX 493      52.632  39.615  91.064  0.00  0.00
ATOM   2727  N   PHE X 494      53.755  40.783  92.632  0.00  0.00
ATOM   2728  H   PHE X 494      53.770  41.493  93.337  0.00  0.00
ATOM   2729  CA  PHE X 494      54.994  40.003  92.507  0.00  0.00
ATOM   2730  CB  PHE X 494      55.793  40.368  93.760  0.00  0.00
ATOM   2731  CG  PHE X 494      57.297  40.122  93.624  0.00  0.00
ATOM   2732  CD1 PHE X 494      58.107  41.103  93.063  0.00  0.00
ATOM   2733  HD1 PHE X 494      57.658  41.910  92.486  0.00  0.00
ATOM   2734  CD2 PHE X 494      57.838  39.012  94.261  0.00  0.00
ATOM   2735  HD2 PHE X 494      57.235  38.155  94.561  0.00  0.00
ATOM   2736  CE1 PHE X 494      59.486  41.061  93.232  0.00  0.00
ATOM   2737  HE1 PHE X 494      60.114  41.819  92.765  0.00  0.00
ATOM   2738  CE2 PHE X 494      59.208  39.078  94.486  0.00  0.00
ATOM   2739  HE2 PHE X 494      59.648  38.294  95.102  0.00  0.00
ATOM   2740  CZ  PHE X 494      60.068  40.054  93.995  0.00  0.00
ATOM   2741  HZ  PHE X 494      61.138  40.031  94.197  0.00  0.00
ATOM   2742  C   PHE X 494      55.010  38.499  92.226  0.00  0.00
ATOM   2743  O   PHE X 494      55.543  38.069  91.204  0.00  0.00
ATOM   2744  N   HISBX 495      54.088  37.791  92.873  0.00  0.00
ATOM   2745  H   HISBX 495      53.516  38.200  93.585  0.00  0.00
ATOM   2746  CA  HISBX 495      53.794  36.370  92.639  0.00  0.00
ATOM   2747  CB  HISBX 495      52.949  35.738  93.747  0.00  0.00
ATOM   2748  CG  HISBX 495      51.645  36.523  93.894  0.00  0.00
ATOM   2749  ND1 HISBX 495      51.408  37.525  94.736  0.00  0.00
ATOM   2750  CD2 HISBX 495      50.570  36.430  93.116  0.00  0.00
ATOM   2751  HD2 HISBX 495      50.423  35.723  92.299  0.00  0.00
ATOM   2752  CE1 HISBX 495      50.218  38.076  94.516  0.00  0.00
ATOM   2753  HE1 HISBX 495      49.764  38.921  95.035  0.00  0.00
ATOM   2754  NE2 HISBX 495      49.708  37.359  93.518  0.00  0.00
ATOM   2755  HE2 HISBX 495      48.800  37.501  93.124  0.00  0.00
ATOM   2756  C   HISBX 495      53.280  35.981  91.251  0.00  0.00
ATOM   2757  O   HISBX 495      52.941  34.810  91.092  0.00  0.00
ATOM   2758  N   ASN X 496      52.958  36.909  90.354  0.00  0.00
ATOM   2759  H   ASN X 496      53.064  37.887  90.527  0.00  0.00
ATOM   2760  CA  ASN X 496      52.417  36.577  89.028  0.00  0.00
ATOM   2761  CB  ASN X 496      51.767  37.833  88.441  0.00  0.00
ATOM   2762  CG  ASN X 496      51.041  37.585  87.118  0.00  0.00
ATOM   2763  OD1 ASN X 496      50.122  36.769  87.094  0.00  0.00
ATOM   2764  ND2 ASN X 496      51.560  38.098  86.006  0.00  0.00
ATOM   2765 HD21 ASN X 496      52.406  38.630  86.048  0.00  0.00
ATOM   2766 HD22 ASN X 496      51.105  37.950  85.128  0.00  0.00
ATOM   2767  C   ASN X 496      53.544  36.103  88.108  0.00  0.00
ATOM   2768  O   ASN X 496      54.560  36.720  87.791  0.00  0.00
ATOM   2769  N   ASN X 497      53.294  34.957  87.479  0.00  0.00
ATOM   2770  H   ASN X 497      52.581  34.335  87.803  0.00  0.00
ATOM   2771  CA  ASN X 497      53.979  34.448  86.283  0.00  0.00
ATOM   2772  CB  ASN X 497      53.658  32.954  86.217  0.00  0.00
ATOM   2773  CG  ASN X 497      54.895  32.159  85.792  0.00  0.00
ATOM   2774  OD1 ASN X 497      55.431  32.458  84.725  0.00  0.00
ATOM   2775  ND2 ASN X 497      55.141  31.029  86.447  0.00  0.00
ATOM   2776 HD21 ASN X 497      54.530  30.733  87.181  0.00  0.00
ATOM   2777 HD22 ASN X 497      55.937  30.474  86.206  0.00  0.00
ATOM   2778  C   ASN X 497      53.857  35.201  84.955  0.00  0.00
ATOM   2779  O   ASN X 497      52.978  34.982  84.122  0.00  0.00
ATOM   2780  N   CYSHX 498      54.736  36.187  84.807  0.00  0.00
ATOM   2781  H   CYSHX 498      55.281  36.515  85.578  0.00  0.00
ATOM   2782  CA  CYSHX 498      55.033  36.914  83.563  0.00  0.00
ATOM   2783  CB  CYSHX 498      56.011  38.079  83.719  0.00  0.00
ATOM   2784  SG  CYSHX 498      57.645  37.450  84.251  0.00  0.00
ATOM   2785  HG  CYSHX 498      57.900  38.681  83.817  0.00  0.00
ATOM   2786  C   CYSHX 498      55.589  35.973  82.492  0.00  0.00
ATOM   2787  O   CYSHX 498      55.335  36.342  81.346  0.00  0.00
ATOM   2788  N   TYR X 499      56.360  34.962  82.877  0.00  0.00
ATOM   2789  H   TYR X 499      56.576  34.814  83.842  0.00  0.00
ATOM   2790  CA  TYR X 499      56.984  33.956  82.005  0.00  0.00
ATOM   2791  CB  TYR X 499      57.876  33.080  82.887  0.00  0.00
ATOM   2792  CG  TYR X 499      58.779  32.067  82.180  0.00  0.00
ATOM   2793  CD1 TYR X 499      60.157  32.241  82.146  0.00  0.00
ATOM   2794  HD1 TYR X 499      60.614  33.100  82.636  0.00  0.00
ATOM   2795  CD2 TYR X 499      58.255  30.917  81.599  0.00  0.00
ATOM   2796  HD2 TYR X 499      57.189  30.707  81.701  0.00  0.00
ATOM   2797  CE1 TYR X 499      60.947  31.309  81.482  0.00  0.00
ATOM   2798  HE1 TYR X 499      62.028  31.453  81.482  0.00  0.00
ATOM   2799  CE2 TYR X 499      59.057  30.030  80.891  0.00  0.00
ATOM   2800  HE2 TYR X 499      58.597  29.181  80.385  0.00  0.00
ATOM   2801  CZ  TYR X 499      60.434  30.203  80.817  0.00  0.00
ATOM   2802  OH  TYR X 499      61.198  29.378  80.048  0.00  0.00
ATOM   2803  HH  TYR X 499      60.803  28.465  79.929  0.00  0.00
ATOM   2804  C   TYR X 499      55.812  33.241  81.328  0.00  0.00
ATOM   2805  O   TYR X 499      55.957  32.817  80.183  0.00  0.00
ATOM   2806  N   ARG X 500      54.788  32.868  82.090  0.00  0.00
ATOM   2807  H   ARG X 500      54.824  32.775  83.086  0.00  0.00
ATOM   2808  CA  ARG X 500      53.508  32.572  81.432  0.00  0.00
ATOM   2809  CB  ARG X 500      52.747  31.729  82.457  0.00  0.00
ATOM   2810  CG  ARG X 500      53.349  30.326  82.555  0.00  0.00
ATOM   2811  CD  ARG X 500      52.608  29.569  83.658  0.00  0.00
ATOM   2812  NE  ARG X 500      53.166  28.242  83.956  0.00  0.00
ATOM   2813  HE  ARG X 500      54.131  28.182  84.208  0.00  0.00
ATOM   2814  CZ  ARG X 500      52.385  27.155  83.886  0.00  0.00
ATOM   2815  NH1 ARG X 500      51.058  27.211  83.704  0.00  0.00
ATOM   2816 HH11 ARG X 500      50.602  28.097  83.613  0.00  0.00
ATOM   2817 HH12 ARG X 500      50.523  26.368  83.660  0.00  0.00
ATOM   2818  NH2 ARG X 500      53.040  25.993  83.765  0.00  0.00
ATOM   2819 HH21 ARG X 500      54.040  25.984  83.733  0.00  0.00
ATOM   2820 HH22 ARG X 500      52.530  25.135  83.706  0.00  0.00
ATOM   2821  C   ARG X 500      52.635  33.571  80.670  0.00  0.00
ATOM   2822  O   ARG X 500      52.395  33.290  79.496  0.00  0.00
ATOM   2823  N   ASP X 501      52.020  34.471  81.434  0.00  0.00
ATOM   2824  H   ASP X 501      52.092  34.470  82.431  0.00  0.00
ATOM   2825  CA  ASP X 501      51.183  35.546  80.883  0.00  0.00
ATOM   2826  CB  ASP X 501      51.111  36.633  81.958  0.00  0.00
ATOM   2827  CG  ASP X 501      50.207  36.436  83.177  0.00  0.00
ATOM   2828  OD1 ASP X 501      49.710  35.295  83.291  0.00  0.00
ATOM   2829  OD2 ASP X 501      49.946  37.414  83.911  0.00  0.00
ATOM   2830  C   ASP X 501      51.671  36.155  79.567  0.00  0.00
ATOM   2831  O   ASP X 501      50.806  36.200  78.693  0.00  0.00
ATOM   2832  N   THR X 502      52.940  36.394  79.248  0.00  0.00
ATOM   2833  H   THR X 502      53.682  36.316  79.916  0.00  0.00
ATOM   2834  CA  THR X 502      53.387  36.793  77.906  0.00  0.00
ATOM   2835  CB  THR X 502      54.756  37.474  77.974  0.00  0.00
ATOM   2836  OG1 THR X 502      55.637  36.621  78.709  0.00  0.00
ATOM   2837  HG1 THR X 502      56.038  37.151  79.455  0.00  0.00
ATOM   2838  CG2 THR X 502      54.748  38.935  78.431  0.00  0.00
ATOM   2839  C   THR X 502      53.233  35.885  76.684  0.00  0.00
ATOM   2840  O   THR X 502      52.795  36.339  75.627  0.00  0.00
ATOM   2841  N   LEU X 503      53.329  34.572  76.873  0.00  0.00
ATOM   2842  H   LEU X 503      53.408  34.152  77.778  0.00  0.00
ATOM   2843  CA  LEU X 503      53.325  33.634  75.741  0.00  0.00
ATOM   2844  CB  LEU X 503      53.580  32.242  76.324  0.00  0.00
ATOM   2845  CG  LEU X 503      53.597  31.074  75.337  0.00  0.00
ATOM   2846  CD1 LEU X 503      54.718  31.259  74.312  0.00  0.00
ATOM   2847  CD2 LEU X 503      53.742  29.791  76.159  0.00  0.00
ATOM   2848  C   LEU X 503      52.165  33.627  74.744  0.00  0.00
ATOM   2849  O   LEU X 503      52.375  33.505  73.538  0.00  0.00
ATOM   2850  N   ILE X 504      51.020  34.160  75.164  0.00  0.00
ATOM   2851  H   ILE X 504      50.865  34.357  76.131  0.00  0.00
ATOM   2852  CA  ILE X 504      49.870  34.523  74.324  0.00  0.00
ATOM   2853  CB  ILE X 504      48.597  34.907  75.083  0.00  0.00
ATOM   2854  CG1 ILE X 504      47.328  34.651  74.267  0.00  0.00
ATOM   2855  CG2 ILE X 504      48.723  36.277  75.752  0.00  0.00
ATOM   2856  CD  ILE X 504      47.145  33.154  74.013  0.00  0.00
ATOM   2857  C   ILE X 504      50.264  35.416  73.146  0.00  0.00
ATOM   2858  O   ILE X 504      49.995  34.932  72.047  0.00  0.00
ATOM   2859  N   VAL X 505      51.106  36.433  73.303  0.00  0.00
ATOM   2860  H   VAL X 505      51.571  36.602  74.173  0.00  0.00
ATOM   2861  CA  VAL X 505      51.457  37.409  72.260  0.00  0.00
ATOM   2862  CB  VAL X 505      52.267  38.603  72.767  0.00  0.00
ATOM   2863  CG1 VAL X 505      51.494  39.266  73.908  0.00  0.00
ATOM   2864  CG2 VAL X 505      53.638  38.270  73.359  0.00  0.00
ATOM   2865  C   VAL X 505      52.036  36.735  71.014  0.00  0.00
ATOM   2866  O   VAL X 505      51.852  37.248  69.912  0.00  0.00
ATOM   2867  N   THR X 506      52.618  35.548  71.162  0.00  0.00
ATOM   2868  H   THR X 506      52.710  35.117  72.060  0.00  0.00
ATOM   2869  CA  THR X 506      53.185  34.739  70.074  0.00  0.00
ATOM   2870  CB  THR X 506      54.072  33.617  70.618  0.00  0.00
ATOM   2871  OG1 THR X 506      53.248  32.584  71.165  0.00  0.00
ATOM   2872  HG1 THR X 506      53.097  32.784  72.133  0.00  0.00
ATOM   2873  CG2 THR X 506      55.292  34.141  71.378  0.00  0.00
ATOM   2874  C   THR X 506      52.173  34.291  69.016  0.00  0.00
ATOM   2875  O   THR X 506      52.203  34.729  67.867  0.00  0.00
ATOM   2876  N   CYSHX 507      51.451  33.193  69.227  0.00  0.00
ATOM   2877  H   CYSHX 507      51.582  32.650  70.057  0.00  0.00
ATOM   2878  CA  CYSHX 507      50.414  32.613  68.361  0.00  0.00
ATOM   2879  CB  CYSHX 507      49.630  31.461  68.992  0.00  0.00
ATOM   2880  SG  CYSHX 507      48.779  32.038  70.506  0.00  0.00
ATOM   2881  HG  CYSHX 507      48.152  30.907  70.196  0.00  0.00
ATOM   2882  C   CYSHX 507      49.344  33.487  67.703  0.00  0.00
ATOM   2883  O   CYSHX 507      48.943  33.494  66.539  0.00  0.00
ATOM   2884  N   THR X 508      49.098  34.527  68.495  0.00  0.00
ATOM   2885  H   THR X 508      49.494  34.594  69.410  0.00  0.00
ATOM   2886  CA  THR X 508      48.247  35.676  68.151  0.00  0.00
ATOM   2887  CB  THR X 508      47.741  36.376  69.414  0.00  0.00
ATOM   2888  OG1 THR X 508      48.888  36.890  70.096  0.00  0.00
ATOM   2889  HG1 THR X 508      48.573  37.410  70.889  0.00  0.00
ATOM   2890  CG2 THR X 508      46.977  35.403  70.316  0.00  0.00
ATOM   2891  C   THR X 508      48.822  36.676  67.146  0.00  0.00
ATOM   2892  O   THR X 508      48.163  37.167  66.231  0.00  0.00
ATOM   2893  N   ASN X 509      50.137  36.863  67.222  0.00  0.00
ATOM   2894  H   ASN X 509      50.705  36.385  67.893  0.00  0.00
ATOM   2895  CA  ASN X 509      50.892  37.774  66.349  0.00  0.00
ATOM   2896  CB  ASN X 509      52.347  37.940  66.792  0.00  0.00
ATOM   2897  CG  ASN X 509      52.778  39.355  66.401  0.00  0.00
ATOM   2898  OD1 ASN X 509      53.371  39.584  65.348  0.00  0.00
ATOM   2899  ND2 ASN X 509      52.435  40.334  67.233  0.00  0.00
ATOM   2900 HD21 ASN X 509      51.920  40.126  68.065  0.00  0.00
ATOM   2901 HD22 ASN X 509      52.691  41.278  67.027  0.00  0.00
ATOM   2902  C   ASN X 509      50.951  37.242  64.916  0.00  0.00
ATOM   2903  O   ASN X 509      50.268  37.810  64.066  0.00  0.00
ATOM   2904  N   SER X 510      51.358  35.978  64.841  0.00  0.00
ATOM   2905  H   SER X 510      51.664  35.497  65.663  0.00  0.00
ATOM   2906  CA  SER X 510      51.438  35.106  63.660  0.00  0.00
ATOM   2907  CB  SER X 510      51.962  33.690  63.908  0.00  0.00
ATOM   2908  OG  SER X 510      51.581  33.148  65.174  0.00  0.00
ATOM   2909  HG  SER X 510      52.238  32.435  65.420  0.00  0.00
ATOM   2910  C   SER X 510      50.065  34.785  63.066  0.00  0.00
ATOM   2911  O   SER X 510      49.799  35.318  61.989  0.00  0.00
ATOM   2912  N   ALA X 511      49.083  34.418  63.884  0.00  0.00
ATOM   2913  H   ALA X 511      49.227  34.107  64.823  0.00  0.00
ATOM   2914  CA  ALA X 511      47.689  34.458  63.419  0.00  0.00
ATOM   2915  CB  ALA X 511      46.819  33.737  64.451  0.00  0.00
ATOM   2916  C   ALA X 511      46.977  35.717  62.919  0.00  0.00
ATOM   2917  O   ALA X 511      46.759  35.770  61.710  0.00  0.00
ATOM   2918  N   THR X 512      47.341  36.842  63.528  0.00  0.00
ATOM   2919  H   THR X 512      47.908  36.906  64.350  0.00  0.00
ATOM   2920  CA  THR X 512      46.845  38.079  62.909  0.00  0.00
ATOM   2921  CB  THR X 512      46.866  39.266  63.874  0.00  0.00
ATOM   2922  OG1 THR X 512      46.493  38.975  65.224  0.00  0.00
ATOM   2923  HG1 THR X 512      47.257  38.501  65.665  0.00  0.00
ATOM   2924  CG2 THR X 512      45.952  40.350  63.300  0.00  0.00
ATOM   2925  C   THR X 512      47.685  38.419  61.676  0.00  0.00
ATOM   2926  O   THR X 512      47.095  38.701  60.634  0.00  0.00
ATOM   2927  N   SER X 513      49.010  38.303  61.679  0.00  0.00
ATOM   2928  H   SER X 513      49.543  38.058  62.489  0.00  0.00
ATOM   2929  CA  SER X 513      49.777  38.538  60.448  0.00  0.00
ATOM   2930  CB  SER X 513      51.286  38.329  60.603  0.00  0.00
ATOM   2931  OG  SER X 513      51.864  39.302  61.476  0.00  0.00
ATOM   2932  HG  SER X 513      52.512  38.836  62.079  0.00  0.00
ATOM   2933  C   SER X 513      49.382  37.699  59.231  0.00  0.00
ATOM   2934  O   SER X 513      49.237  38.255  58.143  0.00  0.00
ATOM   2935  N   ILE X 514      49.085  36.428  59.489  0.00  0.00
ATOM   2936  H   ILE X 514      49.158  36.004  60.392  0.00  0.00
ATOM   2937  CA  ILE X 514      48.618  35.573  58.388  0.00  0.00
ATOM   2938  CB  ILE X 514      48.717  34.067  58.639  0.00  0.00
ATOM   2939  CG1 ILE X 514      50.023  33.710  59.350  0.00  0.00
ATOM   2940  CG2 ILE X 514      48.665  33.267  57.335  0.00  0.00
ATOM   2941  CD  ILE X 514      50.157  32.261  59.823  0.00  0.00
ATOM   2942  C   ILE X 514      47.210  35.958  57.929  0.00  0.00
ATOM   2943  O   ILE X 514      47.003  36.062  56.720  0.00  0.00
ATOM   2944  N   PHE X 515      46.254  36.074  58.846  0.00  0.00
ATOM   2945  H   PHE X 515      46.408  35.835  59.806  0.00  0.00
ATOM   2946  CA  PHE X 515      44.892  36.556  58.573  0.00  0.00
ATOM   2947  CB  PHE X 515      44.003  36.464  59.814  0.00  0.00
ATOM   2948  CG  PHE X 515      43.485  35.106  60.293  0.00  0.00
ATOM   2949  CD1 PHE X 515      43.770  34.875  61.634  0.00  0.00
ATOM   2950  HD1 PHE X 515      44.219  35.657  62.247  0.00  0.00
ATOM   2951  CD2 PHE X 515      42.919  34.116  59.499  0.00  0.00
ATOM   2952  HD2 PHE X 515      42.615  34.344  58.477  0.00  0.00
ATOM   2953  CE1 PHE X 515      43.474  33.632  62.182  0.00  0.00
ATOM   2954  HE1 PHE X 515      43.606  33.455  63.249  0.00  0.00
ATOM   2955  CE2 PHE X 515      42.738  32.835  60.008  0.00  0.00
ATOM   2956  HE2 PHE X 515      42.394  32.023  59.368  0.00  0.00
ATOM   2957  CZ  PHE X 515      43.008  32.617  61.354  0.00  0.00
ATOM   2958  HZ  PHE X 515      42.851  31.622  61.772  0.00  0.00
ATOM   2959  C   PHE X 515      44.867  37.924  57.887  0.00  0.00
ATOM   2960  O   PHE X 515      44.244  37.992  56.829  0.00  0.00
ATOM   2961  N   ALA X 516      45.700  38.900  58.239  0.00  0.00
ATOM   2962  H   ALA X 516      46.108  38.926  59.151  0.00  0.00
ATOM   2963  CA  ALA X 516      46.134  40.030  57.406  0.00  0.00
ATOM   2964  CB  ALA X 516      47.197  40.841  58.150  0.00  0.00
ATOM   2965  C   ALA X 516      46.528  39.649  55.976  0.00  0.00
ATOM   2966  O   ALA X 516      45.791  40.032  55.069  0.00  0.00
ATOM   2967  N   GLY X 517      47.623  38.899  55.899  0.00  0.00
ATOM   2968  H   GLY X 517      48.186  38.703  56.702  0.00  0.00
ATOM   2969  CA  GLY X 517      48.133  38.277  54.668  0.00  0.00
ATOM   2970  C   GLY X 517      47.061  37.765  53.705  0.00  0.00
ATOM   2971  O   GLY X 517      46.944  38.296  52.601  0.00  0.00
ATOM   2972  N   PHE X 518      46.180  36.928  54.245  0.00  0.00
ATOM   2973  H   PHE X 518      46.269  36.574  55.177  0.00  0.00
ATOM   2974  CA  PHE X 518      44.994  36.449  53.518  0.00  0.00
ATOM   2975  CB  PHE X 518      44.189  35.444  54.345  0.00  0.00
ATOM   2976  CG  PHE X 518      44.800  34.126  54.826  0.00  0.00
ATOM   2977  CD1 PHE X 518      44.125  33.377  55.783  0.00  0.00
ATOM   2978  HD1 PHE X 518      43.300  33.869  56.300  0.00  0.00
ATOM   2979  CD2 PHE X 518      45.759  33.434  54.096  0.00  0.00
ATOM   2980  HD2 PHE X 518      46.232  33.907  53.236  0.00  0.00
ATOM   2981  CE1 PHE X 518      44.396  32.063  56.144  0.00  0.00
ATOM   2982  HE1 PHE X 518      43.825  31.542  56.913  0.00  0.00
ATOM   2983  CE2 PHE X 518      46.121  32.140  54.456  0.00  0.00
ATOM   2984  HE2 PHE X 518      46.949  31.654  53.943  0.00  0.00
ATOM   2985  CZ  PHE X 518      45.444  31.458  55.461  0.00  0.00
ATOM   2986  HZ  PHE X 518      45.738  30.439  55.714  0.00  0.00
ATOM   2987  C   PHE X 518      44.064  37.591  53.106  0.00  0.00
ATOM   2988  O   PHE X 518      43.790  37.671  51.909  0.00  0.00
ATOM   2989  N   VAL X 519      43.573  38.454  53.990  0.00  0.00
ATOM   2990  H   VAL X 519      43.832  38.477  54.957  0.00  0.00
ATOM   2991  CA  VAL X 519      42.585  39.449  53.550  0.00  0.00
ATOM   2992  CB  VAL X 519      41.770  39.860  54.778  0.00  0.00
ATOM   2993  CG1 VAL X 519      41.260  38.712  55.652  0.00  0.00
ATOM   2994  CG2 VAL X 519      42.523  40.915  55.590  0.00  0.00
ATOM   2995  C   VAL X 519      43.134  40.545  52.634  0.00  0.00
ATOM   2996  O   VAL X 519      42.355  41.419  52.257  0.00  0.00
ATOM   2997  N   ILE X 520      44.455  40.634  52.510  0.00  0.00
ATOM   2998  H   ILE X 520      45.084  40.286  53.205  0.00  0.00
ATOM   2999  CA  ILE X 520      45.118  41.248  51.350  0.00  0.00
ATOM   3000  CB  ILE X 520      46.460  41.713  51.918  0.00  0.00
ATOM   3001  CG1 ILE X 520      46.260  42.662  53.102  0.00  0.00
ATOM   3002  CG2 ILE X 520      47.334  42.275  50.796  0.00  0.00
ATOM   3003  CD  ILE X 520      45.377  43.876  52.802  0.00  0.00
ATOM   3004  C   ILE X 520      45.304  40.404  50.087  0.00  0.00
ATOM   3005  O   ILE X 520      44.935  40.869  49.009  0.00  0.00
ATOM   3006  N   PHE X 521      45.681  39.137  50.235  0.00  0.00
ATOM   3007  H   PHE X 521      45.891  38.750  51.134  0.00  0.00
ATOM   3008  CA  PHE X 521      45.833  38.175  49.135  0.00  0.00
ATOM   3009  CB  PHE X 521      46.977  37.177  49.332  0.00  0.00
ATOM   3010  CG  PHE X 521      48.264  37.880  48.893  0.00  0.00
ATOM   3011  CD1 PHE X 521      49.089  38.492  49.830  0.00  0.00
ATOM   3012  HD1 PHE X 521      48.820  38.537  50.885  0.00  0.00
ATOM   3013  CD2 PHE X 521      48.699  37.604  47.603  0.00  0.00
ATOM   3014  HD2 PHE X 521      48.101  36.978  46.941  0.00  0.00
ATOM   3015  CE1 PHE X 521      50.275  39.044  49.359  0.00  0.00
ATOM   3016  HE1 PHE X 521      50.883  39.647  50.033  0.00  0.00
ATOM   3017  CE2 PHE X 521      49.908  38.134  47.167  0.00  0.00
ATOM   3018  HE2 PHE X 521      50.228  37.991  46.135  0.00  0.00
ATOM   3019  CZ  PHE X 521      50.708  38.848  48.052  0.00  0.00
ATOM   3020  HZ  PHE X 521      51.666  39.251  47.724  0.00  0.00
ATOM   3021  C   PHE X 521      44.608  37.592  48.426  0.00  0.00
ATOM   3022  O   PHE X 521      44.613  37.267  47.240  0.00  0.00
ATOM   3023  N   SER X 522      43.465  37.669  49.102  0.00  0.00
ATOM   3024  H   SER X 522      43.458  37.825  50.090  0.00  0.00
ATOM   3025  CA  SER X 522      42.110  37.546  48.545  0.00  0.00
ATOM   3026  CB  SER X 522      41.075  37.800  49.641  0.00  0.00
ATOM   3027  OG  SER X 522      41.185  39.109  50.205  0.00  0.00
ATOM   3028  HG  SER X 522      40.510  39.192  50.940  0.00  0.00
ATOM   3029  C   SER X 522      41.913  38.593  47.447  0.00  0.00
ATOM   3030  O   SER X 522      41.645  38.143  46.335  0.00  0.00
ATOM   3031  N   VAL X 523      42.061  39.876  47.765  0.00  0.00
ATOM   3032  H   VAL X 523      42.283  40.173  48.694  0.00  0.00
ATOM   3033  CA  VAL X 523      41.918  40.982  46.806  0.00  0.00
ATOM   3034  CB  VAL X 523      41.634  42.347  47.434  0.00  0.00
ATOM   3035  CG1 VAL X 523      40.284  42.445  48.148  0.00  0.00
ATOM   3036  CG2 VAL X 523      42.750  42.808  48.375  0.00  0.00
ATOM   3037  C   VAL X 523      42.930  41.100  45.665  0.00  0.00
ATOM   3038  O   VAL X 523      42.554  41.224  44.500  0.00  0.00
ATOM   3039  N   ILE X 524      44.152  40.714  46.019  0.00  0.00
ATOM   3040  H   ILE X 524      44.388  40.476  46.962  0.00  0.00
ATOM   3041  CA  ILE X 524      45.270  40.597  45.071  0.00  0.00
ATOM   3042  CB  ILE X 524      46.588  40.530  45.845  0.00  0.00
ATOM   3043  CG1 ILE X 524      46.807  41.984  46.268  0.00  0.00
ATOM   3044  CG2 ILE X 524      47.734  40.073  44.940  0.00  0.00
ATOM   3045  CD  ILE X 524      47.964  42.113  47.261  0.00  0.00
ATOM   3046  C   ILE X 524      44.979  39.525  44.018  0.00  0.00
ATOM   3047  O   ILE X 524      44.931  39.677  42.799  0.00  0.00
ATOM   3048  N   GLY X 525      44.478  38.424  44.571  0.00  0.00
ATOM   3049  H   GLY X 525      44.400  38.300  45.560  0.00  0.00
ATOM   3050  CA  GLY X 525      43.995  37.292  43.768  0.00  0.00
ATOM   3051  C   GLY X 525      42.740  37.595  42.947  0.00  0.00
ATOM   3052  O   GLY X 525      42.852  37.476  41.728  0.00  0.00
ATOM   3053  N   PHE X 526      41.722  38.224  43.528  0.00  0.00
ATOM   3054  H   PHE X 526      41.682  38.355  44.519  0.00  0.00
ATOM   3055  CA  PHE X 526      40.565  38.792  42.821  0.00  0.00
ATOM   3056  CB  PHE X 526      39.793  39.549  43.903  0.00  0.00
ATOM   3057  CG  PHE X 526      38.402  39.974  43.428  0.00  0.00
ATOM   3058  CD1 PHE X 526      38.216  41.352  43.433  0.00  0.00
ATOM   3059  HD1 PHE X 526      38.889  41.962  44.035  0.00  0.00
ATOM   3060  CD2 PHE X 526      37.514  39.180  42.712  0.00  0.00
ATOM   3061  HD2 PHE X 526      37.621  38.095  42.694  0.00  0.00
ATOM   3062  CE1 PHE X 526      37.217  41.993  42.710  0.00  0.00
ATOM   3063  HE1 PHE X 526      37.146  43.080  42.681  0.00  0.00
ATOM   3064  CE2 PHE X 526      36.488  39.811  42.017  0.00  0.00
ATOM   3065  HE2 PHE X 526      35.793  39.199  41.444  0.00  0.00
ATOM   3066  CZ  PHE X 526      36.313  41.190  42.025  0.00  0.00
ATOM   3067  HZ  PHE X 526      35.471  41.638  41.497  0.00  0.00
ATOM   3068  C   PHE X 526      40.916  39.732  41.665  0.00  0.00
ATOM   3069  O   PHE X 526      40.097  39.791  40.748  0.00  0.00
ATOM   3070  N   MET X 527      41.992  40.509  41.753  0.00  0.00
ATOM   3071  H   MET X 527      42.435  40.628  42.642  0.00  0.00
ATOM   3072  CA  MET X 527      42.717  41.287  40.739  0.00  0.00
ATOM   3073  CB  MET X 527      43.464  42.513  41.267  0.00  0.00
ATOM   3074  CG  MET X 527      42.459  43.433  41.962  0.00  0.00
ATOM   3075  SD  MET X 527      43.367  44.989  42.281  0.00  0.00
ATOM   3076  CE  MET X 527      44.223  44.632  43.800  0.00  0.00
ATOM   3077  C   MET X 527      43.678  40.638  39.739  0.00  0.00
ATOM   3078  O   MET X 527      44.022  41.212  38.708  0.00  0.00
ATOM   3079  N   ALA X 528      44.416  39.640  40.218  0.00  0.00
ATOM   3080  H   ALA X 528      44.505  39.467  41.198  0.00  0.00
ATOM   3081  CA  ALA X 528      45.170  38.698  39.378  0.00  0.00
ATOM   3082  CB  ALA X 528      45.866  37.624  40.217  0.00  0.00
ATOM   3083  C   ALA X 528      44.213  37.945  38.450  0.00  0.00
ATOM   3084  O   ALA X 528      44.256  37.991  37.222  0.00  0.00
ATOM   3085  N   ASN X 529      43.236  37.230  38.999  0.00  0.00
ATOM   3086  H   ASN X 529      43.179  37.100  39.988  0.00  0.00
ATOM   3087  CA  ASN X 529      42.145  36.559  38.277  0.00  0.00
ATOM   3088  CB  ASN X 529      41.508  35.561  39.247  0.00  0.00
ATOM   3089  CG  ASN X 529      40.550  34.703  38.418  0.00  0.00
ATOM   3090  OD1 ASN X 529      40.901  33.725  37.761  0.00  0.00
ATOM   3091  ND2 ASN X 529      39.300  35.145  38.313  0.00  0.00
ATOM   3092 HD21 ASN X 529      39.031  35.996  38.763  0.00  0.00
ATOM   3093 HD22 ASN X 529      38.629  34.625  37.784  0.00  0.00
ATOM   3094  C   ASN X 529      41.367  37.692  37.603  0.00  0.00
ATOM   3095  O   ASN X 529      41.313  38.815  38.100  0.00  0.00
ATOM   3096  N   GLU X 530      40.887  37.504  36.377  0.00  0.00
ATOM   3097  H   GLU X 530      41.078  36.643  35.906  0.00  0.00
ATOM   3098  CA  GLU X 530      40.071  38.363  35.505  0.00  0.00
ATOM   3099  CB  GLU X 530      38.727  38.569  36.207  0.00  0.00
ATOM   3100  CG  GLU X 530      37.661  39.047  35.221  0.00  0.00
ATOM   3101  CD  GLU X 530      36.472  39.678  35.949  0.00  0.00
ATOM   3102  OE1 GLU X 530      36.501  40.923  36.054  0.00  0.00
ATOM   3103  OE2 GLU X 530      35.607  38.893  36.394  0.00  0.00
ATOM   3104  C   GLU X 530      40.668  39.693  35.042  0.00  0.00
ATOM   3105  O   GLU X 530      41.113  39.844  33.905  0.00  0.00
ATOM   3106  N   ARG X 531      40.976  40.608  35.957  0.00  0.00
ATOM   3107  H   ARG X 531      40.913  40.398  36.932  0.00  0.00
ATOM   3108  CA  ARG X 531      41.429  41.987  35.722  0.00  0.00
ATOM   3109  CB  ARG X 531      41.403  42.612  37.118  0.00  0.00
ATOM   3110  CG  ARG X 531      41.323  44.138  37.185  0.00  0.00
ATOM   3111  CD  ARG X 531      41.482  44.774  38.567  0.00  0.00
ATOM   3112  NE  ARG X 531      40.175  44.697  39.235  0.00  0.00
ATOM   3113  HE  ARG X 531      39.900  43.810  39.606  0.00  0.00
ATOM   3114  CZ  ARG X 531      39.381  45.770  39.346  0.00  0.00
ATOM   3115  NH1 ARG X 531      39.739  47.011  38.988  0.00  0.00
ATOM   3116 HH11 ARG X 531      40.651  47.179  38.612  0.00  0.00
ATOM   3117 HH12 ARG X 531      39.096  47.769  39.098  0.00  0.00
ATOM   3118  NH2 ARG X 531      38.071  45.658  39.607  0.00  0.00
ATOM   3119 HH21 ARG X 531      37.662  44.753  39.725  0.00  0.00
ATOM   3120 HH22 ARG X 531      37.504  46.477  39.684  0.00  0.00
ATOM   3121  C   ARG X 531      42.851  42.111  35.170  0.00  0.00
ATOM   3122  O   ARG X 531      43.214  43.031  34.438  0.00  0.00
ATOM   3123  N   LYSHX 532      43.713  41.214  35.639  0.00  0.00
ATOM   3124  H   LYSHX 532      43.450  40.567  36.356  0.00  0.00
ATOM   3125  CA  LYSHX 532      45.107  41.039  35.208  0.00  0.00
ATOM   3126  CB  LYSHX 532      45.244  40.239  33.911  0.00  0.00
ATOM   3127  CG  LYSHX 532      45.030  38.724  33.865  0.00  0.00
ATOM   3128  CD  LYSHX 532      45.262  38.067  32.503  0.00  0.00
ATOM   3129  CE  LYSHX 532      45.156  36.549  32.661  0.00  0.00
ATOM   3130 MNZ1 LYSHX 532      46.508  36.423  33.965  0.00  0.00
ATOM   3131 MNZ2 LYSHX 532      46.784  35.604  32.631  0.00  0.00
ATOM   3132  NZ  LYSHX 532      46.439  36.088  33.209  0.00  0.00
ATOM   3133  HZ1 LYSHX 532      46.567  36.469  34.126  0.00  0.00
ATOM   3134  HZ2 LYSHX 532      46.441  35.089  33.261  0.00  0.00
ATOM   3135  HZ3 LYSHX 532      47.184  36.392  32.616  0.00  0.00
ATOM   3136  C   LYSHX 532      45.999  42.279  35.301  0.00  0.00
ATOM   3137  O   LYSHX 532      46.520  42.765  34.299  0.00  0.00
ATOM   3138  N   VAL X 533      46.357  42.438  36.573  0.00  0.00
ATOM   3139  H   VAL X 533      45.961  41.868  37.292  0.00  0.00
ATOM   3140  CA  VAL X 533      47.324  43.406  37.113  0.00  0.00
ATOM   3141  CB  VAL X 533      46.717  44.394  38.109  0.00  0.00
ATOM   3142  CG1 VAL X 533      45.555  45.194  37.515  0.00  0.00
ATOM   3143  CG2 VAL X 533      46.207  43.593  39.309  0.00  0.00
ATOM   3144  C   VAL X 533      48.584  42.792  37.728  0.00  0.00
ATOM   3145  O   VAL X 533      48.730  41.589  37.516  0.00  0.00
ATOM   3146  N   ASN X 534      49.664  43.549  37.899  0.00  0.00
ATOM   3147  H   ASN X 534      49.722  44.498  37.590  0.00  0.00
ATOM   3148  CA  ASN X 534      50.866  43.031  38.567  0.00  0.00
ATOM   3149  CB  ASN X 534      52.053  43.847  38.053  0.00  0.00
ATOM   3150  CG  ASN X 534      53.297  43.378  38.813  0.00  0.00
ATOM   3151  OD1 ASN X 534      53.665  43.939  39.843  0.00  0.00
ATOM   3152  ND2 ASN X 534      54.122  42.561  38.164  0.00  0.00
ATOM   3153 HD21 ASN X 534      53.916  42.283  37.226  0.00  0.00
ATOM   3154 HD22 ASN X 534      54.949  42.226  38.615  0.00  0.00
ATOM   3155  C   ASN X 534      50.679  42.907  40.081  0.00  0.00
ATOM   3156  O   ASN X 534      50.382  43.875  40.781  0.00  0.00
ATOM   3157  N   ILE X 535      51.216  41.807  40.602  0.00  0.00
ATOM   3158  H   ILE X 535      51.647  41.124  40.012  0.00  0.00
ATOM   3159  CA  ILE X 535      51.280  41.412  42.017  0.00  0.00
ATOM   3160  CB  ILE X 535      51.369  39.903  42.253  0.00  0.00
ATOM   3161  CG1 ILE X 535      50.168  38.970  42.091  0.00  0.00
ATOM   3162  CG2 ILE X 535      52.001  39.479  43.581  0.00  0.00
ATOM   3163  CD  ILE X 535      49.376  38.793  40.794  0.00  0.00
ATOM   3164  C   ILE X 535      52.240  42.246  42.867  0.00  0.00
ATOM   3165  O   ILE X 535      51.766  42.931  43.772  0.00  0.00
ATOM   3166  N   GLU X 536      53.457  42.367  42.343  0.00  0.00
ATOM   3167  H   GLU X 536      53.728  41.934  41.484  0.00  0.00
ATOM   3168  CA  GLU X 536      54.506  43.160  43.001  0.00  0.00
ATOM   3169  CB  GLU X 536      55.777  43.212  42.150  0.00  0.00
ATOM   3170  CG  GLU X 536      56.425  41.863  41.833  0.00  0.00
ATOM   3171  CD  GLU X 536      55.983  41.297  40.482  0.00  0.00
ATOM   3172  OE1 GLU X 536      56.681  41.621  39.497  0.00  0.00
ATOM   3173  OE2 GLU X 536      55.147  40.372  40.393  0.00  0.00
ATOM   3174  C   GLU X 536      54.028  44.573  43.339  0.00  0.00
ATOM   3175  O   GLU X 536      54.055  45.083  44.458  0.00  0.00
ATOM   3176  N   ASN X 537      53.380  45.265  42.406  0.00  0.00
ATOM   3177  H   ASN X 537      53.179  44.874  41.507  0.00  0.00
ATOM   3178  CA  ASN X 537      52.890  46.642  42.560  0.00  0.00
ATOM   3179  CB  ASN X 537      52.395  47.104  41.188  0.00  0.00
ATOM   3180  CG  ASN X 537      52.633  48.616  41.159  0.00  0.00
ATOM   3181  OD1 ASN X 537      53.768  49.089  41.158  0.00  0.00
ATOM   3182  ND2 ASN X 537      51.539  49.358  41.310  0.00  0.00
ATOM   3183 HD21 ASN X 537      50.649  48.918  41.431  0.00  0.00
ATOM   3184 HD22 ASN X 537      51.607  50.356  41.303  0.00  0.00
ATOM   3185  C   ASN X 537      51.827  46.702  43.660  0.00  0.00
ATOM   3186  O   ASN X 537      51.925  47.522  44.571  0.00  0.00
ATOM   3187  N   VAL X 538      50.849  45.800  43.647  0.00  0.00
ATOM   3188  H   VAL X 538      50.843  44.999  43.049  0.00  0.00
ATOM   3189  CA  VAL X 538      49.691  45.943  44.541  0.00  0.00
ATOM   3190  CB  VAL X 538      48.488  45.072  44.174  0.00  0.00
ATOM   3191  CG1 VAL X 538      47.650  45.757  43.093  0.00  0.00
ATOM   3192  CG2 VAL X 538      48.740  43.610  43.795  0.00  0.00
ATOM   3193  C   VAL X 538      50.053  45.684  46.004  0.00  0.00
ATOM   3194  O   VAL X 538      49.804  46.555  46.837  0.00  0.00
ATOM   3195  N   ALA X 539      50.971  44.741  46.199  0.00  0.00
ATOM   3196  H   ALA X 539      51.342  44.200  45.445  0.00  0.00
ATOM   3197  CA  ALA X 539      51.536  44.389  47.509  0.00  0.00
ATOM   3198  CB  ALA X 539      51.990  42.931  47.611  0.00  0.00
ATOM   3199  C   ALA X 539      52.660  45.200  48.159  0.00  0.00
ATOM   3200  O   ALA X 539      53.274  44.789  49.143  0.00  0.00
ATOM   3201  N   ASP X 540      52.908  46.392  47.626  0.00  0.00
ATOM   3202  H   ASP X 540      52.263  46.853  47.016  0.00  0.00
ATOM   3203  CA  ASP X 540      54.145  47.146  47.877  0.00  0.00
ATOM   3204  CB  ASP X 540      54.213  48.375  46.968  0.00  0.00
ATOM   3205  CG  ASP X 540      55.566  49.041  46.712  0.00  0.00
ATOM   3206  OD1 ASP X 540      56.604  48.361  46.558  0.00  0.00
ATOM   3207  OD2 ASP X 540      55.635  50.253  47.014  0.00  0.00
ATOM   3208  C   ASP X 540      53.955  47.727  49.281  0.00  0.00
ATOM   3209  O   ASP X 540      53.001  48.447  49.572  0.00  0.00
ATOM   3210  N   GLN X 541      55.042  47.742  50.048  0.00  0.00
ATOM   3211  H   GLN X 541      55.925  47.463  49.670  0.00  0.00
ATOM   3212  CA  GLN X 541      55.181  48.126  51.460  0.00  0.00
ATOM   3213  CB  GLN X 541      56.621  47.949  51.946  0.00  0.00
ATOM   3214  CG  GLN X 541      57.204  46.551  51.724  0.00  0.00
ATOM   3215  CD  GLN X 541      58.702  46.597  52.035  0.00  0.00
ATOM   3216  OE1 GLN X 541      59.224  45.977  52.961  0.00  0.00
ATOM   3217  NE2 GLN X 541      59.521  46.937  51.043  0.00  0.00
ATOM   3218 HE21 GLN X 541      59.149  47.150  50.139  0.00  0.00
ATOM   3219 HE22 GLN X 541      60.507  46.979  51.201  0.00  0.00
ATOM   3220  C   GLN X 541      54.682  49.550  51.711  0.00  0.00
ATOM   3221  O   GLN X 541      55.204  50.475  51.090  0.00  0.00
ATOM   3222  N   GLY X 542      54.042  49.738  52.862  0.00  0.00
ATOM   3223  H   GLY X 542      53.898  49.014  53.538  0.00  0.00
ATOM   3224  CA  GLY X 542      53.495  51.056  53.215  0.00  0.00
ATOM   3225  C   GLY X 542      52.082  51.422  52.753  0.00  0.00
ATOM   3226  O   GLY X 542      51.243  50.524  52.717  0.00  0.00
ATOM   3227  N   PRO X 543      51.785  52.676  52.421  0.00  0.00
ATOM   3228  CA  PRO X 543      50.501  53.131  51.868  0.00  0.00
ATOM   3229  CB  PRO X 543      50.806  54.530  51.328  0.00  0.00
ATOM   3230  CG  PRO X 543      51.786  55.057  52.377  0.00  0.00
ATOM   3231  CD  PRO X 543      52.676  53.832  52.599  0.00  0.00
ATOM   3232  C   PRO X 543      49.851  52.270  50.783  0.00  0.00
ATOM   3233  O   PRO X 543      48.628  52.142  50.820  0.00  0.00
ATOM   3234  N   GLY X 544      50.659  51.561  49.999  0.00  0.00
ATOM   3235  H   GLY X 544      51.648  51.691  50.071  0.00  0.00
ATOM   3236  CA  GLY X 544      50.368  50.549  48.973  0.00  0.00
ATOM   3237  C   GLY X 544      49.478  49.419  49.493  0.00  0.00
ATOM   3238  O   GLY X 544      48.268  49.602  49.372  0.00  0.00
ATOM   3239  N   ILE X 545      49.950  48.519  50.353  0.00  0.00
ATOM   3240  H   ILE X 545      50.930  48.446  50.535  0.00  0.00
ATOM   3241  CA  ILE X 545      49.168  47.547  51.129  0.00  0.00
ATOM   3242  CB  ILE X 545      49.988  46.593  52.001  0.00  0.00
ATOM   3243  CG1 ILE X 545      51.169  46.021  51.214  0.00  0.00
ATOM   3244  CG2 ILE X 545      49.178  45.399  52.512  0.00  0.00
ATOM   3245  CD  ILE X 545      52.199  45.323  52.104  0.00  0.00
ATOM   3246  C   ILE X 545      48.094  48.143  52.042  0.00  0.00
ATOM   3247  O   ILE X 545      46.900  47.938  51.832  0.00  0.00
ATOM   3248  N   ALA X 546      48.548  49.054  52.899  0.00  0.00
ATOM   3249  H   ALA X 546      49.497  49.370  52.895  0.00  0.00
ATOM   3250  CA  ALA X 546      47.704  49.680  53.927  0.00  0.00
ATOM   3251  CB  ALA X 546      48.631  50.361  54.936  0.00  0.00
ATOM   3252  C   ALA X 546      46.514  50.547  53.510  0.00  0.00
ATOM   3253  O   ALA X 546      45.777  51.052  54.356  0.00  0.00
ATOM   3254  N   PHE X 547      46.467  50.915  52.233  0.00  0.00
ATOM   3255  H   PHE X 547      47.164  50.637  51.573  0.00  0.00
ATOM   3256  CA  PHE X 547      45.406  51.755  51.659  0.00  0.00
ATOM   3257  CB  PHE X 547      45.721  53.251  51.735  0.00  0.00
ATOM   3258  CG  PHE X 547      45.792  53.946  53.096  0.00  0.00
ATOM   3259  CD1 PHE X 547      44.721  54.653  53.628  0.00  0.00
ATOM   3260  HD1 PHE X 547      43.717  54.499  53.231  0.00  0.00
ATOM   3261  CD2 PHE X 547      47.048  54.089  53.675  0.00  0.00
ATOM   3262  HD2 PHE X 547      47.871  53.472  53.315  0.00  0.00
ATOM   3263  CE1 PHE X 547      44.923  55.556  54.666  0.00  0.00
ATOM   3264  HE1 PHE X 547      44.089  56.136  55.061  0.00  0.00
ATOM   3265  CE2 PHE X 547      47.284  54.996  54.703  0.00  0.00
ATOM   3266  HE2 PHE X 547      48.285  55.140  55.108  0.00  0.00
ATOM   3267  CZ  PHE X 547      46.199  55.714  55.194  0.00  0.00
ATOM   3268  HZ  PHE X 547      46.353  56.417  56.012  0.00  0.00
ATOM   3269  C   PHE X 547      44.941  51.409  50.243  0.00  0.00
ATOM   3270  O   PHE X 547      43.880  50.789  50.182  0.00  0.00
ATOM   3271  N   VAL X 548      45.821  51.323  49.249  0.00  0.00
ATOM   3272  H   VAL X 548      46.811  51.332  49.384  0.00  0.00
ATOM   3273  CA  VAL X 548      45.363  51.208  47.857  0.00  0.00
ATOM   3274  CB  VAL X 548      46.462  51.528  46.841  0.00  0.00
ATOM   3275  CG1 VAL X 548      47.168  52.829  47.226  0.00  0.00
ATOM   3276  CG2 VAL X 548      47.433  50.384  46.541  0.00  0.00
ATOM   3277  C   VAL X 548      44.531  50.033  47.337  0.00  0.00
ATOM   3278  O   VAL X 548      43.522  50.250  46.667  0.00  0.00
ATOM   3279  N   VAL X 549      44.723  48.831  47.873  0.00  0.00
ATOM   3280  H   VAL X 549      45.371  48.735  48.629  0.00  0.00
ATOM   3281  CA  VAL X 549      44.144  47.514  47.569  0.00  0.00
ATOM   3282  CB  VAL X 549      44.981  46.392  48.187  0.00  0.00
ATOM   3283  CG1 VAL X 549      46.405  46.246  47.646  0.00  0.00
ATOM   3284  CG2 VAL X 549      44.932  46.193  49.703  0.00  0.00
ATOM   3285  C   VAL X 549      42.627  47.317  47.516  0.00  0.00
ATOM   3286  O   VAL X 549      42.132  46.780  46.526  0.00  0.00
ATOM   3287  N   TYR X 550      41.905  47.775  48.535  0.00  0.00
ATOM   3288  H   TYR X 550      42.291  48.271  49.313  0.00  0.00
ATOM   3289  CA  TYR X 550      40.450  47.561  48.557  0.00  0.00
ATOM   3290  CB  TYR X 550      39.879  47.497  49.975  0.00  0.00
ATOM   3291  CG  TYR X 550      39.819  46.077  50.543  0.00  0.00
ATOM   3292  CD1 TYR X 550      38.692  45.269  50.621  0.00  0.00
ATOM   3293  HD1 TYR X 550      37.797  45.609  50.100  0.00  0.00
ATOM   3294  CD2 TYR X 550      40.948  45.558  51.166  0.00  0.00
ATOM   3295  HD2 TYR X 550      41.865  46.148  51.174  0.00  0.00
ATOM   3296  CE1 TYR X 550      38.607  44.063  51.308  0.00  0.00
ATOM   3297  HE1 TYR X 550      37.655  43.552  51.448  0.00  0.00
ATOM   3298  CE2 TYR X 550      40.946  44.311  51.782  0.00  0.00
ATOM   3299  HE2 TYR X 550      41.858  43.938  52.247  0.00  0.00
ATOM   3300  CZ  TYR X 550      39.792  43.537  51.809  0.00  0.00
ATOM   3301  OH  TYR X 550      39.858  42.234  52.198  0.00  0.00
ATOM   3302  HH  TYR X 550      40.778  41.946  52.470  0.00  0.00
ATOM   3303  C   TYR X 550      39.660  48.500  47.645  0.00  0.00
ATOM   3304  O   TYR X 550      38.927  47.976  46.808  0.00  0.00
ATOM   3305  N   PRO X 551      40.015  49.778  47.535  0.00  0.00
ATOM   3306  CA  PRO X 551      39.609  50.740  46.500  0.00  0.00
ATOM   3307  CB  PRO X 551      40.438  51.999  46.756  0.00  0.00
ATOM   3308  CG  PRO X 551      40.464  52.028  48.286  0.00  0.00
ATOM   3309  CD  PRO X 551      40.620  50.546  48.634  0.00  0.00
ATOM   3310  C   PRO X 551      39.859  50.145  45.113  0.00  0.00
ATOM   3311  O   PRO X 551      39.018  50.235  44.221  0.00  0.00
ATOM   3312  N   GLU X 552      41.052  49.614  44.854  0.00  0.00
ATOM   3313  H   GLU X 552      41.771  49.533  45.543  0.00  0.00
ATOM   3314  CA  GLU X 552      41.407  49.101  43.523  0.00  0.00
ATOM   3315  CB  GLU X 552      42.844  48.580  43.555  0.00  0.00
ATOM   3316  CG  GLU X 552      43.962  49.624  43.489  0.00  0.00
ATOM   3317  CD  GLU X 552      44.120  50.041  42.026  0.00  0.00
ATOM   3318  OE1 GLU X 552      44.661  49.198  41.278  0.00  0.00
ATOM   3319  OE2 GLU X 552      43.658  51.125  41.610  0.00  0.00
ATOM   3320  C   GLU X 552      40.410  48.011  43.125  0.00  0.00
ATOM   3321  O   GLU X 552      39.722  48.170  42.118  0.00  0.00
ATOM   3322  N   ALA X 553      40.332  46.961  43.939  0.00  0.00
ATOM   3323  H   ALA X 553      40.925  46.844  44.735  0.00  0.00
ATOM   3324  CA  ALA X 553      39.358  45.882  43.724  0.00  0.00
ATOM   3325  CB  ALA X 553      39.631  44.764  44.733  0.00  0.00
ATOM   3326  C   ALA X 553      37.882  46.284  43.698  0.00  0.00
ATOM   3327  O   ALA X 553      37.187  45.779  42.816  0.00  0.00
ATOM   3328  N   LEU X 554      37.410  47.265  44.461  0.00  0.00
ATOM   3329  H   LEU X 554      37.987  47.824  45.056  0.00  0.00
ATOM   3330  CA  LEU X 554      35.978  47.597  44.478  0.00  0.00
ATOM   3331  CB  LEU X 554      35.751  48.292  45.821  0.00  0.00
ATOM   3332  CG  LEU X 554      35.574  47.293  46.967  0.00  0.00
ATOM   3333  CD1 LEU X 554      35.600  48.100  48.266  0.00  0.00
ATOM   3334  CD2 LEU X 554      34.269  46.495  46.917  0.00  0.00
ATOM   3335  C   LEU X 554      35.312  48.504  43.440  0.00  0.00
ATOM   3336  O   LEU X 554      34.240  49.071  43.642  0.00  0.00
ATOM   3337  N   THR X 555      35.870  48.663  42.242  0.00  0.00
ATOM   3338  H   THR X 555      36.693  48.153  41.995  0.00  0.00
ATOM   3339  CA  THR X 555      35.433  49.538  41.145  0.00  0.00
ATOM   3340  CB  THR X 555      36.422  49.480  39.978  0.00  0.00
ATOM   3341  OG1 THR X 555      36.575  48.078  39.738  0.00  0.00
ATOM   3342  HG1 THR X 555      36.306  47.893  38.792  0.00  0.00
ATOM   3343  CG2 THR X 555      37.766  50.111  40.344  0.00  0.00
ATOM   3344  C   THR X 555      34.019  49.310  40.608  0.00  0.00
ATOM   3345  O   THR X 555      33.362  50.305  40.305  0.00  0.00
ATOM   3346  N   ARG X 556      33.639  48.037  40.534  0.00  0.00
ATOM   3347  H   ARG X 556      34.276  47.275  40.653  0.00  0.00
ATOM   3348  CA  ARG X 556      32.248  47.643  40.271  0.00  0.00
ATOM   3349  CB  ARG X 556      32.084  46.847  38.975  0.00  0.00
ATOM   3350  CG  ARG X 556      32.590  47.683  37.797  0.00  0.00
ATOM   3351  CD  ARG X 556      31.789  48.899  37.330  0.00  0.00
ATOM   3352  NE  ARG X 556      32.541  49.467  36.201  0.00  0.00
ATOM   3353  HE  ARG X 556      32.365  49.036  35.317  0.00  0.00
ATOM   3354  CZ  ARG X 556      33.414  50.482  36.271  0.00  0.00
ATOM   3355  NH1 ARG X 556      33.406  51.274  37.353  0.00  0.00
ATOM   3356 HH11 ARG X 556      32.756  51.102  38.092  0.00  0.00
ATOM   3357 HH12 ARG X 556      34.051  52.035  37.419  0.00  0.00
ATOM   3358  NH2 ARG X 556      34.113  50.766  35.164  0.00  0.00
ATOM   3359 HH21 ARG X 556      33.972  50.228  34.332  0.00  0.00
ATOM   3360 HH22 ARG X 556      34.776  51.514  35.169  0.00  0.00
ATOM   3361  C   ARG X 556      31.433  46.989  41.389  0.00  0.00
ATOM   3362  O   ARG X 556      30.208  47.033  41.293  0.00  0.00
ATOM   3363  N   LEU X 557      32.017  46.320  42.380  0.00  0.00
ATOM   3364  H   LEU X 557      32.979  46.445  42.624  0.00  0.00
ATOM   3365  CA  LEU X 557      31.294  45.339  43.201  0.00  0.00
ATOM   3366  CB  LEU X 557      32.278  44.647  44.147  0.00  0.00
ATOM   3367  CG  LEU X 557      33.030  43.528  43.423  0.00  0.00
ATOM   3368  CD1 LEU X 557      34.105  43.000  44.376  0.00  0.00
ATOM   3369  CD2 LEU X 557      32.022  42.406  43.163  0.00  0.00
ATOM   3370  C   LEU X 557      30.219  46.054  44.022  0.00  0.00
ATOM   3371  O   LEU X 557      30.582  47.141  44.464  0.00  0.00
ATOM   3372  N   PRO X 558      29.040  45.457  44.184  0.00  0.00
ATOM   3373  CA  PRO X 558      27.922  45.956  44.997  0.00  0.00
ATOM   3374  CB  PRO X 558      26.923  44.809  44.829  0.00  0.00
ATOM   3375  CG  PRO X 558      27.024  44.426  43.351  0.00  0.00
ATOM   3376  CD  PRO X 558      28.552  44.389  43.299  0.00  0.00
ATOM   3377  C   PRO X 558      28.293  46.135  46.471  0.00  0.00
ATOM   3378  O   PRO X 558      28.855  45.241  47.101  0.00  0.00
ATOM   3379  N   LEU X 559      27.631  47.090  47.118  0.00  0.00
ATOM   3380  H   LEU X 559      26.769  47.469  46.783  0.00  0.00
ATOM   3381  CA  LEU X 559      28.099  47.677  48.383  0.00  0.00
ATOM   3382  CB  LEU X 559      27.659  46.966  49.665  0.00  0.00
ATOM   3383  CG  LEU X 559      26.143  46.799  49.792  0.00  0.00
ATOM   3384  CD1 LEU X 559      26.047  45.743  50.896  0.00  0.00
ATOM   3385  CD2 LEU X 559      25.387  48.059  50.218  0.00  0.00
ATOM   3386  C   LEU X 559      29.593  47.999  48.456  0.00  0.00
ATOM   3387  O   LEU X 559      30.177  48.114  49.532  0.00  0.00
ATOM   3388  N   SER X 560      30.037  48.663  47.392  0.00  0.00
ATOM   3389  H   SER X 560      29.454  48.874  46.608  0.00  0.00
ATOM   3390  CA  SER X 560      31.419  49.148  47.268  0.00  0.00
ATOM   3391  CB  SER X 560      31.765  49.763  45.910  0.00  0.00
ATOM   3392  OG  SER X 560      33.146  50.131  45.867  0.00  0.00
ATOM   3393  HG  SER X 560      33.602  49.553  45.190  0.00  0.00
ATOM   3394  C   SER X 560      32.002  50.064  48.346  0.00  0.00
ATOM   3395  O   SER X 560      32.935  49.605  49.004  0.00  0.00
ATOM   3396  N   PRO X 561      31.376  51.126  48.845  0.00  0.00
ATOM   3397  CA  PRO X 561      31.635  51.835  50.107  0.00  0.00
ATOM   3398  CB  PRO X 561      30.548  52.911  50.173  0.00  0.00
ATOM   3399  CG  PRO X 561      30.336  53.301  48.709  0.00  0.00
ATOM   3400  CD  PRO X 561      30.459  51.935  48.029  0.00  0.00
ATOM   3401  C   PRO X 561      31.602  51.009  51.395  0.00  0.00
ATOM   3402  O   PRO X 561      32.652  50.875  52.022  0.00  0.00
ATOM   3403  N   PHE X 562      30.635  50.109  51.553  0.00  0.00
ATOM   3404  H   PHE X 562      29.986  49.872  50.831  0.00  0.00
ATOM   3405  CA  PHE X 562      30.451  49.387  52.821  0.00  0.00
ATOM   3406  CB  PHE X 562      29.235  48.473  52.665  0.00  0.00
ATOM   3407  CG  PHE X 562      28.842  47.546  53.818  0.00  0.00
ATOM   3408  CD1 PHE X 562      29.285  46.231  53.736  0.00  0.00
ATOM   3409  HD1 PHE X 562      29.955  45.925  52.934  0.00  0.00
ATOM   3410  CD2 PHE X 562      27.888  47.921  54.757  0.00  0.00
ATOM   3411  HD2 PHE X 562      27.551  48.954  54.838  0.00  0.00
ATOM   3412  CE1 PHE X 562      28.864  45.311  54.689  0.00  0.00
ATOM   3413  HE1 PHE X 562      29.315  44.319  54.711  0.00  0.00
ATOM   3414  CE2 PHE X 562      27.379  46.931  55.589  0.00  0.00
ATOM   3415  HE2 PHE X 562      26.552  47.183  56.253  0.00  0.00
ATOM   3416  CZ  PHE X 562      27.877  45.633  55.614  0.00  0.00
ATOM   3417  HZ  PHE X 562      27.509  44.897  56.329  0.00  0.00
ATOM   3418  C   PHE X 562      31.674  48.513  53.114  0.00  0.00
ATOM   3419  O   PHE X 562      32.244  48.660  54.193  0.00  0.00
ATOM   3420  N   TRP X 563      32.187  47.818  52.103  0.00  0.00
ATOM   3421  H   TRP X 563      31.786  47.834  51.187  0.00  0.00
ATOM   3422  CA  TRP X 563      33.378  46.963  52.214  0.00  0.00
ATOM   3423  CB  TRP X 563      33.506  46.010  51.024  0.00  0.00
ATOM   3424  CG  TRP X 563      32.228  45.170  51.030  0.00  0.00
ATOM   3425  CD1 TRP X 563      31.250  45.284  50.135  0.00  0.00
ATOM   3426  HD1 TRP X 563      31.174  46.032  49.346  0.00  0.00
ATOM   3427  CD2 TRP X 563      31.946  44.102  51.874  0.00  0.00
ATOM   3428  NE1 TRP X 563      30.384  44.308  50.392  0.00  0.00
ATOM   3429  HE1 TRP X 563      29.548  44.157  49.864  0.00  0.00
ATOM   3430  CE2 TRP X 563      30.750  43.554  51.424  0.00  0.00
ATOM   3431  CE3 TRP X 563      32.660  43.401  52.839  0.00  0.00
ATOM   3432  HE3 TRP X 563      33.624  43.797  53.159  0.00  0.00
ATOM   3433  CZ2 TRP X 563      30.323  42.355  51.983  0.00  0.00
ATOM   3434  HZ2 TRP X 563      29.399  41.916  51.605  0.00  0.00
ATOM   3435  CZ3 TRP X 563      32.207  42.221  53.417  0.00  0.00
ATOM   3436  HZ3 TRP X 563      32.790  41.727  54.193  0.00  0.00
ATOM   3437  CH2 TRP X 563      30.999  41.680  52.992  0.00  0.00
ATOM   3438  HH2 TRP X 563      30.599  40.766  53.432  0.00  0.00
ATOM   3439  C   TRP X 563      34.706  47.705  52.377  0.00  0.00
ATOM   3440  O   TRP X 563      35.638  47.327  53.086  0.00  0.00
ATOM   3441  N   ALA X 564      34.843  48.824  51.671  0.00  0.00
ATOM   3442  H   ALA X 564      34.200  49.077  50.947  0.00  0.00
ATOM   3443  CA  ALA X 564      35.927  49.798  51.865  0.00  0.00
ATOM   3444  CB  ALA X 564      36.015  50.840  50.748  0.00  0.00
ATOM   3445  C   ALA X 564      35.968  50.389  53.276  0.00  0.00
ATOM   3446  O   ALA X 564      37.066  50.263  53.816  0.00  0.00
ATOM   3447  N   ILE X 565      34.825  50.716  53.870  0.00  0.00
ATOM   3448  H   ILE X 565      33.928  50.656  53.431  0.00  0.00
ATOM   3449  CA  ILE X 565      34.839  51.198  55.259  0.00  0.00
ATOM   3450  CB  ILE X 565      33.610  51.957  55.762  0.00  0.00
ATOM   3451  CG1 ILE X 565      32.325  51.139  55.906  0.00  0.00
ATOM   3452  CG2 ILE X 565      33.402  53.062  54.724  0.00  0.00
ATOM   3453  CD  ILE X 565      31.561  51.573  57.158  0.00  0.00
ATOM   3454  C   ILE X 565      35.205  50.115  56.275  0.00  0.00
ATOM   3455  O   ILE X 565      35.984  50.453  57.166  0.00  0.00
ATOM   3456  N   ILE X 566      34.871  48.844  56.075  0.00  0.00
ATOM   3457  H   ILE X 566      34.311  48.545  55.302  0.00  0.00
ATOM   3458  CA  ILE X 566      35.298  47.765  56.978  0.00  0.00
ATOM   3459  CB  ILE X 566      34.480  46.505  56.686  0.00  0.00
ATOM   3460  CG1 ILE X 566      32.962  46.690  56.741  0.00  0.00
ATOM   3461  CG2 ILE X 566      34.812  45.320  57.595  0.00  0.00
ATOM   3462  CD  ILE X 566      32.250  45.435  56.233  0.00  0.00
ATOM   3463  C   ILE X 566      36.809  47.522  56.983  0.00  0.00
ATOM   3464  O   ILE X 566      37.464  47.497  58.023  0.00  0.00
ATOM   3465  N   PHE X 567      37.386  47.603  55.787  0.00  0.00
ATOM   3466  H   PHE X 567      36.872  47.549  54.931  0.00  0.00
ATOM   3467  CA  PHE X 567      38.837  47.779  55.627  0.00  0.00
ATOM   3468  CB  PHE X 567      39.288  47.974  54.178  0.00  0.00
ATOM   3469  CG  PHE X 567      40.799  47.877  53.953  0.00  0.00
ATOM   3470  CD1 PHE X 567      41.571  46.778  54.314  0.00  0.00
ATOM   3471  HD1 PHE X 567      41.095  45.954  54.846  0.00  0.00
ATOM   3472  CD2 PHE X 567      41.341  48.823  53.092  0.00  0.00
ATOM   3473  HD2 PHE X 567      40.748  49.673  52.756  0.00  0.00
ATOM   3474  CE1 PHE X 567      42.928  46.690  54.025  0.00  0.00
ATOM   3475  HE1 PHE X 567      43.548  45.897  54.444  0.00  0.00
ATOM   3476  CE2 PHE X 567      42.655  48.663  52.666  0.00  0.00
ATOM   3477  HE2 PHE X 567      43.060  49.344  51.916  0.00  0.00
ATOM   3478  CZ  PHE X 567      43.462  47.654  53.177  0.00  0.00
ATOM   3479  HZ  PHE X 567      44.519  47.618  52.913  0.00  0.00
ATOM   3480  C   PHE X 567      39.356  48.893  56.538  0.00  0.00
ATOM   3481  O   PHE X 567      40.115  48.568  57.450  0.00  0.00
ATOM   3482  N   PHE X 568      39.078  50.172  56.298  0.00  0.00
ATOM   3483  H   PHE X 568      38.562  50.430  55.481  0.00  0.00
ATOM   3484  CA  PHE X 568      39.430  51.356  57.094  0.00  0.00
ATOM   3485  CB  PHE X 568      38.867  52.617  56.435  0.00  0.00
ATOM   3486  CG  PHE X 568      39.378  52.891  55.019  0.00  0.00
ATOM   3487  CD1 PHE X 568      40.680  52.655  54.596  0.00  0.00
ATOM   3488  HD1 PHE X 568      41.450  52.339  55.301  0.00  0.00
ATOM   3489  CD2 PHE X 568      38.460  53.284  54.052  0.00  0.00
ATOM   3490  HD2 PHE X 568      37.469  53.609  54.370  0.00  0.00
ATOM   3491  CE1 PHE X 568      40.973  52.830  53.248  0.00  0.00
ATOM   3492  HE1 PHE X 568      42.026  52.836  52.964  0.00  0.00
ATOM   3493  CE2 PHE X 568      38.758  53.277  52.694  0.00  0.00
ATOM   3494  HE2 PHE X 568      37.968  53.493  51.975  0.00  0.00
ATOM   3495  CZ  PHE X 568      40.040  53.000  52.234  0.00  0.00
ATOM   3496  HZ  PHE X 568      40.289  52.923  51.175  0.00  0.00
ATOM   3497  C   PHE X 568      39.018  51.312  58.567  0.00  0.00
ATOM   3498  O   PHE X 568      39.848  51.652  59.408  0.00  0.00
ATOM   3499  N   LEU X 569      38.028  50.469  58.848  0.00  0.00
ATOM   3500  H   LEU X 569      37.541  49.944  58.149  0.00  0.00
ATOM   3501  CA  LEU X 569      37.572  50.247  60.228  0.00  0.00
ATOM   3502  CB  LEU X 569      36.186  49.627  60.418  0.00  0.00
ATOM   3503  CG  LEU X 569      34.963  50.530  60.246  0.00  0.00
ATOM   3504  CD1 LEU X 569      33.747  49.612  60.376  0.00  0.00
ATOM   3505  CD2 LEU X 569      34.979  51.700  61.232  0.00  0.00
ATOM   3506  C   LEU X 569      38.515  49.406  61.091  0.00  0.00
ATOM   3507  O   LEU X 569      38.756  49.619  62.279  0.00  0.00
ATOM   3508  N   MET X 570      39.059  48.418  60.387  0.00  0.00
ATOM   3509  H   MET X 570      38.696  48.113  59.507  0.00  0.00
ATOM   3510  CA  MET X 570      40.248  47.693  60.855  0.00  0.00
ATOM   3511  CB  MET X 570      40.441  46.460  59.968  0.00  0.00
ATOM   3512  CG  MET X 570      41.480  45.474  60.505  0.00  0.00
ATOM   3513  SD  MET X 570      41.224  43.936  59.545  0.00  0.00
ATOM   3514  CE  MET X 570      42.263  44.218  58.127  0.00  0.00
ATOM   3515  C   MET X 570      41.480  48.598  60.926  0.00  0.00
ATOM   3516  O   MET X 570      42.082  48.785  61.983  0.00  0.00
ATOM   3517  N   LEU X 571      41.820  49.113  59.748  0.00  0.00
ATOM   3518  H   LEU X 571      41.287  48.991  58.912  0.00  0.00
ATOM   3519  CA  LEU X 571      43.047  49.914  59.624  0.00  0.00
ATOM   3520  CB  LEU X 571      43.229  50.415  58.190  0.00  0.00
ATOM   3521  CG  LEU X 571      43.526  49.280  57.208  0.00  0.00
ATOM   3522  CD1 LEU X 571      43.273  49.942  55.852  0.00  0.00
ATOM   3523  CD2 LEU X 571      44.939  48.731  57.409  0.00  0.00
ATOM   3524  C   LEU X 571      43.244  51.083  60.593  0.00  0.00
ATOM   3525  O   LEU X 571      44.365  51.468  60.918  0.00  0.00
ATOM   3526  N   LEU X 572      42.149  51.687  61.047  0.00  0.00
ATOM   3527  H   LEU X 572      41.259  51.474  60.645  0.00  0.00
ATOM   3528  CA  LEU X 572      42.008  52.688  62.114  0.00  0.00
ATOM   3529  CB  LEU X 572      40.701  53.479  62.021  0.00  0.00
ATOM   3530  CG  LEU X 572      40.605  54.804  62.779  0.00  0.00
ATOM   3531  CD1 LEU X 572      40.584  55.999  61.823  0.00  0.00
ATOM   3532  CD2 LEU X 572      39.319  54.803  63.607  0.00  0.00
ATOM   3533  C   LEU X 572      42.185  52.166  63.542  0.00  0.00
ATOM   3534  O   LEU X 572      43.089  52.563  64.277  0.00  0.00
ATOM   3535  N   THR X 573      41.521  51.053  63.842  0.00  0.00
ATOM   3536  H   THR X 573      41.048  50.508  63.149  0.00  0.00
ATOM   3537  CA  THR X 573      41.414  50.517  65.206  0.00  0.00
ATOM   3538  CB  THR X 573      40.421  49.356  65.280  0.00  0.00
ATOM   3539  OG1 THR X 573      40.473  48.564  64.091  0.00  0.00
ATOM   3540  HG1 THR X 573      39.559  48.543  63.688  0.00  0.00
ATOM   3541  CG2 THR X 573      38.939  49.701  65.443  0.00  0.00
ATOM   3542  C   THR X 573      42.760  50.068  65.779  0.00  0.00
ATOM   3543  O   THR X 573      43.202  50.734  66.714  0.00  0.00
ATOM   3544  N   LEU X 574      43.581  49.543  64.874  0.00  0.00
ATOM   3545  H   LEU X 574      43.325  49.507  63.908  0.00  0.00
ATOM   3546  CA  LEU X 574      44.912  48.965  65.113  0.00  0.00
ATOM   3547  CB  LEU X 574      45.397  48.406  63.773  0.00  0.00
ATOM   3548  CG  LEU X 574      44.733  47.045  63.551  0.00  0.00
ATOM   3549  CD1 LEU X 574      44.715  46.874  62.030  0.00  0.00
ATOM   3550  CD2 LEU X 574      45.524  45.806  63.974  0.00  0.00
ATOM   3551  C   LEU X 574      45.971  49.937  65.633  0.00  0.00
ATOM   3552  O   LEU X 574      47.136  49.579  65.796  0.00  0.00
ATOM   3553  N   GLY X 575      45.645  51.223  65.529  0.00  0.00
ATOM   3554  H   GLY X 575      44.767  51.494  65.136  0.00  0.00
ATOM   3555  CA  GLY X 575      46.437  52.392  65.936  0.00  0.00
ATOM   3556  C   GLY X 575      45.838  53.219  67.076  0.00  0.00
ATOM   3557  O   GLY X 575      46.600  53.888  67.772  0.00  0.00
ATOM   3558  N   LEU X 576      44.600  52.901  67.441  0.00  0.00
ATOM   3559  H   LEU X 576      44.102  52.133  67.038  0.00  0.00
ATOM   3560  CA  LEU X 576      43.843  53.639  68.462  0.00  0.00
ATOM   3561  CB  LEU X 576      42.319  53.513  68.406  0.00  0.00
ATOM   3562  CG  LEU X 576      41.444  54.128  67.311  0.00  0.00
ATOM   3563  CD1 LEU X 576      39.999  54.091  67.811  0.00  0.00
ATOM   3564  CD2 LEU X 576      41.863  55.523  66.844  0.00  0.00
ATOM   3565  C   LEU X 576      44.393  53.411  69.872  0.00  0.00
ATOM   3566  O   LEU X 576      44.742  54.382  70.541  0.00  0.00
ATOM   3567  N   ASP X 577      44.840  52.179  70.101  0.00  0.00
ATOM   3568  H   ASP X 577      44.842  51.468  69.399  0.00  0.00
ATOM   3569  CA  ASP X 577      45.369  51.750  71.404  0.00  0.00
ATOM   3570  CB  ASP X 577      45.367  50.220  71.408  0.00  0.00
ATOM   3571  CG  ASP X 577      45.896  49.527  70.151  0.00  0.00
ATOM   3572  OD1 ASP X 577      45.058  49.153  69.302  0.00  0.00
ATOM   3573  OD2 ASP X 577      47.124  49.394  69.959  0.00  0.00
ATOM   3574  C   ASP X 577      46.699  52.379  71.822  0.00  0.00
ATOM   3575  O   ASP X 577      46.704  53.174  72.761  0.00  0.00
ATOM   3576  N   THR X 578      47.648  52.333  70.891  0.00  0.00
ATOM   3577  H   THR X 578      47.535  51.797  70.055  0.00  0.00
ATOM   3578  CA  THR X 578      48.939  53.032  70.955  0.00  0.00
ATOM   3579  CB  THR X 578      49.918  52.637  69.847  0.00  0.00
ATOM   3580  OG1 THR X 578      49.231  52.577  68.594  0.00  0.00
ATOM   3581  HG1 THR X 578      49.896  52.346  67.884  0.00  0.00
ATOM   3582  CG2 THR X 578      50.515  51.229  69.899  0.00  0.00
ATOM   3583  C   THR X 578      48.933  54.557  71.082  0.00  0.00
ATOM   3584  O   THR X 578      49.654  55.052  71.947  0.00  0.00
ATOM   3585  N   MET X 579      48.100  55.138  70.224  0.00  0.00
ATOM   3586  H   MET X 579      47.598  54.650  69.510  0.00  0.00
ATOM   3587  CA  MET X 579      47.881  56.590  70.308  0.00  0.00
ATOM   3588  CB  MET X 579      46.888  57.016  69.225  0.00  0.00
ATOM   3589  CG  MET X 579      46.667  58.525  69.090  0.00  0.00
ATOM   3590  SD  MET X 579      45.583  59.144  67.753  0.00  0.00
ATOM   3591  CE  MET X 579      44.081  58.286  68.172  0.00  0.00
ATOM   3592  C   MET X 579      47.406  57.118  71.663  0.00  0.00
ATOM   3593  O   MET X 579      48.199  57.630  72.451  0.00  0.00
ATOM   3594  N   PHE X 580      46.258  56.638  72.134  0.00  0.00
ATOM   3595  H   PHE X 580      45.698  55.992  71.616  0.00  0.00
ATOM   3596  CA  PHE X 580      45.696  56.996  73.444  0.00  0.00
ATOM   3597  CB  PHE X 580      44.265  56.483  73.611  0.00  0.00
ATOM   3598  CG  PHE X 580      43.153  57.152  72.802  0.00  0.00
ATOM   3599  CD1 PHE X 580      42.442  56.425  71.854  0.00  0.00
ATOM   3600  HD1 PHE X 580      42.945  55.564  71.412  0.00  0.00
ATOM   3601  CD2 PHE X 580      42.466  58.273  73.254  0.00  0.00
ATOM   3602  HD2 PHE X 580      42.981  58.943  73.943  0.00  0.00
ATOM   3603  CE1 PHE X 580      41.150  56.693  71.416  0.00  0.00
ATOM   3604  HE1 PHE X 580      40.635  56.024  70.726  0.00  0.00
ATOM   3605  CE2 PHE X 580      41.165  58.596  72.885  0.00  0.00
ATOM   3606  HE2 PHE X 580      40.642  59.423  73.367  0.00  0.00
ATOM   3607  CZ  PHE X 580      40.542  57.848  71.893  0.00  0.00
ATOM   3608  HZ  PHE X 580      39.580  58.166  71.491  0.00  0.00
ATOM   3609  C   PHE X 580      46.491  56.528  74.666  0.00  0.00
ATOM   3610  O   PHE X 580      46.575  57.258  75.652  0.00  0.00
ATOM   3611  N   ALA X 581      47.103  55.354  74.535  0.00  0.00
ATOM   3612  H   ALA X 581      46.985  54.774  73.728  0.00  0.00
ATOM   3613  CA  ALA X 581      48.003  54.798  75.555  0.00  0.00
ATOM   3614  CB  ALA X 581      48.438  53.355  75.292  0.00  0.00
ATOM   3615  C   ALA X 581      49.171  55.675  76.012  0.00  0.00
ATOM   3616  O   ALA X 581      49.073  56.325  77.051  0.00  0.00
ATOM   3617  N   THR X 582      49.899  56.061  74.967  0.00  0.00
ATOM   3618  H   THR X 582      49.614  55.849  74.033  0.00  0.00
ATOM   3619  CA  THR X 582      51.161  56.815  75.007  0.00  0.00
ATOM   3620  CB  THR X 582      51.792  57.054  73.634  0.00  0.00
ATOM   3621  OG1 THR X 582      51.994  55.755  73.070  0.00  0.00
ATOM   3622  HG1 THR X 582      51.217  55.551  72.473  0.00  0.00
ATOM   3623  CG2 THR X 582      53.187  57.680  73.702  0.00  0.00
ATOM   3624  C   THR X 582      50.875  58.196  75.601  0.00  0.00
ATOM   3625  O   THR X 582      51.430  58.486  76.660  0.00  0.00
ATOM   3626  N   ILE X 583      49.946  58.906  74.966  0.00  0.00
ATOM   3627  H   ILE X 583      49.439  58.578  74.169  0.00  0.00
ATOM   3628  CA  ILE X 583      49.618  60.259  75.437  0.00  0.00
ATOM   3629  CB  ILE X 583      48.539  60.855  74.532  0.00  0.00
ATOM   3630  CG1 ILE X 583      49.012  60.887  73.078  0.00  0.00
ATOM   3631  CG2 ILE X 583      48.281  62.299  74.971  0.00  0.00
ATOM   3632  CD  ILE X 583      47.906  61.036  72.031  0.00  0.00
ATOM   3633  C   ILE X 583      49.174  60.301  76.902  0.00  0.00
ATOM   3634  O   ILE X 583      49.663  61.109  77.691  0.00  0.00
ATOM   3635  N   GLU X 584      48.364  59.341  77.338  0.00  0.00
ATOM   3636  H   GLU X 584      48.013  58.635  76.723  0.00  0.00
ATOM   3637  CA  GLU X 584      47.887  59.179  78.720  0.00  0.00
ATOM   3638  CB  GLU X 584      46.750  58.157  78.752  0.00  0.00
ATOM   3639  CG  GLU X 584      46.079  58.040  80.122  0.00  0.00
ATOM   3640  CD  GLU X 584      46.588  57.055  81.177  0.00  0.00
ATOM   3641  OE1 GLU X 584      47.326  57.520  82.072  0.00  0.00
ATOM   3642  OE2 GLU X 584      46.202  55.867  81.127  0.00  0.00
ATOM   3643  C   GLU X 584      49.048  58.914  79.680  0.00  0.00
ATOM   3644  O   GLU X 584      49.383  59.743  80.525  0.00  0.00
ATOM   3645  N   THR X 585      49.707  57.773  79.491  0.00  0.00
ATOM   3646  H   THR X 585      49.532  57.203  78.689  0.00  0.00
ATOM   3647  CA  THR X 585      50.737  57.200  80.370  0.00  0.00
ATOM   3648  CB  THR X 585      51.369  55.926  79.807  0.00  0.00
ATOM   3649  OG1 THR X 585      52.006  56.121  78.541  0.00  0.00
ATOM   3650  HG1 THR X 585      51.300  56.345  77.869  0.00  0.00
ATOM   3651  CG2 THR X 585      50.352  54.783  79.847  0.00  0.00
ATOM   3652  C   THR X 585      51.888  58.111  80.801  0.00  0.00
ATOM   3653  O   THR X 585      51.972  58.600  81.927  0.00  0.00
ATOM   3654  N   ILE X 586      52.380  58.833  79.798  0.00  0.00
ATOM   3655  H   ILE X 586      52.185  58.608  78.842  0.00  0.00
ATOM   3656  CA  ILE X 586      53.243  60.014  79.950  0.00  0.00
ATOM   3657  CB  ILE X 586      54.153  60.197  78.733  0.00  0.00
ATOM   3658  CG1 ILE X 586      53.490  60.706  77.452  0.00  0.00
ATOM   3659  CG2 ILE X 586      55.037  58.973  78.484  0.00  0.00
ATOM   3660  CD  ILE X 586      54.433  61.621  76.668  0.00  0.00
ATOM   3661  C   ILE X 586      52.707  61.281  80.619  0.00  0.00
ATOM   3662  O   ILE X 586      53.395  61.764  81.518  0.00  0.00
ATOM   3663  N   VAL X 587      51.539  61.793  80.239  0.00  0.00
ATOM   3664  H   VAL X 587      50.988  61.401  79.503  0.00  0.00
ATOM   3665  CA  VAL X 587      50.962  62.987  80.875  0.00  0.00
ATOM   3666  CB  VAL X 587      49.744  63.535  80.130  0.00  0.00
ATOM   3667  CG1 VAL X 587      49.174  64.747  80.870  0.00  0.00
ATOM   3668  CG2 VAL X 587      50.106  63.860  78.680  0.00  0.00
ATOM   3669  C   VAL X 587      50.656  62.760  82.358  0.00  0.00
ATOM   3670  O   VAL X 587      51.268  63.365  83.237  0.00  0.00
ATOM   3671  N   THR X 588      50.080  61.591  82.626  0.00  0.00
ATOM   3672  H   THR X 588      49.888  60.896  81.933  0.00  0.00
ATOM   3673  CA  THR X 588      49.684  61.256  84.002  0.00  0.00
ATOM   3674  CB  THR X 588      48.615  60.165  84.091  0.00  0.00
ATOM   3675  OG1 THR X 588      49.074  58.939  83.511  0.00  0.00
ATOM   3676  HG1 THR X 588      48.385  58.625  82.858  0.00  0.00
ATOM   3677  CG2 THR X 588      47.186  60.523  83.678  0.00  0.00
ATOM   3678  C   THR X 588      50.864  61.004  84.943  0.00  0.00
ATOM   3679  O   THR X 588      50.887  61.530  86.055  0.00  0.00
ATOM   3680  N   SER X 589      51.870  60.359  84.361  0.00  0.00
ATOM   3681  H   SER X 589      51.820  60.031  83.418  0.00  0.00
ATOM   3682  CA  SER X 589      53.145  60.064  85.032  0.00  0.00
ATOM   3683  CB  SER X 589      54.089  59.040  84.398  0.00  0.00
ATOM   3684  OG  SER X 589      55.262  58.814  85.187  0.00  0.00
ATOM   3685  HG  SER X 589      55.015  58.915  86.150  0.00  0.00
ATOM   3686  C   SER X 589      53.868  61.346  85.450  0.00  0.00
ATOM   3687  O   SER X 589      54.020  61.612  86.642  0.00  0.00
ATOM   3688  N   ILE X 590      54.109  62.207  84.465  0.00  0.00
ATOM   3689  H   ILE X 590      53.853  62.005  83.520  0.00  0.00
ATOM   3690  CA  ILE X 590      54.757  63.517  84.617  0.00  0.00
ATOM   3691  CB  ILE X 590      55.121  64.046  83.228  0.00  0.00
ATOM   3692  CG1 ILE X 590      56.131  63.130  82.534  0.00  0.00
ATOM   3693  CG2 ILE X 590      55.758  65.420  83.448  0.00  0.00
ATOM   3694  CD  ILE X 590      56.458  63.394  81.063  0.00  0.00
ATOM   3695  C   ILE X 590      54.000  64.507  85.505  0.00  0.00
ATOM   3696  O   ILE X 590      54.538  64.972  86.508  0.00  0.00
ATOM   3697  N   SER X 591      52.677  64.548  85.377  0.00  0.00
ATOM   3698  H   SER X 591      52.163  63.999  84.718  0.00  0.00
ATOM   3699  CA  SER X 591      51.884  65.441  86.235  0.00  0.00
ATOM   3700  CB  SER X 591      50.508  65.846  85.702  0.00  0.00
ATOM   3701  OG  SER X 591      49.716  64.654  85.708  0.00  0.00
ATOM   3702  HG  SER X 591      49.169  64.639  84.870  0.00  0.00
ATOM   3703  C   SER X 591      51.842  64.946  87.683  0.00  0.00
ATOM   3704  O   SER X 591      51.972  65.753  88.601  0.00  0.00
ATOM   3705  N   ASP X 592      51.793  63.634  87.898  0.00  0.00
ATOM   3706  H   ASP X 592      51.604  62.964  87.180  0.00  0.00
ATOM   3707  CA  ASP X 592      52.020  63.077  89.240  0.00  0.00
ATOM   3708  CB  ASP X 592      51.387  61.685  89.267  0.00  0.00
ATOM   3709  CG  ASP X 592      49.963  61.579  89.816  0.00  0.00
ATOM   3710  OD1 ASP X 592      49.044  60.970  89.228  0.00  0.00
ATOM   3711  OD2 ASP X 592      49.736  62.297  90.814  0.00  0.00
ATOM   3712  C   ASP X 592      53.425  63.056  89.845  0.00  0.00
ATOM   3713  O   ASP X 592      53.614  63.359  91.022  0.00  0.00
ATOM   3714  N   GLU X 593      54.423  62.644  89.067  0.00  0.00
ATOM   3715  H   GLU X 593      54.260  62.281  88.150  0.00  0.00
ATOM   3716  CA  GLU X 593      55.845  62.665  89.438  0.00  0.00
ATOM   3717  CB  GLU X 593      56.532  61.960  88.266  0.00  0.00
ATOM   3718  CG  GLU X 593      58.043  61.747  88.380  0.00  0.00
ATOM   3719  CD  GLU X 593      58.506  61.076  89.674  0.00  0.00
ATOM   3720  OE1 GLU X 593      59.449  61.604  90.303  0.00  0.00
ATOM   3721  OE2 GLU X 593      58.083  59.964  90.056  0.00  0.00
ATOM   3722  C   GLU X 593      56.616  63.960  89.700  0.00  0.00
ATOM   3723  O   GLU X 593      56.997  64.162  90.852  0.00  0.00
ATOM   3724  N   PHE X 594      56.454  64.970  88.848  0.00  0.00
ATOM   3725  H   PHE X 594      55.828  64.939  88.069  0.00  0.00
ATOM   3726  CA  PHE X 594      57.209  66.221  89.011  0.00  0.00
ATOM   3727  CB  PHE X 594      57.275  66.870  87.626  0.00  0.00
ATOM   3728  CG  PHE X 594      58.399  66.246  86.796  0.00  0.00
ATOM   3729  CD1 PHE X 594      58.115  65.064  86.123  0.00  0.00
ATOM   3730  HD1 PHE X 594      57.087  64.816  85.859  0.00  0.00
ATOM   3731  CD2 PHE X 594      59.714  66.663  86.974  0.00  0.00
ATOM   3732  HD2 PHE X 594      59.923  67.633  87.425  0.00  0.00
ATOM   3733  CE1 PHE X 594      59.150  64.199  85.788  0.00  0.00
ATOM   3734  HE1 PHE X 594      58.939  63.225  85.348  0.00  0.00
ATOM   3735  CE2 PHE X 594      60.758  65.840  86.572  0.00  0.00
ATOM   3736  HE2 PHE X 594      61.794  66.162  86.687  0.00  0.00
ATOM   3737  CZ  PHE X 594      60.461  64.598  86.024  0.00  0.00
ATOM   3738  HZ  PHE X 594      61.277  63.920  85.771  0.00  0.00
ATOM   3739  C   PHE X 594      56.605  67.079  90.124  0.00  0.00
ATOM   3740  O   PHE X 594      55.454  67.511  90.115  0.00  0.00
ATOM   3741  N   PRO X 595      57.429  67.527  91.068  0.00  0.00
ATOM   3742  CA  PRO X 595      56.968  68.209  92.286  0.00  0.00
ATOM   3743  CB  PRO X 595      58.309  68.781  92.751  0.00  0.00
ATOM   3744  CG  PRO X 595      59.431  67.814  92.369  0.00  0.00
ATOM   3745  CD  PRO X 595      58.893  67.426  90.990  0.00  0.00
ATOM   3746  C   PRO X 595      55.890  69.290  92.181  0.00  0.00
ATOM   3747  O   PRO X 595      54.778  69.028  92.637  0.00  0.00
ATOM   3748  N   LYSHX 596      56.120  70.330  91.383  0.00  0.00
ATOM   3749  H   LYSHX 596      56.969  70.403  90.858  0.00  0.00
ATOM   3750  CA  LYSHX 596      55.219  71.469  91.159  0.00  0.00
ATOM   3751  CB  LYSHX 596      55.981  72.761  90.860  0.00  0.00
ATOM   3752  CG  LYSHX 596      56.760  73.411  92.005  0.00  0.00
ATOM   3753  CD  LYSHX 596      57.285  74.771  91.537  0.00  0.00
ATOM   3754  CE  LYSHX 596      58.283  75.346  92.545  0.00  0.00
ATOM   3755 MNZ1 LYSHX 596      59.631  76.328  91.672  0.00  0.00
ATOM   3756 MNZ2 LYSHX 596      58.581  77.204  92.481  0.00  0.00
ATOM   3757  NZ  LYSHX 596      58.992  76.569  92.141  0.00  0.00
ATOM   3758  HZ1 LYSHX 596      59.775  76.326  91.570  0.00  0.00
ATOM   3759  HZ2 LYSHX 596      58.372  77.158  91.624  0.00  0.00
ATOM   3760  HZ3 LYSHX 596      59.310  77.054  92.956  0.00  0.00
ATOM   3761  C   LYSHX 596      54.038  71.245  90.212  0.00  0.00
ATOM   3762  O   LYSHX 596      53.564  72.283  89.752  0.00  0.00
ATOM   3763  N   LEU X 598      54.000  70.085  89.562  0.00  0.00
ATOM   3764  H   LEU X 598      54.740  69.415  89.608  0.00  0.00
ATOM   3765  CA  LEU X 598      52.865  69.686  88.716  0.00  0.00
ATOM   3766  CB  LEU X 598      53.287  68.700  87.624  0.00  0.00
ATOM   3767  CG  LEU X 598      54.137  69.490  86.628  0.00  0.00
ATOM   3768  CD1 LEU X 598      54.654  68.546  85.540  0.00  0.00
ATOM   3769  CD2 LEU X 598      53.412  70.644  85.932  0.00  0.00
ATOM   3770  C   LEU X 598      51.703  69.331  89.646  0.00  0.00
ATOM   3771  O   LEU X 598      51.066  70.267  90.128  0.00  0.00
ATOM   3772  N   ARG X 599      51.393  68.054  89.855  0.00  0.00
ATOM   3773  H   ARG X 599      51.888  67.348  89.348  0.00  0.00
ATOM   3774  CA  ARG X 599      50.408  67.405  90.733  0.00  0.00
ATOM   3775  CB  ARG X 599      51.045  67.361  92.123  0.00  0.00
ATOM   3776  CG  ARG X 599      52.351  66.563  92.164  0.00  0.00
ATOM   3777  CD  ARG X 599      52.509  65.738  93.442  0.00  0.00
ATOM   3778  NE  ARG X 599      53.677  64.905  93.120  0.00  0.00
ATOM   3779  HE  ARG X 599      53.576  64.292  92.336  0.00  0.00
ATOM   3780  CZ  ARG X 599      54.827  64.932  93.807  0.00  0.00
ATOM   3781  NH1 ARG X 599      55.124  65.680  94.878  0.00  0.00
ATOM   3782 HH11 ARG X 599      54.444  66.311  95.251  0.00  0.00
ATOM   3783 HH12 ARG X 599      56.026  65.608  95.304  0.00  0.00
ATOM   3784  NH2 ARG X 599      55.786  64.102  93.374  0.00  0.00
ATOM   3785 HH21 ARG X 599      55.620  63.512  92.584  0.00  0.00
ATOM   3786 HH22 ARG X 599      56.670  64.072  93.842  0.00  0.00
ATOM   3787  C   ARG X 599      49.025  68.056  90.811  0.00  0.00
ATOM   3788  O   ARG X 599      48.061  67.402  90.414  0.00  0.00
ATOM   3789  N   THR X 600      48.840  69.204  91.457  0.00  0.00
ATOM   3790  H   THR X 600      49.560  69.680  91.963  0.00  0.00
ATOM   3791  CA  THR X 600      47.517  69.842  91.452  0.00  0.00
ATOM   3792  CB  THR X 600      47.506  70.993  92.460  0.00  0.00
ATOM   3793  OG1 THR X 600      48.758  71.679  92.380  0.00  0.00
ATOM   3794  HG1 THR X 600      48.702  72.501  92.948  0.00  0.00
ATOM   3795  CG2 THR X 600      47.147  70.403  93.825  0.00  0.00
ATOM   3796  C   THR X 600      47.044  70.433  90.123  0.00  0.00
ATOM   3797  O   THR X 600      45.876  70.322  89.752  0.00  0.00
ATOM   3798  N   HISBX 601      47.929  71.044  89.340  0.00  0.00
ATOM   3799  H   HISBX 601      48.897  71.082  89.587  0.00  0.00
ATOM   3800  CA  HISBX 601      47.651  71.723  88.066  0.00  0.00
ATOM   3801  CB  HISBX 601      48.792  72.564  87.491  0.00  0.00
ATOM   3802  CG  HISBX 601      49.515  73.437  88.519  0.00  0.00
ATOM   3803  ND1 HISBX 601      48.868  74.263  89.336  0.00  0.00
ATOM   3804  CD2 HISBX 601      50.790  73.427  88.899  0.00  0.00
ATOM   3805  HD2 HISBX 601      51.573  72.808  88.462  0.00  0.00
ATOM   3806  CE1 HISBX 601      49.763  74.815  90.152  0.00  0.00
ATOM   3807  HE1 HISBX 601      49.551  75.572  90.907  0.00  0.00
ATOM   3808  NE2 HISBX 601      50.959  74.290  89.897  0.00  0.00
ATOM   3809  HE2 HISBX 601      51.817  74.504  90.363  0.00  0.00
ATOM   3810  C   HISBX 601      47.214  70.797  86.928  0.00  0.00
ATOM   3811  O   HISBX 601      47.066  71.239  85.790  0.00  0.00
ATOM   3812  N   LYSHX 602      46.714  69.624  87.305  0.00  0.00
ATOM   3813  H   LYSHX 602      46.515  69.417  88.263  0.00  0.00
ATOM   3814  CA  LYSHX 602      46.401  68.518  86.388  0.00  0.00
ATOM   3815  CB  LYSHX 602      45.869  67.302  87.148  0.00  0.00
ATOM   3816  CG  LYSHX 602      46.954  66.351  87.657  0.00  0.00
ATOM   3817  CD  LYSHX 602      46.376  65.288  88.592  0.00  0.00
ATOM   3818  CE  LYSHX 602      47.469  64.393  89.182  0.00  0.00
ATOM   3819 MNZ1 LYSHX 602      48.483  63.068  88.310  0.00  0.00
ATOM   3820 MNZ2 LYSHX 602      47.804  64.135  87.347  0.00  0.00
ATOM   3821  NZ  LYSHX 602      48.050  63.711  88.016  0.00  0.00
ATOM   3822  HZ1 LYSHX 602      48.584  62.924  88.323  0.00  0.00
ATOM   3823  HZ2 LYSHX 602      47.316  63.401  87.412  0.00  0.00
ATOM   3824  HZ3 LYSHX 602      48.644  64.345  87.521  0.00  0.00
ATOM   3825  C   LYSHX 602      45.374  68.692  85.268  0.00  0.00
ATOM   3826  O   LYSHX 602      45.539  67.986  84.275  0.00  0.00
ATOM   3827  N   PRO X 603      44.543  69.729  85.343  0.00  0.00
ATOM   3828  CA  PRO X 603      43.908  70.195  84.101  0.00  0.00
ATOM   3829  CB  PRO X 603      42.542  70.816  84.404  0.00  0.00
ATOM   3830  CG  PRO X 603      42.265  70.346  85.833  0.00  0.00
ATOM   3831  CD  PRO X 603      43.614  69.980  86.454  0.00  0.00
ATOM   3832  C   PRO X 603      44.815  71.018  83.185  0.00  0.00
ATOM   3833  O   PRO X 603      45.103  70.579  82.073  0.00  0.00
ATOM   3834  N   VAL X 604      45.215  72.219  83.594  0.00  0.00
ATOM   3835  H   VAL X 604      45.061  72.553  84.524  0.00  0.00
ATOM   3836  CA  VAL X 604      45.921  73.161  82.713  0.00  0.00
ATOM   3837  CB  VAL X 604      45.988  74.519  83.414  0.00  0.00
ATOM   3838  CG1 VAL X 604      47.245  74.541  84.286  0.00  0.00
ATOM   3839  CG2 VAL X 604      45.942  75.672  82.409  0.00  0.00
ATOM   3840  C   VAL X 604      47.215  72.632  82.092  0.00  0.00
ATOM   3841  O   VAL X 604      47.392  72.781  80.884  0.00  0.00
ATOM   3842  N   PHE X 605      47.822  71.746  82.878  0.00  0.00
ATOM   3843  H   PHE X 605      47.570  71.557  83.826  0.00  0.00
ATOM   3844  CA  PHE X 605      48.948  70.988  82.312  0.00  0.00
ATOM   3845  CB  PHE X 605      49.597  70.181  83.438  0.00  0.00
ATOM   3846  CG  PHE X 605      50.709  69.189  83.091  0.00  0.00
ATOM   3847  CD1 PHE X 605      51.946  69.632  82.637  0.00  0.00
ATOM   3848  HD1 PHE X 605      52.165  70.696  82.549  0.00  0.00
ATOM   3849  CD2 PHE X 605      50.414  67.831  83.055  0.00  0.00
ATOM   3850  HD2 PHE X 605      49.419  67.493  83.345  0.00  0.00
ATOM   3851  CE1 PHE X 605      52.896  68.673  82.301  0.00  0.00
ATOM   3852  HE1 PHE X 605      53.917  69.001  82.107  0.00  0.00
ATOM   3853  CE2 PHE X 605      51.361  66.894  82.658  0.00  0.00
ATOM   3854  HE2 PHE X 605      51.130  65.831  82.703  0.00  0.00
ATOM   3855  CZ  PHE X 605      52.605  67.318  82.202  0.00  0.00
ATOM   3856  HZ  PHE X 605      53.324  66.614  81.783  0.00  0.00
ATOM   3857  C   PHE X 605      48.666  70.079  81.114  0.00  0.00
ATOM   3858  O   PHE X 605      49.306  70.030  80.065  0.00  0.00
ATOM   3859  N   THR X 606      47.538  69.381  81.219  0.00  0.00
ATOM   3860  H   THR X 606      46.959  69.484  82.028  0.00  0.00
ATOM   3861  CA  THR X 606      46.955  68.412  80.280  0.00  0.00
ATOM   3862  CB  THR X 606      45.960  67.396  80.846  0.00  0.00
ATOM   3863  OG1 THR X 606      46.557  66.646  81.909  0.00  0.00
ATOM   3864  HG1 THR X 606      46.004  66.774  82.732  0.00  0.00
ATOM   3865  CG2 THR X 606      45.283  66.483  79.822  0.00  0.00
ATOM   3866  C   THR X 606      46.546  69.114  78.984  0.00  0.00
ATOM   3867  O   THR X 606      47.197  68.846  77.975  0.00  0.00
ATOM   3868  N   LEU X 607      45.828  70.221  79.156  0.00  0.00
ATOM   3869  H   LEU X 607      45.490  70.510  80.052  0.00  0.00
ATOM   3870  CA  LEU X 607      45.468  71.118  78.049  0.00  0.00
ATOM   3871  CB  LEU X 607      44.641  72.174  78.787  0.00  0.00
ATOM   3872  CG  LEU X 607      43.737  73.081  77.950  0.00  0.00
ATOM   3873  CD1 LEU X 607      42.986  72.359  76.830  0.00  0.00
ATOM   3874  CD2 LEU X 607      42.788  73.945  78.784  0.00  0.00
ATOM   3875  C   LEU X 607      46.660  71.636  77.243  0.00  0.00
ATOM   3876  O   LEU X 607      46.724  71.498  76.022  0.00  0.00
ATOM   3877  N   GLY X 608      47.616  72.190  77.983  0.00  0.00
ATOM   3878  H   GLY X 608      47.584  72.227  78.983  0.00  0.00
ATOM   3879  CA  GLY X 608      48.805  72.797  77.367  0.00  0.00
ATOM   3880  C   GLY X 608      49.582  71.777  76.533  0.00  0.00
ATOM   3881  O   GLY X 608      49.922  71.966  75.366  0.00  0.00
ATOM   3882  N   CYSHX 609      49.734  70.598  77.131  0.00  0.00
ATOM   3883  H   CYSHX 609      49.420  70.430  78.066  0.00  0.00
ATOM   3884  CA  CYSHX 609      50.365  69.431  76.498  0.00  0.00
ATOM   3885  CB  CYSHX 609      50.673  68.285  77.464  0.00  0.00
ATOM   3886  SG  CYSHX 609      51.936  68.638  78.740  0.00  0.00
ATOM   3887  HG  CYSHX 609      50.852  69.271  79.177  0.00  0.00
ATOM   3888  C   CYSHX 609      49.625  68.970  75.241  0.00  0.00
ATOM   3889  O   CYSHX 609      50.197  68.843  74.160  0.00  0.00
ATOM   3890  N   CYSHX 610      48.299  68.926  75.347  0.00  0.00
ATOM   3891  H   CYSHX 610      47.834  68.999  76.229  0.00  0.00
ATOM   3892  CA  CYSHX 610      47.383  68.772  74.208  0.00  0.00
ATOM   3893  CB  CYSHX 610      45.895  68.830  74.558  0.00  0.00
ATOM   3894  SG  CYSHX 610      45.354  67.276  75.358  0.00  0.00
ATOM   3895  HG  CYSHX 610      45.934  66.873  74.231  0.00  0.00
ATOM   3896  C   CYSHX 610      47.672  69.771  73.085  0.00  0.00
ATOM   3897  O   CYSHX 610      47.914  69.337  71.959  0.00  0.00
ATOM   3898  N   ILE X 611      47.701  71.054  73.438  0.00  0.00
ATOM   3899  H   ILE X 611      47.444  71.356  74.355  0.00  0.00
ATOM   3900  CA  ILE X 611      48.102  72.153  72.548  0.00  0.00
ATOM   3901  CB  ILE X 611      47.912  73.589  73.040  0.00  0.00
ATOM   3902  CG1 ILE X 611      46.425  73.675  73.390  0.00  0.00
ATOM   3903  CG2 ILE X 611      48.120  74.608  71.917  0.00  0.00
ATOM   3904  CD  ILE X 611      46.268  74.646  74.562  0.00  0.00
ATOM   3905  C   ILE X 611      49.457  72.006  71.852  0.00  0.00
ATOM   3906  O   ILE X 611      49.576  71.919  70.631  0.00  0.00
ATOM   3907  N   CYSHX 612      50.465  71.622  72.631  0.00  0.00
ATOM   3908  H   CYSHX 612      50.369  71.492  73.617  0.00  0.00
ATOM   3909  CA  CYSHX 612      51.813  71.357  72.107  0.00  0.00
ATOM   3910  CB  CYSHX 612      52.753  71.145  73.295  0.00  0.00
ATOM   3911  SG  CYSHX 612      54.558  70.921  73.095  0.00  0.00
ATOM   3912  HG  CYSHX 612      54.300  72.052  72.444  0.00  0.00
ATOM   3913  C   CYSHX 612      51.851  70.080  71.264  0.00  0.00
ATOM   3914  O   CYSHX 612      52.398  70.185  70.167  0.00  0.00
ATOM   3915  N   PHE X 613      51.118  69.016  71.581  0.00  0.00
ATOM   3916  H   PHE X 613      50.624  68.961  72.449  0.00  0.00
ATOM   3917  CA  PHE X 613      50.937  67.824  70.741  0.00  0.00
ATOM   3918  CB  PHE X 613      50.159  66.694  71.418  0.00  0.00
ATOM   3919  CG  PHE X 613      51.054  65.714  72.180  0.00  0.00
ATOM   3920  CD1 PHE X 613      51.865  64.842  71.464  0.00  0.00
ATOM   3921  HD1 PHE X 613      51.803  64.875  70.376  0.00  0.00
ATOM   3922  CD2 PHE X 613      51.024  65.572  73.562  0.00  0.00
ATOM   3923  HD2 PHE X 613      50.368  66.200  74.164  0.00  0.00
ATOM   3924  CE1 PHE X 613      52.752  63.933  72.029  0.00  0.00
ATOM   3925  HE1 PHE X 613      53.395  63.290  71.426  0.00  0.00
ATOM   3926  CE2 PHE X 613      51.839  64.625  74.171  0.00  0.00
ATOM   3927  HE2 PHE X 613      51.758  64.449  75.243  0.00  0.00
ATOM   3928  CZ  PHE X 613      52.757  63.901  73.418  0.00  0.00
ATOM   3929  HZ  PHE X 613      53.501  63.293  73.932  0.00  0.00
ATOM   3930  C   PHE X 613      50.207  68.070  69.419  0.00  0.00
ATOM   3931  O   PHE X 613      50.690  67.605  68.388  0.00  0.00
ATOM   3932  N   PHE X 614      49.182  68.918  69.389  0.00  0.00
ATOM   3933  H   PHE X 614      48.778  69.276  70.230  0.00  0.00
ATOM   3934  CA  PHE X 614      48.523  69.430  68.179  0.00  0.00
ATOM   3935  CB  PHE X 614      47.443  70.310  68.813  0.00  0.00
ATOM   3936  CG  PHE X 614      46.459  70.949  67.831  0.00  0.00
ATOM   3937  CD1 PHE X 614      45.496  70.222  67.141  0.00  0.00
ATOM   3938  HD1 PHE X 614      45.432  69.145  67.301  0.00  0.00
ATOM   3939  CD2 PHE X 614      46.532  72.325  67.652  0.00  0.00
ATOM   3940  HD2 PHE X 614      47.193  72.929  68.275  0.00  0.00
ATOM   3941  CE1 PHE X 614      44.610  70.821  66.252  0.00  0.00
ATOM   3942  HE1 PHE X 614      43.816  70.251  65.771  0.00  0.00
ATOM   3943  CE2 PHE X 614      45.749  72.919  66.669  0.00  0.00
ATOM   3944  HE2 PHE X 614      45.897  73.969  66.419  0.00  0.00
ATOM   3945  CZ  PHE X 614      44.779  72.179  66.005  0.00  0.00
ATOM   3946  HZ  PHE X 614      44.138  72.671  65.273  0.00  0.00
ATOM   3947  C   PHE X 614      49.417  70.241  67.240  0.00  0.00
ATOM   3948  O   PHE X 614      49.415  69.914  66.054  0.00  0.00
ATOM   3949  N   ILE X 615      50.164  71.207  67.766  0.00  0.00
ATOM   3950  H   ILE X 615      50.242  71.377  68.748  0.00  0.00
ATOM   3951  CA  ILE X 615      50.938  72.100  66.892  0.00  0.00
ATOM   3952  CB  ILE X 615      51.534  73.382  67.479  0.00  0.00
ATOM   3953  CG1 ILE X 615      52.381  73.133  68.728  0.00  0.00
ATOM   3954  CG2 ILE X 615      50.401  74.394  67.666  0.00  0.00
ATOM   3955  CD  ILE X 615      53.126  74.352  69.275  0.00  0.00
ATOM   3956  C   ILE X 615      52.128  71.450  66.182  0.00  0.00
ATOM   3957  O   ILE X 615      52.407  71.789  65.033  0.00  0.00
ATOM   3958  N   MET X 616      52.629  70.334  66.706  0.00  0.00
ATOM   3959  H   MET X 616      52.382  70.057  67.634  0.00  0.00
ATOM   3960  CA  MET X 616      53.556  69.373  66.093  0.00  0.00
ATOM   3961  CB  MET X 616      54.080  68.239  66.977  0.00  0.00
ATOM   3962  CG  MET X 616      54.579  68.773  68.320  0.00  0.00
ATOM   3963  SD  MET X 616      55.400  67.531  69.385  0.00  0.00
ATOM   3964  CE  MET X 616      55.119  67.949  71.093  0.00  0.00
ATOM   3965  C   MET X 616      52.992  68.723  64.828  0.00  0.00
ATOM   3966  O   MET X 616      53.781  68.491  63.913  0.00  0.00
ATOM   3967  N   GLY X 617      51.711  68.370  64.881  0.00  0.00
ATOM   3968  H   GLY X 617      51.136  68.498  65.689  0.00  0.00
ATOM   3969  CA  GLY X 617      51.052  67.753  63.721  0.00  0.00
ATOM   3970  C   GLY X 617      51.005  68.542  62.412  0.00  0.00
ATOM   3971  O   GLY X 617      51.219  67.923  61.371  0.00  0.00
ATOM   3972  N   PHE X 618      51.142  69.864  62.462  0.00  0.00
ATOM   3973  H   PHE X 618      51.330  70.341  63.321  0.00  0.00
ATOM   3974  CA  PHE X 618      51.039  70.771  61.309  0.00  0.00
ATOM   3975  CB  PHE X 618      50.816  72.152  61.929  0.00  0.00
ATOM   3976  CG  PHE X 618      49.361  72.322  62.370  0.00  0.00
ATOM   3977  CD1 PHE X 618      48.477  72.775  61.399  0.00  0.00
ATOM   3978  HD1 PHE X 618      48.852  73.136  60.441  0.00  0.00
ATOM   3979  CD2 PHE X 618      48.867  71.863  63.587  0.00  0.00
ATOM   3980  HD2 PHE X 618      49.562  71.522  64.355  0.00  0.00
ATOM   3981  CE1 PHE X 618      47.110  72.766  61.656  0.00  0.00
ATOM   3982  HE1 PHE X 618      46.415  73.103  60.887  0.00  0.00
ATOM   3983  CE2 PHE X 618      47.501  71.832  63.835  0.00  0.00
ATOM   3984  HE2 PHE X 618      47.121  71.419  64.769  0.00  0.00
ATOM   3985  CZ  PHE X 618      46.621  72.333  62.883  0.00  0.00
ATOM   3986  HZ  PHE X 618      45.553  72.387  63.097  0.00  0.00
ATOM   3987  C   PHE X 618      52.061  70.832  60.172  0.00  0.00
ATOM   3988  O   PHE X 618      51.747  71.198  59.040  0.00  0.00
ATOM   3989  N   PRO X 619      53.322  70.485  60.419  0.00  0.00
ATOM   3990  CA  PRO X 619      54.293  70.018  59.419  0.00  0.00
ATOM   3991  CB  PRO X 619      55.611  69.729  60.140  0.00  0.00
ATOM   3992  CG  PRO X 619      55.502  70.639  61.366  0.00  0.00
ATOM   3993  CD  PRO X 619      54.013  70.587  61.713  0.00  0.00
ATOM   3994  C   PRO X 619      53.781  68.819  58.619  0.00  0.00
ATOM   3995  O   PRO X 619      53.623  69.016  57.415  0.00  0.00
ATOM   3996  N   MET X 620      53.294  67.766  59.269  0.00  0.00
ATOM   3997  H   MET X 620      53.239  67.743  60.268  0.00  0.00
ATOM   3998  CA  MET X 620      52.792  66.540  58.632  0.00  0.00
ATOM   3999  CB  MET X 620      52.702  65.375  59.619  0.00  0.00
ATOM   4000  CG  MET X 620      54.032  64.945  60.243  0.00  0.00
ATOM   4001  SD  MET X 620      54.881  66.101  61.379  0.00  0.00
ATOM   4002  CE  MET X 620      54.176  65.310  62.810  0.00  0.00
ATOM   4003  C   MET X 620      51.489  66.569  57.830  0.00  0.00
ATOM   4004  O   MET X 620      51.340  65.836  56.852  0.00  0.00
ATOM   4005  N   ILE X 621      50.586  67.504  58.112  0.00  0.00
ATOM   4006  H   ILE X 621      50.719  68.143  58.870  0.00  0.00
ATOM   4007  CA  ILE X 621      49.323  67.731  57.396  0.00  0.00
ATOM   4008  CB  ILE X 621      48.109  67.789  58.326  0.00  0.00
ATOM   4009  CG1 ILE X 621      48.224  69.047  59.187  0.00  0.00
ATOM   4010  CG2 ILE X 621      47.958  66.517  59.164  0.00  0.00
ATOM   4011  CD  ILE X 621      47.171  69.159  60.292  0.00  0.00
ATOM   4012  C   ILE X 621      49.341  68.708  56.218  0.00  0.00
ATOM   4013  O   ILE X 621      48.312  69.281  55.863  0.00  0.00
ATOM   4014  N   THR X 622      50.536  69.040  55.736  0.00  0.00
ATOM   4015  H   THR X 622      51.386  68.666  56.107  0.00  0.00
ATOM   4016  CA  THR X 622      50.731  69.979  54.623  0.00  0.00
ATOM   4017  CB  THR X 622      52.037  70.766  54.754  0.00  0.00
ATOM   4018  OG1 THR X 622      53.192  69.924  54.709  0.00  0.00
ATOM   4019  HG1 THR X 622      53.390  69.615  55.639  0.00  0.00
ATOM   4020  CG2 THR X 622      52.212  71.725  55.933  0.00  0.00
ATOM   4021  C   THR X 622      50.707  69.164  53.328  0.00  0.00
ATOM   4022  O   THR X 622      50.678  67.935  53.366  0.00  0.00
ATOM   4023  N   GLN X 623      50.753  69.914  52.231  0.00  0.00
ATOM   4024  H   GLN X 623      50.768  70.914  52.251  0.00  0.00
ATOM   4025  CA  GLN X 623      50.785  69.313  50.889  0.00  0.00
ATOM   4026  CB  GLN X 623      51.037  70.473  49.924  0.00  0.00
ATOM   4027  CG  GLN X 623      49.933  71.532  49.942  0.00  0.00
ATOM   4028  CD  GLN X 623      50.154  72.476  48.758  0.00  0.00
ATOM   4029  OE1 GLN X 623      50.105  73.704  48.800  0.00  0.00
ATOM   4030  NE2 GLN X 623      50.296  71.979  47.533  0.00  0.00
ATOM   4031 HE21 GLN X 623      50.258  70.990  47.386  0.00  0.00
ATOM   4032 HE22 GLN X 623      50.441  72.594  46.758  0.00  0.00
ATOM   4033  C   GLN X 623      51.956  68.330  50.846  0.00  0.00
ATOM   4034  O   GLN X 623      51.692  67.197  50.447  0.00  0.00
ATOM   4035  N   GLY X 624      53.152  68.750  51.248  0.00  0.00
ATOM   4036  H   GLY X 624      53.323  69.697  51.521  0.00  0.00
ATOM   4037  CA  GLY X 624      54.331  67.877  51.332  0.00  0.00
ATOM   4038  C   GLY X 624      54.287  66.654  52.250  0.00  0.00
ATOM   4039  O   GLY X 624      55.014  65.680  52.056  0.00  0.00
ATOM   4040  N   GLY X 625      53.184  66.478  52.971  0.00  0.00
ATOM   4041  H   GLY X 625      52.326  66.865  52.630  0.00  0.00
ATOM   4042  CA  GLY X 625      52.904  65.801  54.247  0.00  0.00
ATOM   4043  C   GLY X 625      53.428  64.370  54.375  0.00  0.00
ATOM   4044  O   GLY X 625      54.217  64.022  55.253  0.00  0.00
ATOM   4045  N   ILE X 626      53.357  63.691  53.234  0.00  0.00
ATOM   4046  H   ILE X 626      52.909  64.049  52.415  0.00  0.00
ATOM   4047  CA  ILE X 626      53.938  62.348  53.082  0.00  0.00
ATOM   4048  CB  ILE X 626      53.535  61.797  51.713  0.00  0.00
ATOM   4049  CG1 ILE X 626      53.823  60.294  51.714  0.00  0.00
ATOM   4050  CG2 ILE X 626      54.062  62.459  50.438  0.00  0.00
ATOM   4051  CD  ILE X 626      52.827  59.525  52.584  0.00  0.00
ATOM   4052  C   ILE X 626      55.440  62.221  53.347  0.00  0.00
ATOM   4053  O   ILE X 626      55.690  61.444  54.266  0.00  0.00
ATOM   4054  N   TYR X 627      56.243  63.221  52.994  0.00  0.00
ATOM   4055  H   TYR X 627      55.921  64.004  52.462  0.00  0.00
ATOM   4056  CA  TYR X 627      57.670  63.279  53.343  0.00  0.00
ATOM   4057  CB  TYR X 627      58.445  64.403  52.654  0.00  0.00
ATOM   4058  CG  TYR X 627      58.861  63.969  51.247  0.00  0.00
ATOM   4059  CD1 TYR X 627      59.909  63.103  50.953  0.00  0.00
ATOM   4060  HD1 TYR X 627      60.711  62.984  51.681  0.00  0.00
ATOM   4061  CD2 TYR X 627      57.809  64.076  50.346  0.00  0.00
ATOM   4062  HD2 TYR X 627      57.001  64.785  50.524  0.00  0.00
ATOM   4063  CE1 TYR X 627      59.974  62.385  49.764  0.00  0.00
ATOM   4064  HE1 TYR X 627      60.842  61.772  49.523  0.00  0.00
ATOM   4065  CE2 TYR X 627      57.796  63.267  49.215  0.00  0.00
ATOM   4066  HE2 TYR X 627      56.916  63.254  48.572  0.00  0.00
ATOM   4067  CZ  TYR X 627      58.894  62.476  48.895  0.00  0.00
ATOM   4068  OH  TYR X 627      58.706  61.469  48.000  0.00  0.00
ATOM   4069  HH  TYR X 627      59.498  60.865  47.907  0.00  0.00
ATOM   4070  C   TYR X 627      57.836  63.409  54.858  0.00  0.00
ATOM   4071  O   TYR X 627      58.371  62.449  55.411  0.00  0.00
ATOM   4072  N   MET X 628      57.223  64.407  55.490  0.00  0.00
ATOM   4073  H   MET X 628      56.625  65.049  55.012  0.00  0.00
ATOM   4074  CA  MET X 628      57.348  64.677  56.929  0.00  0.00
ATOM   4075  CB  MET X 628      56.389  65.809  57.306  0.00  0.00
ATOM   4076  CG  MET X 628      56.678  67.224  56.802  0.00  0.00
ATOM   4077  SD  MET X 628      56.461  67.339  54.989  0.00  0.00
ATOM   4078  CE  MET X 628      56.653  69.073  54.636  0.00  0.00
ATOM   4079  C   MET X 628      56.898  63.445  57.717  0.00  0.00
ATOM   4080  O   MET X 628      57.672  63.007  58.567  0.00  0.00
ATOM   4081  N   PHE X 629      55.751  62.865  57.376  0.00  0.00
ATOM   4082  H   PHE X 629      55.167  63.255  56.664  0.00  0.00
ATOM   4083  CA  PHE X 629      55.184  61.635  57.949  0.00  0.00
ATOM   4084  CB  PHE X 629      53.842  61.405  57.250  0.00  0.00
ATOM   4085  CG  PHE X 629      53.263  59.991  57.332  0.00  0.00
ATOM   4086  CD1 PHE X 629      53.440  59.089  56.289  0.00  0.00
ATOM   4087  HD1 PHE X 629      53.992  59.348  55.385  0.00  0.00
ATOM   4088  CD2 PHE X 629      52.667  59.597  58.524  0.00  0.00
ATOM   4089  HD2 PHE X 629      52.518  60.344  59.304  0.00  0.00
ATOM   4090  CE1 PHE X 629      52.867  57.837  56.473  0.00  0.00
ATOM   4091  HE1 PHE X 629      52.830  57.151  55.625  0.00  0.00
ATOM   4092  CE2 PHE X 629      52.252  58.293  58.766  0.00  0.00
ATOM   4093  HE2 PHE X 629      51.880  57.974  59.740  0.00  0.00
ATOM   4094  CZ  PHE X 629      52.339  57.420  57.688  0.00  0.00
ATOM   4095  HZ  PHE X 629      51.988  56.393  57.798  0.00  0.00
ATOM   4096  C   PHE X 629      56.102  60.429  57.742  0.00  0.00
ATOM   4097  O   PHE X 629      56.340  59.731  58.727  0.00  0.00
ATOM   4098  N   GLN X 630      56.662  60.225  56.553  0.00  0.00
ATOM   4099  H   GLN X 630      56.467  60.748  55.723  0.00  0.00
ATOM   4100  CA  GLN X 630      57.649  59.138  56.475  0.00  0.00
ATOM   4101  CB  GLN X 630      57.822  58.702  55.018  0.00  0.00
ATOM   4102  CG  GLN X 630      56.670  57.852  54.478  0.00  0.00
ATOM   4103  CD  GLN X 630      56.261  57.752  53.007  0.00  0.00
ATOM   4104  OE1 GLN X 630      56.562  58.694  52.276  0.00  0.00
ATOM   4105  NE2 GLN X 630      55.791  56.581  52.585  0.00  0.00
ATOM   4106 HE21 GLN X 630      55.717  55.814  53.222  0.00  0.00
ATOM   4107 HE22 GLN X 630      55.512  56.469  51.632  0.00  0.00
ATOM   4108  C   GLN X 630      59.006  59.302  57.163  0.00  0.00
ATOM   4109  O   GLN X 630      59.606  58.305  57.564  0.00  0.00
ATOM   4110  N   LEU X 631      59.495  60.536  57.107  0.00  0.00
ATOM   4111  H   LEU X 631      59.139  61.238  56.489  0.00  0.00
ATOM   4112  CA  LEU X 631      60.613  60.969  57.958  0.00  0.00
ATOM   4113  CB  LEU X 631      61.106  62.412  57.843  0.00  0.00
ATOM   4114  CG  LEU X 631      62.233  62.611  56.828  0.00  0.00
ATOM   4115  CD1 LEU X 631      61.746  62.548  55.378  0.00  0.00
ATOM   4116  CD2 LEU X 631      62.836  63.975  57.170  0.00  0.00
ATOM   4117  C   LEU X 631      60.483  60.677  59.455  0.00  0.00
ATOM   4118  O   LEU X 631      61.422  60.156  60.055  0.00  0.00
ATOM   4119  N   VAL X 632      59.286  60.860  60.006  0.00  0.00
ATOM   4120  H   VAL X 632      58.497  61.208  59.499  0.00  0.00
ATOM   4121  CA  VAL X 632      59.036  60.559  61.423  0.00  0.00
ATOM   4122  CB  VAL X 632      57.798  61.291  61.946  0.00  0.00
ATOM   4123  CG1 VAL X 632      57.420  61.160  63.423  0.00  0.00
ATOM   4124  CG2 VAL X 632      57.942  62.794  61.700  0.00  0.00
ATOM   4125  C   VAL X 632      59.017  59.058  61.720  0.00  0.00
ATOM   4126  O   VAL X 632      59.718  58.640  62.640  0.00  0.00
ATOM   4127  N   ASP X 633      58.327  58.315  60.860  0.00  0.00
ATOM   4128  H   ASP X 633      57.728  58.704  60.160  0.00  0.00
ATOM   4129  CA  ASP X 633      58.395  56.846  60.872  0.00  0.00
ATOM   4130  CB  ASP X 633      57.581  56.430  59.645  0.00  0.00
ATOM   4131  CG  ASP X 633      57.497  54.956  59.245  0.00  0.00
ATOM   4132  OD1 ASP X 633      56.405  54.408  59.509  0.00  0.00
ATOM   4133  OD2 ASP X 633      58.518  54.378  58.814  0.00  0.00
ATOM   4134  C   ASP X 633      59.806  56.254  60.872  0.00  0.00
ATOM   4135  O   ASP X 633      60.185  55.766  61.935  0.00  0.00
ATOM   4136  N   THR X 634      60.626  56.606  59.886  0.00  0.00
ATOM   4137  H   THR X 634      60.351  57.223  59.148  0.00  0.00
ATOM   4138  CA  THR X 634      62.010  56.119  59.790  0.00  0.00
ATOM   4139  CB  THR X 634      62.683  56.358  58.438  0.00  0.00
ATOM   4140  OG1 THR X 634      63.032  57.720  58.178  0.00  0.00
ATOM   4141  HG1 THR X 634      62.310  58.127  57.616  0.00  0.00
ATOM   4142  CG2 THR X 634      61.908  55.632  57.336  0.00  0.00
ATOM   4143  C   THR X 634      62.939  56.543  60.930  0.00  0.00
ATOM   4144  O   THR X 634      63.263  55.651  61.712  0.00  0.00
ATOM   4145  N   TYR X 635      62.969  57.835  61.243  0.00  0.00
ATOM   4146  H   TYR X 635      62.372  58.529  60.840  0.00  0.00
ATOM   4147  CA  TYR X 635      63.937  58.293  62.250  0.00  0.00
ATOM   4148  CB  TYR X 635      64.056  59.818  62.222  0.00  0.00
ATOM   4149  CG  TYR X 635      65.021  60.239  61.112  0.00  0.00
ATOM   4150  CD1 TYR X 635      66.298  59.699  61.013  0.00  0.00
ATOM   4151  HD1 TYR X 635      66.626  58.930  61.711  0.00  0.00
ATOM   4152  CD2 TYR X 635      64.572  61.151  60.163  0.00  0.00
ATOM   4153  HD2 TYR X 635      63.562  61.557  60.214  0.00  0.00
ATOM   4154  CE1 TYR X 635      67.154  60.151  60.014  0.00  0.00
ATOM   4155  HE1 TYR X 635      68.173  59.765  59.980  0.00  0.00
ATOM   4156  CE2 TYR X 635      65.443  61.531  59.149  0.00  0.00
ATOM   4157  HE2 TYR X 635      65.079  62.218  58.384  0.00  0.00
ATOM   4158  CZ  TYR X 635      66.754  61.079  59.059  0.00  0.00
ATOM   4159  OH  TYR X 635      67.642  61.768  58.293  0.00  0.00
ATOM   4160  HH  TYR X 635      68.581  61.428  58.366  0.00  0.00
ATOM   4161  C   TYR X 635      63.676  57.769  63.664  0.00  0.00
ATOM   4162  O   TYR X 635      64.541  57.195  64.323  0.00  0.00
ATOM   4163  N   ALA X 636      62.417  57.821  64.090  0.00  0.00
ATOM   4164  H   ALA X 636      61.666  58.178  63.535  0.00  0.00
ATOM   4165  CA  ALA X 636      62.034  57.350  65.430  0.00  0.00
ATOM   4166  CB  ALA X 636      60.777  58.076  65.913  0.00  0.00
ATOM   4167  C   ALA X 636      61.864  55.837  65.579  0.00  0.00
ATOM   4168  O   ALA X 636      62.554  55.164  66.343  0.00  0.00
ATOM   4169  N   ALA X 637      61.154  55.249  64.621  0.00  0.00
ATOM   4170  H   ALA X 637      60.858  55.695  63.776  0.00  0.00
ATOM   4171  CA  ALA X 637      60.775  53.841  64.811  0.00  0.00
ATOM   4172  CB  ALA X 637      59.386  53.768  64.175  0.00  0.00
ATOM   4173  C   ALA X 637      61.710  52.756  64.271  0.00  0.00
ATOM   4174  O   ALA X 637      62.220  51.955  65.052  0.00  0.00
ATOM   4175  N   SER X 638      62.111  53.004  63.027  0.00  0.00
ATOM   4176  H   SER X 638      61.852  53.832  62.529  0.00  0.00
ATOM   4177  CA  SER X 638      62.971  52.080  62.275  0.00  0.00
ATOM   4178  CB  SER X 638      62.852  52.297  60.765  0.00  0.00
ATOM   4179  OG  SER X 638      61.477  52.150  60.402  0.00  0.00
ATOM   4180  HG  SER X 638      61.368  52.456  59.455  0.00  0.00
ATOM   4181  C   SER X 638      64.438  52.216  62.687  0.00  0.00
ATOM   4182  O   SER X 638      65.183  51.317  62.298  0.00  0.00
ATOM   4183  N   TYR X 639      64.839  53.422  63.079  0.00  0.00
ATOM   4184  H   TYR X 639      64.229  54.214  63.082  0.00  0.00
ATOM   4185  CA  TYR X 639      66.204  53.713  63.543  0.00  0.00
ATOM   4186  CB  TYR X 639      66.710  54.945  62.790  0.00  0.00
ATOM   4187  CG  TYR X 639      67.081  54.525  61.366  0.00  0.00
ATOM   4188  CD1 TYR X 639      66.204  54.897  60.355  0.00  0.00
ATOM   4189  HD1 TYR X 639      65.391  55.590  60.573  0.00  0.00
ATOM   4190  CD2 TYR X 639      68.191  53.740  61.075  0.00  0.00
ATOM   4191  HD2 TYR X 639      68.911  53.486  61.852  0.00  0.00
ATOM   4192  CE1 TYR X 639      66.353  54.393  59.068  0.00  0.00
ATOM   4193  HE1 TYR X 639      65.663  54.686  58.276  0.00  0.00
ATOM   4194  CE2 TYR X 639      68.366  53.284  59.773  0.00  0.00
ATOM   4195  HE2 TYR X 639      69.274  52.742  59.509  0.00  0.00
ATOM   4196  CZ  TYR X 639      67.395  53.512  58.806  0.00  0.00
ATOM   4197  OH  TYR X 639      67.531  52.814  57.646  0.00  0.00
ATOM   4198  HH  TYR X 639      68.104  51.998  57.736  0.00  0.00
ATOM   4199  C   TYR X 639      66.434  53.764  65.055  0.00  0.00
ATOM   4200  O   TYR X 639      67.050  52.847  65.598  0.00  0.00
ATOM   4201  N   ALA X 640      65.862  54.816  65.635  0.00  0.00
ATOM   4202  H   ALA X 640      65.259  55.440  65.139  0.00  0.00
ATOM   4203  CA  ALA X 640      66.058  55.161  67.050  0.00  0.00
ATOM   4204  CB  ALA X 640      65.563  56.567  67.393  0.00  0.00
ATOM   4205  C   ALA X 640      65.572  54.160  68.101  0.00  0.00
ATOM   4206  O   ALA X 640      66.298  53.853  69.046  0.00  0.00
ATOM   4207  N   LEU X 641      64.334  53.737  67.865  0.00  0.00
ATOM   4208  H   LEU X 641      63.731  54.135  67.174  0.00  0.00
ATOM   4209  CA  LEU X 641      63.777  52.621  68.644  0.00  0.00
ATOM   4210  CB  LEU X 641      62.362  52.269  68.181  0.00  0.00
ATOM   4211  CG  LEU X 641      61.450  52.613  69.361  0.00  0.00
ATOM   4212  CD1 LEU X 641      60.083  53.075  68.853  0.00  0.00
ATOM   4213  CD2 LEU X 641      61.344  51.430  70.325  0.00  0.00
ATOM   4214  C   LEU X 641      64.654  51.380  68.822  0.00  0.00
ATOM   4215  O   LEU X 641      64.907  50.848  69.901  0.00  0.00
ATOM   4216  N   VAL X 642      65.194  50.926  67.694  0.00  0.00
ATOM   4217  H   VAL X 642      64.951  51.340  66.817  0.00  0.00
ATOM   4218  CA  VAL X 642      66.163  49.835  67.508  0.00  0.00
ATOM   4219  CB  VAL X 642      66.386  49.518  66.028  0.00  0.00
ATOM   4220  CG1 VAL X 642      67.181  48.233  65.793  0.00  0.00
ATOM   4221  CG2 VAL X 642      65.048  49.377  65.299  0.00  0.00
ATOM   4222  C   VAL X 642      67.472  50.053  68.270  0.00  0.00
ATOM   4223  O   VAL X 642      67.868  49.257  69.119  0.00  0.00
ATOM   4224  N   ILE X 643      68.040  51.256  68.227  0.00  0.00
ATOM   4225  H   ILE X 643      67.675  52.002  67.670  0.00  0.00
ATOM   4226  CA  ILE X 643      69.249  51.605  68.987  0.00  0.00
ATOM   4227  CB  ILE X 643      69.910  52.963  68.744  0.00  0.00
ATOM   4228  CG1 ILE X 643      69.889  53.494  67.310  0.00  0.00
ATOM   4229  CG2 ILE X 643      71.341  53.001  69.284  0.00  0.00
ATOM   4230  CD  ILE X 643      70.076  55.011  67.235  0.00  0.00
ATOM   4231  C   ILE X 643      69.005  51.505  70.495  0.00  0.00
ATOM   4232  O   ILE X 643      69.486  50.529  71.069  0.00  0.00
ATOM   4233  N   ILE X 644      67.986  52.226  70.954  0.00  0.00
ATOM   4234  H   ILE X 644      67.411  52.805  70.375  0.00  0.00
ATOM   4235  CA  ILE X 644      67.646  52.208  72.384  0.00  0.00
ATOM   4236  CB  ILE X 644      66.785  53.455  72.600  0.00  0.00
ATOM   4237  CG1 ILE X 644      67.616  54.734  72.474  0.00  0.00
ATOM   4238  CG2 ILE X 644      65.979  53.405  73.899  0.00  0.00
ATOM   4239  CD  ILE X 644      68.946  54.701  73.231  0.00  0.00
ATOM   4240  C   ILE X 644      67.190  50.849  72.919  0.00  0.00
ATOM   4241  O   ILE X 644      67.757  50.536  73.964  0.00  0.00
ATOM   4242  N   ALA X 645      66.560  50.051  72.061  0.00  0.00
ATOM   4243  H   ALA X 645      66.182  50.365  71.190  0.00  0.00
ATOM   4244  CA  ALA X 645      66.381  48.622  72.355  0.00  0.00
ATOM   4245  CB  ALA X 645      65.647  48.013  71.159  0.00  0.00
ATOM   4246  C   ALA X 645      67.571  47.706  72.646  0.00  0.00
ATOM   4247  O   ALA X 645      67.497  46.814  73.491  0.00  0.00
ATOM   4248  N   ILE X 646      68.702  47.971  71.998  0.00  0.00
ATOM   4249  H   ILE X 646      68.737  48.588  71.212  0.00  0.00
ATOM   4250  CA  ILE X 646      70.002  47.390  72.366  0.00  0.00
ATOM   4251  CB  ILE X 646      71.075  47.846  71.376  0.00  0.00
ATOM   4252  CG1 ILE X 646      70.657  47.559  69.933  0.00  0.00
ATOM   4253  CG2 ILE X 646      72.353  47.046  71.642  0.00  0.00
ATOM   4254  CD  ILE X 646      71.583  48.145  68.865  0.00  0.00
ATOM   4255  C   ILE X 646      70.440  47.675  73.803  0.00  0.00
ATOM   4256  O   ILE X 646      70.599  46.803  74.656  0.00  0.00
ATOM   4257  N   PHE X 647      70.426  48.963  74.136  0.00  0.00
ATOM   4258  H   PHE X 647      70.248  49.697  73.481  0.00  0.00
ATOM   4259  CA  PHE X 647      70.676  49.399  75.517  0.00  0.00
ATOM   4260  CB  PHE X 647      71.146  50.855  75.476  0.00  0.00
ATOM   4261  CG  PHE X 647      72.431  51.025  74.665  0.00  0.00
ATOM   4262  CD1 PHE X 647      72.358  51.369  73.320  0.00  0.00
ATOM   4263  HD1 PHE X 647      71.388  51.362  72.822  0.00  0.00
ATOM   4264  CD2 PHE X 647      73.665  50.893  75.292  0.00  0.00
ATOM   4265  HD2 PHE X 647      73.726  50.528  76.316  0.00  0.00
ATOM   4266  CE1 PHE X 647      73.490  51.720  72.594  0.00  0.00
ATOM   4267  HE1 PHE X 647      73.432  52.037  71.553  0.00  0.00
ATOM   4268  CE2 PHE X 647      74.819  51.232  74.595  0.00  0.00
ATOM   4269  HE2 PHE X 647      75.796  51.178  75.076  0.00  0.00
ATOM   4270  CZ  PHE X 647      74.700  51.643  73.272  0.00  0.00
ATOM   4271  HZ  PHE X 647      75.608  51.920  72.737  0.00  0.00
ATOM   4272  C   PHE X 647      69.729  49.087  76.678  0.00  0.00
ATOM   4273  O   PHE X 647      70.159  48.907  77.816  0.00  0.00
ATOM   4274  N   GLU X 648      68.493  48.709  76.360  0.00  0.00
ATOM   4275  H   GLU X 648      68.082  48.952  75.481  0.00  0.00
ATOM   4276  CA  GLU X 648      67.598  47.916  77.214  0.00  0.00
ATOM   4277  CB  GLU X 648      66.223  47.826  76.550  0.00  0.00
ATOM   4278  CG  GLU X 648      65.535  49.133  76.147  0.00  0.00
ATOM   4279  CD  GLU X 648      65.206  49.989  77.371  0.00  0.00
ATOM   4280  OE1 GLU X 648      64.156  49.605  77.932  0.00  0.00
ATOM   4281  OE2 GLU X 648      65.917  50.987  77.617  0.00  0.00
ATOM   4282  C   GLU X 648      68.084  46.507  77.559  0.00  0.00
ATOM   4283  O   GLU X 648      68.045  46.160  78.738  0.00  0.00
ATOM   4284  N   LEU X 649      68.585  45.785  76.559  0.00  0.00
ATOM   4285  H   LEU X 649      68.636  46.159  75.634  0.00  0.00
ATOM   4286  CA  LEU X 649      69.115  44.415  76.624  0.00  0.00
ATOM   4287  CB  LEU X 649      69.283  43.751  75.256  0.00  0.00
ATOM   4288  CG  LEU X 649      68.111  42.903  74.758  0.00  0.00
ATOM   4289  CD1 LEU X 649      67.751  41.715  75.652  0.00  0.00
ATOM   4290  CD2 LEU X 649      66.825  43.624  74.349  0.00  0.00
ATOM   4291  C   LEU X 649      70.433  44.477  77.398  0.00  0.00
ATOM   4292  O   LEU X 649      70.484  43.929  78.499  0.00  0.00
ATOM   4293  N   VAL X 650      71.224  45.501  77.092  0.00  0.00
ATOM   4294  H   VAL X 650      70.974  46.221  76.445  0.00  0.00
ATOM   4295  CA  VAL X 650      72.548  45.625  77.717  0.00  0.00
ATOM   4296  CB  VAL X 650      73.447  46.612  76.967  0.00  0.00
ATOM   4297  CG1 VAL X 650      74.843  46.654  77.591  0.00  0.00
ATOM   4298  CG2 VAL X 650      73.407  46.189  75.497  0.00  0.00
ATOM   4299  C   VAL X 650      72.396  46.087  79.167  0.00  0.00
ATOM   4300  O   VAL X 650      73.023  45.388  79.962  0.00  0.00
ATOM   4301  N   GLY X 651      71.369  46.863  79.499  0.00  0.00
ATOM   4302  H   GLY X 651      70.770  47.224  78.783  0.00  0.00
ATOM   4303  CA  GLY X 651      70.913  47.326  80.818  0.00  0.00
ATOM   4304  C   GLY X 651      70.739  46.204  81.845  0.00  0.00
ATOM   4305  O   GLY X 651      71.388  46.145  82.889  0.00  0.00
ATOM   4306  N   ILE X 652      69.828  45.289  81.528  0.00  0.00
ATOM   4307  H   ILE X 652      69.224  45.378  80.737  0.00  0.00
ATOM   4308  CA  ILE X 652      69.630  44.063  82.315  0.00  0.00
ATOM   4309  CB  ILE X 652      68.303  43.391  81.954  0.00  0.00
ATOM   4310  CG1 ILE X 652      68.076  43.067  80.477  0.00  0.00
ATOM   4311  CG2 ILE X 652      67.146  44.209  82.533  0.00  0.00
ATOM   4312  CD  ILE X 652      67.579  41.625  80.357  0.00  0.00
ATOM   4313  C   ILE X 652      70.838  43.138  82.163  0.00  0.00
ATOM   4314  O   ILE X 652      71.542  43.050  83.168  0.00  0.00
ATOM   4315  N   SER X 653      71.200  42.730  80.950  0.00  0.00
ATOM   4316  H   SER X 653      70.743  43.026  80.111  0.00  0.00
ATOM   4317  CA  SER X 653      72.320  41.795  80.764  0.00  0.00
ATOM   4318  CB  SER X 653      72.608  41.479  79.296  0.00  0.00
ATOM   4319  OG  SER X 653      73.117  40.164  79.055  0.00  0.00
ATOM   4320  HG  SER X 653      73.028  39.968  78.077  0.00  0.00
ATOM   4321  C   SER X 653      73.617  42.120  81.510  0.00  0.00
ATOM   4322  O   SER X 653      74.079  41.294  82.295  0.00  0.00
ATOM   4323  N   TYR X 654      74.089  43.335  81.247  0.00  0.00
ATOM   4324  H   TYR X 654      73.575  44.025  80.736  0.00  0.00
ATOM   4325  CA  TYR X 654      75.424  43.752  81.698  0.00  0.00
ATOM   4326  CB  TYR X 654      76.259  44.273  80.527  0.00  0.00
ATOM   4327  CG  TYR X 654      77.717  44.485  80.938  0.00  0.00
ATOM   4328  CD1 TYR X 654      78.623  43.456  80.709  0.00  0.00
ATOM   4329  HD1 TYR X 654      78.311  42.544  80.200  0.00  0.00
ATOM   4330  CD2 TYR X 654      78.095  45.652  81.593  0.00  0.00
ATOM   4331  HD2 TYR X 654      77.399  46.482  81.715  0.00  0.00
ATOM   4332  CE1 TYR X 654      79.935  43.612  81.141  0.00  0.00
ATOM   4333  HE1 TYR X 654      80.682  42.870  80.859  0.00  0.00
ATOM   4334  CE2 TYR X 654      79.393  45.722  82.085  0.00  0.00
ATOM   4335  HE2 TYR X 654      79.703  46.620  82.619  0.00  0.00
ATOM   4336  CZ  TYR X 654      80.315  44.695  81.926  0.00  0.00
ATOM   4337  OH  TYR X 654      81.217  44.401  82.901  0.00  0.00
ATOM   4338  HH  TYR X 654      81.596  43.476  82.830  0.00  0.00
ATOM   4339  C   TYR X 654      75.644  44.522  83.002  0.00  0.00
ATOM   4340  O   TYR X 654      76.290  44.059  83.941  0.00  0.00
ATOM   4341  N   VAL X 655      74.840  45.574  83.123  0.00  0.00
ATOM   4342  H   VAL X 655      74.206  45.840  82.396  0.00  0.00
ATOM   4343  CA  VAL X 655      74.778  46.455  84.298  0.00  0.00
ATOM   4344  CB  VAL X 655      74.285  47.823  83.823  0.00  0.00
ATOM   4345  CG1 VAL X 655      74.439  49.007  84.780  0.00  0.00
ATOM   4346  CG2 VAL X 655      74.865  48.303  82.491  0.00  0.00
ATOM   4347  C   VAL X 655      74.054  45.860  85.508  0.00  0.00
ATOM   4348  O   VAL X 655      74.650  45.726  86.575  0.00  0.00
ATOM   4349  N   TYR X 656      72.786  45.491  85.343  0.00  0.00
ATOM   4350  H   TYR X 656      72.259  45.745  84.531  0.00  0.00
ATOM   4351  CA  TYR X 656      72.029  44.685  86.312  0.00  0.00
ATOM   4352  CB  TYR X 656      70.570  44.551  85.871  0.00  0.00
ATOM   4353  CG  TYR X 656      69.728  44.172  87.093  0.00  0.00
ATOM   4354  CD1 TYR X 656      69.243  45.178  87.920  0.00  0.00
ATOM   4355  HD1 TYR X 656      69.433  46.220  87.662  0.00  0.00
ATOM   4356  CD2 TYR X 656      69.436  42.849  87.402  0.00  0.00
ATOM   4357  HD2 TYR X 656      69.795  42.050  86.753  0.00  0.00
ATOM   4358  CE1 TYR X 656      68.521  44.883  89.070  0.00  0.00
ATOM   4359  HE1 TYR X 656      68.150  45.682  89.712  0.00  0.00
ATOM   4360  CE2 TYR X 656      68.689  42.537  88.531  0.00  0.00
ATOM   4361  HE2 TYR X 656      68.424  41.501  88.744  0.00  0.00
ATOM   4362  CZ  TYR X 656      68.279  43.552  89.389  0.00  0.00
ATOM   4363  OH  TYR X 656      67.467  43.237  90.434  0.00  0.00
ATOM   4364  HH  TYR X 656      67.162  42.284  90.429  0.00  0.00
ATOM   4365  C   TYR X 656      72.632  43.305  86.583  0.00  0.00
ATOM   4366  O   TYR X 656      73.227  43.103  87.640  0.00  0.00
ATOM   4367  N   GLY X 657      72.856  42.585  85.487  0.00  0.00
ATOM   4368  H   GLY X 657      72.549  42.903  84.590  0.00  0.00
ATOM   4369  CA  GLY X 657      73.548  41.290  85.411  0.00  0.00
ATOM   4370  C   GLY X 657      72.596  40.098  85.288  0.00  0.00
ATOM   4371  O   GLY X 657      71.635  39.992  86.049  0.00  0.00
ATOM   4372  N   LEU X 658      73.132  39.134  84.547  0.00  0.00
ATOM   4373  H   LEU X 658      74.077  39.162  84.217  0.00  0.00
ATOM   4374  CA  LEU X 658      72.373  37.939  84.150  0.00  0.00
ATOM   4375  CB  LEU X 658      73.045  37.095  83.066  0.00  0.00
ATOM   4376  CG  LEU X 658      72.100  36.097  82.393  0.00  0.00
ATOM   4377  CD1 LEU X 658      71.163  36.960  81.545  0.00  0.00
ATOM   4378  CD2 LEU X 658      72.886  35.056  81.593  0.00  0.00
ATOM   4379  C   LEU X 658      72.094  36.992  85.319  0.00  0.00
ATOM   4380  O   LEU X 658      70.986  36.497  85.523  0.00  0.00
ATOM   4381  N   GLN X 659      73.137  36.727  86.100  0.00  0.00
ATOM   4382  H   GLN X 659      74.044  37.125  85.955  0.00  0.00
ATOM   4383  CA  GLN X 659      73.031  35.816  87.248  0.00  0.00
ATOM   4384  CB  GLN X 659      74.466  35.670  87.757  0.00  0.00
ATOM   4385  CG  GLN X 659      74.363  34.843  89.041  0.00  0.00
ATOM   4386  CD  GLN X 659      74.219  33.331  88.858  0.00  0.00
ATOM   4387  OE1 GLN X 659      74.961  32.668  88.135  0.00  0.00
ATOM   4388  NE2 GLN X 659      73.427  32.687  89.710  0.00  0.00
ATOM   4389 HE21 GLN X 659      72.954  33.192  90.433  0.00  0.00
ATOM   4390 HE22 GLN X 659      73.303  31.698  89.628  0.00  0.00
ATOM   4391  C   GLN X 659      72.009  36.427  88.210  0.00  0.00
ATOM   4392  O   GLN X 659      71.116  35.712  88.661  0.00  0.00
ATOM   4393  N   ARG X 660      72.228  37.689  88.570  0.00  0.00
ATOM   4394  H   ARG X 660      73.028  38.196  88.250  0.00  0.00
ATOM   4395  CA  ARG X 660      71.357  38.481  89.450  0.00  0.00
ATOM   4396  CB  ARG X 660      71.789  39.947  89.485  0.00  0.00
ATOM   4397  CG  ARG X 660      71.252  40.684  90.714  0.00  0.00
ATOM   4398  CD  ARG X 660      71.375  42.186  90.451  0.00  0.00
ATOM   4399  NE  ARG X 660      70.400  42.895  91.292  0.00  0.00
ATOM   4400  HE  ARG X 660      69.522  42.423  91.351  0.00  0.00
ATOM   4401  CZ  ARG X 660      70.525  44.047  91.966  0.00  0.00
ATOM   4402  NH1 ARG X 660      71.643  44.759  91.771  0.00  0.00
ATOM   4403 HH11 ARG X 660      72.345  44.425  91.141  0.00  0.00
ATOM   4404 HH12 ARG X 660      71.776  45.625  92.254  0.00  0.00
ATOM   4405  NH2 ARG X 660      69.670  44.318  92.962  0.00  0.00
ATOM   4406 HH21 ARG X 660      68.950  43.665  93.195  0.00  0.00
ATOM   4407 HH22 ARG X 660      69.753  45.174  93.472  0.00  0.00
ATOM   4408  C   ARG X 660      69.931  38.528  88.897  0.00  0.00
ATOM   4409  O   ARG X 660      69.088  37.894  89.531  0.00  0.00
ATOM   4410  N   PHE X 661      69.720  38.896  87.637  0.00  0.00
ATOM   4411  H   PHE X 661      70.469  39.165  87.032  0.00  0.00
ATOM   4412  CA  PHE X 661      68.398  38.951  86.995  0.00  0.00
ATOM   4413  CB  PHE X 661      68.485  39.345  85.519  0.00  0.00
ATOM   4414  CG  PHE X 661      67.191  39.579  84.736  0.00  0.00
ATOM   4415  CD1 PHE X 661      66.458  40.704  85.093  0.00  0.00
ATOM   4416  HD1 PHE X 661      66.733  41.312  85.956  0.00  0.00
ATOM   4417  CD2 PHE X 661      66.882  38.774  83.646  0.00  0.00
ATOM   4418  HD2 PHE X 661      67.478  37.898  83.389  0.00  0.00
ATOM   4419  CE1 PHE X 661      65.359  41.025  84.305  0.00  0.00
ATOM   4420  HE1 PHE X 661      64.756  41.893  84.569  0.00  0.00
ATOM   4421  CE2 PHE X 661      65.769  39.150  82.903  0.00  0.00
ATOM   4422  HE2 PHE X 661      65.482  38.531  82.053  0.00  0.00
ATOM   4423  CZ  PHE X 661      65.004  40.275  83.190  0.00  0.00
ATOM   4424  HZ  PHE X 661      64.158  40.558  82.564  0.00  0.00
ATOM   4425  C   PHE X 661      67.548  37.681  87.072  0.00  0.00
ATOM   4426  O   PHE X 661      66.389  37.749  87.478  0.00  0.00
ATOM   4427  N   CYSHX 662      68.243  36.599  86.731  0.00  0.00
ATOM   4428  H   CYSHX 662      69.193  36.646  86.423  0.00  0.00
ATOM   4429  CA  CYSHX 662      67.687  35.239  86.775  0.00  0.00
ATOM   4430  CB  CYSHX 662      68.746  34.299  86.195  0.00  0.00
ATOM   4431  SG  CYSHX 662      69.109  34.432  84.407  0.00  0.00
ATOM   4432  HG  CYSHX 662      70.102  35.099  84.988  0.00  0.00
ATOM   4433  C   CYSHX 662      67.229  34.778  88.160  0.00  0.00
ATOM   4434  O   CYSHX 662      66.174  34.155  88.270  0.00  0.00
ATOM   4435  N   GLU X 663      67.993  35.082  89.205  0.00  0.00
ATOM   4436  H   GLU X 663      68.915  35.459  89.119  0.00  0.00
ATOM   4437  CA  GLU X 663      67.523  34.879  90.583  0.00  0.00
ATOM   4438  CB  GLU X 663      68.684  35.068  91.561  0.00  0.00
ATOM   4439  CG  GLU X 663      69.626  33.867  91.449  0.00  0.00
ATOM   4440  CD  GLU X 663      70.893  33.749  92.298  0.00  0.00
ATOM   4441  OE1 GLU X 663      71.981  34.052  91.761  0.00  0.00
ATOM   4442  OE2 GLU X 663      70.718  33.154  93.383  0.00  0.00
ATOM   4443  C   GLU X 663      66.378  35.820  90.963  0.00  0.00
ATOM   4444  O   GLU X 663      65.511  35.431  91.746  0.00  0.00
ATOM   4445  N   ASP X 664      66.492  37.066  90.516  0.00  0.00
ATOM   4446  H   ASP X 664      67.299  37.428  90.046  0.00  0.00
ATOM   4447  CA  ASP X 664      65.365  37.989  90.716  0.00  0.00
ATOM   4448  CB  ASP X 664      65.608  39.430  90.266  0.00  0.00
ATOM   4449  CG  ASP X 664      66.365  40.296  91.274  0.00  0.00
ATOM   4450  OD1 ASP X 664      65.740  40.837  92.212  0.00  0.00
ATOM   4451  OD2 ASP X 664      67.598  40.440  91.127  0.00  0.00
ATOM   4452  C   ASP X 664      64.005  37.568  90.154  0.00  0.00
ATOM   4453  O   ASP X 664      63.018  37.522  90.887  0.00  0.00
ATOM   4454  N   ILE X 665      64.012  37.006  88.949  0.00  0.00
ATOM   4455  H   ILE X 665      64.816  37.050  88.356  0.00  0.00
ATOM   4456  CA  ILE X 665      62.893  36.273  88.337  0.00  0.00
ATOM   4457  CB  ILE X 665      63.012  35.942  86.848  0.00  0.00
ATOM   4458  CG1 ILE X 665      63.685  37.126  86.150  0.00  0.00
ATOM   4459  CG2 ILE X 665      61.634  35.792  86.200  0.00  0.00
ATOM   4460  CD  ILE X 665      64.186  36.897  84.722  0.00  0.00
ATOM   4461  C   ILE X 665      62.412  35.033  89.093  0.00  0.00
ATOM   4462  O   ILE X 665      61.207  34.911  89.307  0.00  0.00
ATOM   4463  N   GLU X 666      63.327  34.251  89.659  0.00  0.00
ATOM   4464  H   GLU X 666      64.301  34.412  89.498  0.00  0.00
ATOM   4465  CA  GLU X 666      63.119  33.101  90.552  0.00  0.00
ATOM   4466  CB  GLU X 666      64.435  32.425  90.943  0.00  0.00
ATOM   4467  CG  GLU X 666      64.082  31.110  91.641  0.00  0.00
ATOM   4468  CD  GLU X 666      65.362  30.320  91.914  0.00  0.00
ATOM   4469  OE1 GLU X 666      65.282  29.259  92.570  0.00  0.00
ATOM   4470  OE2 GLU X 666      66.473  30.625  91.428  0.00  0.00
ATOM   4471  C   GLU X 666      62.263  33.410  91.781  0.00  0.00
ATOM   4472  O   GLU X 666      61.241  32.838  92.156  0.00  0.00
ATOM   4473  N   MET X 667      62.559  34.592  92.315  0.00  0.00
ATOM   4474  H   MET X 667      63.333  35.138  91.995  0.00  0.00
ATOM   4475  CA  MET X 667      61.806  35.224  93.409  0.00  0.00
ATOM   4476  CB  MET X 667      62.501  36.473  93.954  0.00  0.00
ATOM   4477  CG  MET X 667      63.933  36.223  94.431  0.00  0.00
ATOM   4478  SD  MET X 667      64.032  34.983  95.774  0.00  0.00
ATOM   4479  CE  MET X 667      62.994  35.642  97.061  0.00  0.00
ATOM   4480  C   MET X 667      60.345  35.617  93.183  0.00  0.00
ATOM   4481  O   MET X 667      59.591  35.564  94.154  0.00  0.00
ATOM   4482  N   MET X 668      59.971  35.708  91.910  0.00  0.00
ATOM   4483  H   MET X 668      60.614  35.620  91.150  0.00  0.00
ATOM   4484  CA  MET X 668      58.577  35.946  91.509  0.00  0.00
ATOM   4485  CB  MET X 668      58.551  36.921  90.329  0.00  0.00
ATOM   4486  CG  MET X 668      58.835  38.349  90.800  0.00  0.00
ATOM   4487  SD  MET X 668      58.410  39.535  89.473  0.00  0.00
ATOM   4488  CE  MET X 668      59.983  39.539  88.640  0.00  0.00
ATOM   4489  C   MET X 668      57.799  34.707  91.061  0.00  0.00
ATOM   4490  O   MET X 668      57.069  34.172  91.894  0.00  0.00
ATOM   4491  N   ILE X 669      58.433  34.099  90.062  0.00  0.00
ATOM   4492  H   ILE X 669      59.320  34.409  89.718  0.00  0.00
ATOM   4493  CA  ILE X 669      57.892  32.919  89.371  0.00  0.00
ATOM   4494  CB  ILE X 669      58.161  32.766  87.873  0.00  0.00
ATOM   4495  CG1 ILE X 669      59.618  32.376  87.614  0.00  0.00
ATOM   4496  CG2 ILE X 669      57.657  34.001  87.126  0.00  0.00
ATOM   4497  CD  ILE X 669      60.042  32.443  86.146  0.00  0.00
ATOM   4498  C   ILE X 669      58.006  31.564  90.073  0.00  0.00
ATOM   4499  O   ILE X 669      56.957  31.030  90.429  0.00  0.00
ATOM   4500  N   GLY X 670      59.186  31.316  90.634  0.00  0.00
ATOM   4501  H   GLY X 670      59.969  31.938  90.602  0.00  0.00
ATOM   4502  CA  GLY X 670      59.373  30.049  91.356  0.00  0.00
ATOM   4503  C   GLY X 670      60.609  29.268  90.905  0.00  0.00
ATOM   4504  O   GLY X 670      61.075  28.392  91.634  0.00  0.00
ATOM   4505  N   PHE X 671      61.074  29.538  89.689  0.00  0.00
ATOM   4506  H   PHE X 671      60.681  30.241  89.096  0.00  0.00
ATOM   4507  CA  PHE X 671      62.220  28.809  89.128  0.00  0.00
ATOM   4508  CB  PHE X 671      61.666  27.599  88.372  0.00  0.00
ATOM   4509  CG  PHE X 671      60.792  27.927  87.160  0.00  0.00
ATOM   4510  CD1 PHE X 671      59.431  28.196  87.258  0.00  0.00
ATOM   4511  HD1 PHE X 671      58.950  28.040  88.223  0.00  0.00
ATOM   4512  CD2 PHE X 671      61.414  28.183  85.944  0.00  0.00
ATOM   4513  HD2 PHE X 671      62.496  28.082  85.848  0.00  0.00
ATOM   4514  CE1 PHE X 671      58.644  28.651  86.207  0.00  0.00
ATOM   4515  HE1 PHE X 671      57.578  28.843  86.326  0.00  0.00
ATOM   4516  CE2 PHE X 671      60.648  28.570  84.851  0.00  0.00
ATOM   4517  HE2 PHE X 671      61.114  28.654  83.870  0.00  0.00
ATOM   4518  CZ  PHE X 671      59.294  28.849  84.994  0.00  0.00
ATOM   4519  HZ  PHE X 671      58.732  29.230  84.141  0.00  0.00
ATOM   4520  C   PHE X 671      63.156  29.670  88.277  0.00  0.00
ATOM   4521  O   PHE X 671      62.712  30.494  87.477  0.00  0.00
ATOM   4522  N   GLN X 672      64.465  29.449  88.340  0.00  0.00
ATOM   4523  H   GLN X 672      64.863  28.751  88.937  0.00  0.00
ATOM   4524  CA  GLN X 672      65.451  30.199  87.549  0.00  0.00
ATOM   4525  CB  GLN X 672      66.888  29.897  87.979  0.00  0.00
ATOM   4526  CG  GLN X 672      67.620  31.228  88.160  0.00  0.00
ATOM   4527  CD  GLN X 672      68.994  31.224  88.832  0.00  0.00
ATOM   4528  OE1 GLN X 672      69.995  31.504  88.174  0.00  0.00
ATOM   4529  NE2 GLN X 672      69.011  30.844  90.106  0.00  0.00
ATOM   4530 HE21 GLN X 672      68.159  30.585  90.562  0.00  0.00
ATOM   4531 HE22 GLN X 672      69.875  30.818  90.609  0.00  0.00
ATOM   4532  C   GLN X 672      65.338  29.760  86.087  0.00  0.00
ATOM   4533  O   GLN X 672      65.438  28.547  85.907  0.00  0.00
ATOM   4534  N   PRO X 673      65.009  30.648  85.153  0.00  0.00
ATOM   4535  CA  PRO X 673      64.987  30.455  83.695  0.00  0.00
ATOM   4536  CB  PRO X 673      64.698  31.808  83.042  0.00  0.00
ATOM   4537  CG  PRO X 673      64.019  32.579  84.177  0.00  0.00
ATOM   4538  CD  PRO X 673      64.633  32.034  85.468  0.00  0.00
ATOM   4539  C   PRO X 673      66.249  29.746  83.198  0.00  0.00
ATOM   4540  O   PRO X 673      67.337  30.146  83.611  0.00  0.00
ATOM   4541  N   ASN X 674      65.999  28.864  82.235  0.00  0.00
ATOM   4542  H   ASN X 674      65.082  28.792  81.841  0.00  0.00
ATOM   4543  CA  ASN X 674      66.922  27.906  81.610  0.00  0.00
ATOM   4544  CB  ASN X 674      66.234  26.731  80.911  0.00  0.00
ATOM   4545  CG  ASN X 674      67.122  25.639  80.309  0.00  0.00
ATOM   4546  OD1 ASN X 674      67.706  25.799  79.238  0.00  0.00
ATOM   4547  ND2 ASN X 674      67.519  24.713  81.178  0.00  0.00
ATOM   4548 HD21 ASN X 674      67.234  24.770  82.135  0.00  0.00
ATOM   4549 HD22 ASN X 674      68.103  23.961  80.874  0.00  0.00
ATOM   4550  C   ASN X 674      67.989  28.615  80.772  0.00  0.00
ATOM   4551  O   ASN X 674      67.849  29.674  80.162  0.00  0.00
ATOM   4552  N   ILE X 675      69.090  27.889  80.596  0.00  0.00
ATOM   4553  H   ILE X 675      69.226  27.022  81.075  0.00  0.00
ATOM   4554  CA  ILE X 675      70.214  28.236  79.714  0.00  0.00
ATOM   4555  CB  ILE X 675      71.323  27.190  79.840  0.00  0.00
ATOM   4556  CG1 ILE X 675      72.639  27.516  79.130  0.00  0.00
ATOM   4557  CG2 ILE X 675      70.979  25.769  79.388  0.00  0.00
ATOM   4558  CD  ILE X 675      73.359  28.630  79.892  0.00  0.00
ATOM   4559  C   ILE X 675      69.904  28.685  78.284  0.00  0.00
ATOM   4560  O   ILE X 675      70.530  29.695  77.967  0.00  0.00
ATOM   4561  N   PHE X 676      68.744  28.252  77.796  0.00  0.00
ATOM   4562  H   PHE X 676      68.218  27.519  78.228  0.00  0.00
ATOM   4563  CA  PHE X 676      68.127  28.807  76.583  0.00  0.00
ATOM   4564  CB  PHE X 676      66.714  28.253  76.391  0.00  0.00
ATOM   4565  CG  PHE X 676      66.269  28.399  74.935  0.00  0.00
ATOM   4566  CD1 PHE X 676      65.554  29.544  74.602  0.00  0.00
ATOM   4567  HD1 PHE X 676      65.244  30.274  75.350  0.00  0.00
ATOM   4568  CD2 PHE X 676      66.597  27.392  74.034  0.00  0.00
ATOM   4569  HD2 PHE X 676      67.074  26.478  74.388  0.00  0.00
ATOM   4570  CE1 PHE X 676      65.264  29.695  73.251  0.00  0.00
ATOM   4571  HE1 PHE X 676      64.691  30.558  72.912  0.00  0.00
ATOM   4572  CE2 PHE X 676      66.317  27.553  72.682  0.00  0.00
ATOM   4573  HE2 PHE X 676      66.562  26.790  71.945  0.00  0.00
ATOM   4574  CZ  PHE X 676      65.703  28.750  72.332  0.00  0.00
ATOM   4575  HZ  PHE X 676      65.556  28.959  71.272  0.00  0.00
ATOM   4576  C   PHE X 676      67.978  30.329  76.638  0.00  0.00
ATOM   4577  O   PHE X 676      68.678  30.951  75.840  0.00  0.00
ATOM   4578  N   TRP X 677      67.377  30.833  77.712  0.00  0.00
ATOM   4579  H   TRP X 677      67.071  30.257  78.470  0.00  0.00
ATOM   4580  CA  TRP X 677      67.102  32.264  77.904  0.00  0.00
ATOM   4581  CB  TRP X 677      65.906  32.636  78.783  0.00  0.00
ATOM   4582  CG  TRP X 677      64.703  31.986  78.097  0.00  0.00
ATOM   4583  CD1 TRP X 677      63.794  31.292  78.777  0.00  0.00
ATOM   4584  HD1 TRP X 677      63.828  31.091  79.848  0.00  0.00
ATOM   4585  CD2 TRP X 677      64.180  32.200  76.827  0.00  0.00
ATOM   4586  NE1 TRP X 677      62.839  30.882  77.947  0.00  0.00
ATOM   4587  HE1 TRP X 677      62.106  30.244  78.182  0.00  0.00
ATOM   4588  CE2 TRP X 677      63.010  31.452  76.758  0.00  0.00
ATOM   4589  CE3 TRP X 677      64.645  32.985  75.779  0.00  0.00
ATOM   4590  HE3 TRP X 677      65.585  33.528  75.876  0.00  0.00
ATOM   4591  CZ2 TRP X 677      62.274  31.572  75.585  0.00  0.00
ATOM   4592  HZ2 TRP X 677      61.335  31.028  75.487  0.00  0.00
ATOM   4593  CZ3 TRP X 677      63.907  33.074  74.604  0.00  0.00
ATOM   4594  HZ3 TRP X 677      64.254  33.678  73.766  0.00  0.00
ATOM   4595  CH2 TRP X 677      62.711  32.370  74.533  0.00  0.00
ATOM   4596  HH2 TRP X 677      62.101  32.445  73.633  0.00  0.00
ATOM   4597  C   TRP X 677      68.382  32.986  78.330  0.00  0.00
ATOM   4598  O   TRP X 677      68.587  34.094  77.834  0.00  0.00
ATOM   4599  N   LYSHX 678      69.151  32.457  79.276  0.00  0.00
ATOM   4600  H   LYSHX 678      68.839  31.676  79.818  0.00  0.00
ATOM   4601  CA  LYSHX 678      70.499  32.899  79.663  0.00  0.00
ATOM   4602  CB  LYSHX 678      71.151  31.945  80.666  0.00  0.00
ATOM   4603  CG  LYSHX 678      70.490  32.063  82.042  0.00  0.00
ATOM   4604  CD  LYSHX 678      71.060  30.980  82.960  0.00  0.00
ATOM   4605  CE  LYSHX 678      70.279  31.025  84.274  0.00  0.00
ATOM   4606 MNZ1 LYSHX 678      71.378  29.737  85.097  0.00  0.00
ATOM   4607 MNZ2 LYSHX 678      70.849  30.883  86.062  0.00  0.00
ATOM   4608  NZ  LYSHX 678      70.998  30.410  85.399  0.00  0.00
ATOM   4609  HZ1 LYSHX 678      71.475  29.590  85.081  0.00  0.00
ATOM   4610  HZ2 LYSHX 678      71.662  31.061  85.766  0.00  0.00
ATOM   4611  HZ3 LYSHX 678      70.346  30.159  86.115  0.00  0.00
ATOM   4612  C   LYSHX 678      71.451  33.225  78.510  0.00  0.00
ATOM   4613  O   LYSHX 678      71.700  34.405  78.267  0.00  0.00
ATOM   4614  N   VAL X 679      71.651  32.363  77.517  0.00  0.00
ATOM   4615  H   VAL X 679      71.254  31.445  77.524  0.00  0.00
ATOM   4616  CA  VAL X 679      72.459  32.646  76.322  0.00  0.00
ATOM   4617  CB  VAL X 679      72.790  31.386  75.519  0.00  0.00
ATOM   4618  CG1 VAL X 679      73.631  30.452  76.391  0.00  0.00
ATOM   4619  CG2 VAL X 679      71.568  30.655  74.961  0.00  0.00
ATOM   4620  C   VAL X 679      71.882  33.697  75.372  0.00  0.00
ATOM   4621  O   VAL X 679      72.532  34.558  74.779  0.00  0.00
ATOM   4622  N   CYSHX 680      70.559  33.823  75.436  0.00  0.00
ATOM   4623  H   CYSHX 680      70.005  33.221  76.012  0.00  0.00
ATOM   4624  CA  CYSHX 680      69.757  34.816  74.707  0.00  0.00
ATOM   4625  CB  CYSHX 680      68.279  34.457  74.542  0.00  0.00
ATOM   4626  SG  CYSHX 680      67.982  33.265  73.185  0.00  0.00
ATOM   4627  HG  CYSHX 680      66.764  33.544  73.640  0.00  0.00
ATOM   4628  C   CYSHX 680      69.884  36.286  75.113  0.00  0.00
ATOM   4629  O   CYSHX 680      70.632  37.047  74.498  0.00  0.00
ATOM   4630  N   TRP X 681      69.621  36.550  76.389  0.00  0.00
ATOM   4631  H   TRP X 681      69.249  35.861  77.011  0.00  0.00
ATOM   4632  CA  TRP X 681      69.844  37.861  77.016  0.00  0.00
ATOM   4633  CB  TRP X 681      69.281  37.976  78.434  0.00  0.00
ATOM   4634  CG  TRP X 681      67.793  37.622  78.469  0.00  0.00
ATOM   4635  CD1 TRP X 681      66.883  38.323  77.798  0.00  0.00
ATOM   4636  HD1 TRP X 681      67.112  39.002  76.977  0.00  0.00
ATOM   4637  CD2 TRP X 681      67.127  36.783  79.355  0.00  0.00
ATOM   4638  NE1 TRP X 681      65.657  38.088  78.257  0.00  0.00
ATOM   4639  HE1 TRP X 681      64.807  38.524  77.962  0.00  0.00
ATOM   4640  CE2 TRP X 681      65.797  37.151  79.191  0.00  0.00
ATOM   4641  CE3 TRP X 681      67.484  35.927  80.390  0.00  0.00
ATOM   4642  HE3 TRP X 681      68.530  35.635  80.494  0.00  0.00
ATOM   4643  CZ2 TRP X 681      64.891  36.739  80.161  0.00  0.00
ATOM   4644  HZ2 TRP X 681      63.860  37.092  80.102  0.00  0.00
ATOM   4645  CZ3 TRP X 681      66.557  35.428  81.297  0.00  0.00
ATOM   4646  HZ3 TRP X 681      66.844  34.698  82.054  0.00  0.00
ATOM   4647  CH2 TRP X 681      65.250  35.893  81.203  0.00  0.00
ATOM   4648  HH2 TRP X 681      64.510  35.595  81.946  0.00  0.00
ATOM   4649  C   TRP X 681      71.346  38.154  77.019  0.00  0.00
ATOM   4650  O   TRP X 681      71.798  39.298  76.999  0.00  0.00
ATOM   4651  N   ALA X 682      72.217  37.153  77.111  0.00  0.00
ATOM   4652  H   ALA X 682      71.954  36.190  77.175  0.00  0.00
ATOM   4653  CA  ALA X 682      73.660  37.432  77.123  0.00  0.00
ATOM   4654  CB  ALA X 682      74.374  36.268  77.814  0.00  0.00
ATOM   4655  C   ALA X 682      74.391  37.645  75.797  0.00  0.00
ATOM   4656  O   ALA X 682      74.949  38.728  75.624  0.00  0.00
ATOM   4657  N   PHE X 683      74.232  36.699  74.875  0.00  0.00
ATOM   4658  H   PHE X 683      73.608  35.925  74.985  0.00  0.00
ATOM   4659  CA  PHE X 683      74.980  36.733  73.610  0.00  0.00
ATOM   4660  CB  PHE X 683      75.562  35.328  73.444  0.00  0.00
ATOM   4661  CG  PHE X 683      76.745  35.118  74.391  0.00  0.00
ATOM   4662  CD1 PHE X 683      77.979  35.611  73.986  0.00  0.00
ATOM   4663  HD1 PHE X 683      78.090  36.033  72.987  0.00  0.00
ATOM   4664  CD2 PHE X 683      76.622  34.531  75.645  0.00  0.00
ATOM   4665  HD2 PHE X 683      75.697  34.023  75.922  0.00  0.00
ATOM   4666  CE1 PHE X 683      79.074  35.574  74.842  0.00  0.00
ATOM   4667  HE1 PHE X 683      80.045  35.941  74.511  0.00  0.00
ATOM   4668  CE2 PHE X 683      77.677  34.593  76.548  0.00  0.00
ATOM   4669  HE2 PHE X 683      77.535  34.275  77.580  0.00  0.00
ATOM   4670  CZ  PHE X 683      78.915  35.063  76.126  0.00  0.00
ATOM   4671  HZ  PHE X 683      79.768  35.030  76.805  0.00  0.00
ATOM   4672  C   PHE X 683      74.075  36.951  72.396  0.00  0.00
ATOM   4673  O   PHE X 683      74.197  38.012  71.784  0.00  0.00
ATOM   4674  N   VAL X 684      73.122  36.043  72.201  0.00  0.00
ATOM   4675  H   VAL X 684      73.003  35.271  72.825  0.00  0.00
ATOM   4676  CA  VAL X 684      72.151  36.038  71.097  0.00  0.00
ATOM   4677  CB  VAL X 684      71.299  34.767  71.101  0.00  0.00
ATOM   4678  CG1 VAL X 684      70.189  34.797  70.049  0.00  0.00
ATOM   4679  CG2 VAL X 684      72.173  33.512  71.037  0.00  0.00
ATOM   4680  C   VAL X 684      71.387  37.353  70.922  0.00  0.00
ATOM   4681  O   VAL X 684      71.811  38.121  70.060  0.00  0.00
ATOM   4682  N   THR X 685      70.391  37.658  71.749  0.00  0.00
ATOM   4683  H   THR X 685      70.188  37.140  72.580  0.00  0.00
ATOM   4684  CA  THR X 685      69.507  38.802  71.485  0.00  0.00
ATOM   4685  CB  THR X 685      68.308  38.824  72.436  0.00  0.00
ATOM   4686  OG1 THR X 685      67.884  37.465  72.559  0.00  0.00
ATOM   4687  HG1 THR X 685      67.223  37.276  71.833  0.00  0.00
ATOM   4688  CG2 THR X 685      67.239  39.898  72.227  0.00  0.00
ATOM   4689  C   THR X 685      70.256  40.136  71.443  0.00  0.00
ATOM   4690  O   THR X 685      69.993  40.801  70.443  0.00  0.00
ATOM   4691  N   PRO X 686      71.240  40.497  72.262  0.00  0.00
ATOM   4692  CA  PRO X 686      72.009  41.734  72.064  0.00  0.00
ATOM   4693  CB  PRO X 686      73.045  41.798  73.188  0.00  0.00
ATOM   4694  CG  PRO X 686      72.351  41.011  74.301  0.00  0.00
ATOM   4695  CD  PRO X 686      71.398  40.012  73.641  0.00  0.00
ATOM   4696  C   PRO X 686      72.761  41.756  70.732  0.00  0.00
ATOM   4697  O   PRO X 686      72.785  42.814  70.106  0.00  0.00
ATOM   4698  N   THR X 687      73.145  40.593  70.212  0.00  0.00
ATOM   4699  H   THR X 687      72.908  39.705  70.607  0.00  0.00
ATOM   4700  CA  THR X 687      73.963  40.553  68.991  0.00  0.00
ATOM   4701  CB  THR X 687      74.922  39.363  68.898  0.00  0.00
ATOM   4702  OG1 THR X 687      75.728  39.418  70.078  0.00  0.00
ATOM   4703  HG1 THR X 687      75.335  38.795  70.755  0.00  0.00
ATOM   4704  CG2 THR X 687      75.744  39.358  67.608  0.00  0.00
ATOM   4705  C   THR X 687      73.028  40.511  67.781  0.00  0.00
ATOM   4706  O   THR X 687      73.405  41.072  66.752  0.00  0.00
ATOM   4707  N   ILE X 688      71.783  40.059  67.895  0.00  0.00
ATOM   4708  H   ILE X 688      71.473  39.578  68.715  0.00  0.00
ATOM   4709  CA  ILE X 688      70.731  40.195  66.877  0.00  0.00
ATOM   4710  CB  ILE X 688      69.514  39.321  67.185  0.00  0.00
ATOM   4711  CG1 ILE X 688      69.969  37.922  66.762  0.00  0.00
ATOM   4712  CG2 ILE X 688      68.301  39.775  66.369  0.00  0.00
ATOM   4713  CD  ILE X 688      68.934  36.886  67.204  0.00  0.00
ATOM   4714  C   ILE X 688      70.313  41.660  66.732  0.00  0.00
ATOM   4715  O   ILE X 688      70.338  42.121  65.591  0.00  0.00
ATOM   4716  N   LEU X 689      70.249  42.399  67.836  0.00  0.00
ATOM   4717  H   LEU X 689      70.428  42.037  68.750  0.00  0.00
ATOM   4718  CA  LEU X 689      69.904  43.827  67.777  0.00  0.00
ATOM   4719  CB  LEU X 689      69.493  44.369  69.148  0.00  0.00
ATOM   4720  CG  LEU X 689      68.122  43.884  69.622  0.00  0.00
ATOM   4721  CD1 LEU X 689      68.232  44.145  71.125  0.00  0.00
ATOM   4722  CD2 LEU X 689      66.898  44.497  68.938  0.00  0.00
ATOM   4723  C   LEU X 689      71.023  44.684  67.183  0.00  0.00
ATOM   4724  O   LEU X 689      70.750  45.450  66.260  0.00  0.00
ATOM   4725  N   THR X 690      72.294  44.415  67.465  0.00  0.00
ATOM   4726  H   THR X 690      72.545  43.758  68.175  0.00  0.00
ATOM   4727  CA  THR X 690      73.461  45.019  66.804  0.00  0.00
ATOM   4728  CB  THR X 690      74.853  44.710  67.360  0.00  0.00
ATOM   4729  OG1 THR X 690      74.984  43.302  67.573  0.00  0.00
ATOM   4730  HG1 THR X 690      75.930  43.042  67.380  0.00  0.00
ATOM   4731  CG2 THR X 690      75.331  45.445  68.614  0.00  0.00
ATOM   4732  C   THR X 690      73.589  44.714  65.311  0.00  0.00
ATOM   4733  O   THR X 690      73.441  45.652  64.528  0.00  0.00
ATOM   4734  N   PHE X 691      73.279  43.470  64.956  0.00  0.00
ATOM   4735  H   PHE X 691      73.060  42.780  65.645  0.00  0.00
ATOM   4736  CA  PHE X 691      73.206  42.927  63.591  0.00  0.00
ATOM   4737  CB  PHE X 691      72.866  41.436  63.643  0.00  0.00
ATOM   4738  CG  PHE X 691      73.946  40.386  63.372  0.00  0.00
ATOM   4739  CD1 PHE X 691      74.954  40.489  62.420  0.00  0.00
ATOM   4740  HD1 PHE X 691      75.226  41.463  62.013  0.00  0.00
ATOM   4741  CD2 PHE X 691      73.638  39.163  63.955  0.00  0.00
ATOM   4742  HD2 PHE X 691      72.953  39.118  64.802  0.00  0.00
ATOM   4743  CE1 PHE X 691      75.612  39.343  61.988  0.00  0.00
ATOM   4744  HE1 PHE X 691      76.473  39.407  61.321  0.00  0.00
ATOM   4745  CE2 PHE X 691      74.206  37.996  63.456  0.00  0.00
ATOM   4746  HE2 PHE X 691      73.927  37.020  63.853  0.00  0.00
ATOM   4747  CZ  PHE X 691      75.140  38.115  62.433  0.00  0.00
ATOM   4748  HZ  PHE X 691      75.516  37.207  61.961  0.00  0.00
ATOM   4749  C   PHE X 691      72.144  43.627  62.741  0.00  0.00
ATOM   4750  O   PHE X 691      72.402  44.119  61.643  0.00  0.00
ATOM   4751  N   ILE X 692      70.920  43.727  63.251  0.00  0.00
ATOM   4752  H   ILE X 692      70.635  43.324  64.121  0.00  0.00
ATOM   4753  CA  ILE X 692      69.904  44.477  62.498  0.00  0.00
ATOM   4754  CB  ILE X 692      68.494  43.996  62.845  0.00  0.00
ATOM   4755  CG1 ILE X 692      68.110  44.348  64.284  0.00  0.00
ATOM   4756  CG2 ILE X 692      68.390  42.513  62.486  0.00  0.00
ATOM   4757  CD  ILE X 692      66.655  43.960  64.560  0.00  0.00
ATOM   4758  C   ILE X 692      70.056  45.991  62.335  0.00  0.00
ATOM   4759  O   ILE X 692      70.079  46.403  61.176  0.00  0.00
ATOM   4760  N   LEU X 693      70.443  46.652  63.422  0.00  0.00
ATOM   4761  H   LEU X 693      70.434  46.237  64.332  0.00  0.00
ATOM   4762  CA  LEU X 693      70.918  48.044  63.401  0.00  0.00
ATOM   4763  CB  LEU X 693      71.275  48.457  64.831  0.00  0.00
ATOM   4764  CG  LEU X 693      71.667  49.935  64.800  0.00  0.00
ATOM   4765  CD1 LEU X 693      70.464  50.870  64.658  0.00  0.00
ATOM   4766  CD2 LEU X 693      72.389  50.201  66.123  0.00  0.00
ATOM   4767  C   LEU X 693      72.019  48.285  62.367  0.00  0.00
ATOM   4768  O   LEU X 693      71.832  49.220  61.589  0.00  0.00
ATOM   4769  N   CYSHX 694      72.946  47.344  62.208  0.00  0.00
ATOM   4770  H   CYSHX 694      73.015  46.521  62.773  0.00  0.00
ATOM   4771  CA  CYSHX 694      73.944  47.497  61.140  0.00  0.00
ATOM   4772  CB  CYSHX 694      75.232  46.773  61.540  0.00  0.00
ATOM   4773  SG  CYSHX 694      76.658  47.061  60.432  0.00  0.00
ATOM   4774  HG  CYSHX 694      75.987  46.075  59.843  0.00  0.00
ATOM   4775  C   CYSHX 694      73.481  47.147  59.724  0.00  0.00
ATOM   4776  O   CYSHX 694      73.524  48.028  58.866  0.00  0.00
ATOM   4777  N   PHE X 695      72.624  46.131  59.675  0.00  0.00
ATOM   4778  H   PHE X 695      72.450  45.547  60.468  0.00  0.00
ATOM   4779  CA  PHE X 695      71.850  45.751  58.484  0.00  0.00
ATOM   4780  CB  PHE X 695      71.006  44.498  58.727  0.00  0.00
ATOM   4781  CG  PHE X 695      70.144  44.040  57.550  0.00  0.00
ATOM   4782  CD1 PHE X 695      70.639  43.302  56.482  0.00  0.00
ATOM   4783  HD1 PHE X 695      71.717  43.187  56.357  0.00  0.00
ATOM   4784  CD2 PHE X 695      68.773  44.247  57.649  0.00  0.00
ATOM   4785  HD2 PHE X 695      68.380  44.781  58.515  0.00  0.00
ATOM   4786  CE1 PHE X 695      69.773  42.708  55.571  0.00  0.00
ATOM   4787  HE1 PHE X 695      70.147  42.037  54.798  0.00  0.00
ATOM   4788  CE2 PHE X 695      67.888  43.794  56.678  0.00  0.00
ATOM   4789  HE2 PHE X 695      66.830  44.053  56.704  0.00  0.00
ATOM   4790  CZ  PHE X 695      68.416  42.992  55.672  0.00  0.00
ATOM   4791  HZ  PHE X 695      67.738  42.570  54.931  0.00  0.00
ATOM   4792  C   PHE X 695      71.027  46.892  57.884  0.00  0.00
ATOM   4793  O   PHE X 695      71.246  47.340  56.759  0.00  0.00
ATOM   4794  N   SER X 696      70.229  47.517  58.746  0.00  0.00
ATOM   4795  H   SER X 696      70.048  47.116  59.643  0.00  0.00
ATOM   4796  CA  SER X 696      69.516  48.793  58.591  0.00  0.00
ATOM   4797  CB  SER X 696      68.790  49.013  59.919  0.00  0.00
ATOM   4798  OG  SER X 696      67.831  47.959  60.047  0.00  0.00
ATOM   4799  HG  SER X 696      67.245  48.163  60.833  0.00  0.00
ATOM   4800  C   SER X 696      70.309  50.083  58.364  0.00  0.00
ATOM   4801  O   SER X 696      69.807  51.007  57.725  0.00  0.00
ATOM   4802  N   PHE X 697      71.475  50.292  58.967  0.00  0.00
ATOM   4803  H   PHE X 697      71.900  49.639  59.593  0.00  0.00
ATOM   4804  CA  PHE X 697      72.225  51.535  58.733  0.00  0.00
ATOM   4805  CB  PHE X 697      72.952  52.139  59.936  0.00  0.00
ATOM   4806  CG  PHE X 697      72.169  53.248  60.642  0.00  0.00
ATOM   4807  CD1 PHE X 697      71.665  54.368  59.992  0.00  0.00
ATOM   4808  HD1 PHE X 697      71.777  54.469  58.913  0.00  0.00
ATOM   4809  CD2 PHE X 697      72.106  53.180  62.030  0.00  0.00
ATOM   4810  HD2 PHE X 697      72.531  52.333  62.569  0.00  0.00
ATOM   4811  CE1 PHE X 697      71.019  55.359  60.721  0.00  0.00
ATOM   4812  HE1 PHE X 697      70.635  56.230  60.190  0.00  0.00
ATOM   4813  CE2 PHE X 697      71.486  54.221  62.711  0.00  0.00
ATOM   4814  HE2 PHE X 697      71.508  54.198  63.800  0.00  0.00
ATOM   4815  CZ  PHE X 697      70.841  55.289  62.098  0.00  0.00
ATOM   4816  HZ  PHE X 697      70.244  56.012  62.652  0.00  0.00
ATOM   4817  C   PHE X 697      73.084  51.403  57.474  0.00  0.00
ATOM   4818  O   PHE X 697      73.292  52.422  56.817  0.00  0.00
ATOM   4819  N   TYR X 698      73.538  50.224  57.058  0.00  0.00
ATOM   4820  H   TYR X 698      73.609  49.414  57.640  0.00  0.00
ATOM   4821  CA  TYR X 698      73.970  50.070  55.662  0.00  0.00
ATOM   4822  CB  TYR X 698      74.509  48.642  55.542  0.00  0.00
ATOM   4823  CG  TYR X 698      75.920  48.305  56.028  0.00  0.00
ATOM   4824  CD1 TYR X 698      76.005  47.310  56.996  0.00  0.00
ATOM   4825  HD1 TYR X 698      75.111  47.020  57.548  0.00  0.00
ATOM   4826  CD2 TYR X 698      77.062  48.672  55.327  0.00  0.00
ATOM   4827  HD2 TYR X 698      77.030  49.500  54.620  0.00  0.00
ATOM   4828  CE1 TYR X 698      77.214  46.679  57.269  0.00  0.00
ATOM   4829  HE1 TYR X 698      77.282  45.950  58.077  0.00  0.00
ATOM   4830  CE2 TYR X 698      78.247  47.974  55.534  0.00  0.00
ATOM   4831  HE2 TYR X 698      79.120  48.206  54.925  0.00  0.00
ATOM   4832  CZ  TYR X 698      78.334  46.985  56.507  0.00  0.00
ATOM   4833  OH  TYR X 698      79.545  46.492  56.884  0.00  0.00
ATOM   4834  HH  TYR X 698      80.316  46.925  56.414  0.00  0.00
ATOM   4835  C   TYR X 698      72.887  50.375  54.624  0.00  0.00
ATOM   4836  O   TYR X 698      73.028  51.230  53.750  0.00  0.00
ATOM   4837  N   GLN X 699      71.707  49.800  54.837  0.00  0.00
ATOM   4838  H   GLN X 699      71.501  49.208  55.616  0.00  0.00
ATOM   4839  CA  GLN X 699      70.618  50.036  53.877  0.00  0.00
ATOM   4840  CB  GLN X 699      69.713  48.803  53.902  0.00  0.00
ATOM   4841  CG  GLN X 699      70.415  47.556  53.359  0.00  0.00
ATOM   4842  CD  GLN X 699      69.552  46.308  53.561  0.00  0.00
ATOM   4843  OE1 GLN X 699      69.138  45.584  52.656  0.00  0.00
ATOM   4844  NE2 GLN X 699      69.581  45.832  54.802  0.00  0.00
ATOM   4845 HE21 GLN X 699      70.133  46.289  55.500  0.00  0.00
ATOM   4846 HE22 GLN X 699      69.050  45.018  55.039  0.00  0.00
ATOM   4847  C   GLN X 699      69.675  51.212  54.138  0.00  0.00
ATOM   4848  O   GLN X 699      68.538  51.303  53.676  0.00  0.00
ATOM   4849  N   TRP X 700      70.322  52.246  54.669  0.00  0.00
ATOM   4850  H   TRP X 700      71.279  52.193  54.952  0.00  0.00
ATOM   4851  CA  TRP X 700      69.695  53.557  54.890  0.00  0.00
ATOM   4852  CB  TRP X 700      70.438  54.386  55.940  0.00  0.00
ATOM   4853  CG  TRP X 700      69.837  55.758  56.256  0.00  0.00
ATOM   4854  CD1 TRP X 700      68.594  55.917  56.698  0.00  0.00
ATOM   4855  HD1 TRP X 700      67.913  55.097  56.929  0.00  0.00
ATOM   4856  CD2 TRP X 700      70.331  57.034  56.011  0.00  0.00
ATOM   4857  NE1 TRP X 700      68.288  57.205  56.820  0.00  0.00
ATOM   4858  HE1 TRP X 700      67.443  57.576  57.205  0.00  0.00
ATOM   4859  CE2 TRP X 700      69.305  57.914  56.337  0.00  0.00
ATOM   4860  CE3 TRP X 700      71.492  57.499  55.405  0.00  0.00
ATOM   4861  HE3 TRP X 700      72.271  56.789  55.125  0.00  0.00
ATOM   4862  CZ2 TRP X 700      69.559  59.273  56.192  0.00  0.00
ATOM   4863  HZ2 TRP X 700      68.829  59.988  56.572  0.00  0.00
ATOM   4864  CZ3 TRP X 700      71.679  58.853  55.149  0.00  0.00
ATOM   4865  HZ3 TRP X 700      72.566  59.201  54.621  0.00  0.00
ATOM   4866  CH2 TRP X 700      70.711  59.753  55.580  0.00  0.00
ATOM   4867  HH2 TRP X 700      70.855  60.824  55.439  0.00  0.00
ATOM   4868  C   TRP X 700      69.573  54.308  53.563  0.00  0.00
ATOM   4869  O   TRP X 700      70.390  54.273  52.645  0.00  0.00
ATOM   4870  N   GLU X 701      68.487  55.075  53.500  0.00  0.00
ATOM   4871  H   GLU X 701      67.895  55.277  54.280  0.00  0.00
ATOM   4872  CA  GLU X 701      68.112  55.676  52.212  0.00  0.00
ATOM   4873  CB  GLU X 701      66.746  55.142  51.775  0.00  0.00
ATOM   4874  CG  GLU X 701      66.845  55.256  50.252  0.00  0.00
ATOM   4875  CD  GLU X 701      65.594  54.590  49.675  0.00  0.00
ATOM   4876  OE1 GLU X 701      64.646  55.244  49.187  0.00  0.00
ATOM   4877  OE2 GLU X 701      65.739  53.366  49.468  0.00  0.00
ATOM   4878  C   GLU X 701      67.937  57.195  52.260  0.00  0.00
ATOM   4879  O   GLU X 701      67.053  57.696  52.954  0.00  0.00
ATOM   4880  N   PRO X 702      68.907  57.867  51.648  0.00  0.00
ATOM   4881  CA  PRO X 702      68.888  59.329  51.498  0.00  0.00
ATOM   4882  CB  PRO X 702      70.021  59.700  50.539  0.00  0.00
ATOM   4883  CG  PRO X 702      71.041  58.612  50.881  0.00  0.00
ATOM   4884  CD  PRO X 702      70.172  57.370  51.087  0.00  0.00
ATOM   4885  C   PRO X 702      67.607  59.670  50.734  0.00  0.00
ATOM   4886  O   PRO X 702      67.072  59.052  49.814  0.00  0.00
ATOM   4887  N   MET X 703      67.055  60.776  51.227  0.00  0.00
ATOM   4888  H   MET X 703      67.420  61.243  52.032  0.00  0.00
ATOM   4889  CA  MET X 703      65.866  61.415  50.646  0.00  0.00
ATOM   4890  CB  MET X 703      65.180  62.394  51.601  0.00  0.00
ATOM   4891  CG  MET X 703      64.645  61.755  52.884  0.00  0.00
ATOM   4892  SD  MET X 703      66.113  61.537  53.955  0.00  0.00
ATOM   4893  CE  MET X 703      65.491  60.293  55.067  0.00  0.00
ATOM   4894  C   MET X 703      65.887  62.110  49.282  0.00  0.00
ATOM   4895  O   MET X 703      66.690  62.996  48.996  0.00  0.00
ATOM   4896  N   THR X 704      64.838  61.858  48.503  0.00  0.00
ATOM   4897  H   THR X 704      64.032  61.418  48.897  0.00  0.00
ATOM   4898  CA  THR X 704      64.603  62.115  47.075  0.00  0.00
ATOM   4899  CB  THR X 704      64.774  60.845  46.239  0.00  0.00
ATOM   4900  OG1 THR X 704      64.063  59.754  46.832  0.00  0.00
ATOM   4901  HG1 THR X 704      64.624  58.931  46.744  0.00  0.00
ATOM   4902  CG2 THR X 704      66.227  60.483  45.925  0.00  0.00
ATOM   4903  C   THR X 704      63.162  62.493  46.720  0.00  0.00
ATOM   4904  O   THR X 704      62.189  62.152  47.390  0.00  0.00
ATOM   4905  N   TYR X 705      63.020  63.447  45.804  0.00  0.00
ATOM   4906  H   TYR X 705      63.789  63.979  45.450  0.00  0.00
ATOM   4907  CA  TYR X 705      61.711  63.799  45.236  0.00  0.00
ATOM   4908  CB  TYR X 705      61.579  65.298  45.515  0.00  0.00
ATOM   4909  CG  TYR X 705      60.159  65.803  45.251  0.00  0.00
ATOM   4910  CD1 TYR X 705      59.182  65.461  46.178  0.00  0.00
ATOM   4911  HD1 TYR X 705      59.448  65.231  47.210  0.00  0.00
ATOM   4912  CD2 TYR X 705      59.885  66.223  43.954  0.00  0.00
ATOM   4913  HD2 TYR X 705      60.685  66.514  43.273  0.00  0.00
ATOM   4914  CE1 TYR X 705      57.857  65.419  45.760  0.00  0.00
ATOM   4915  HE1 TYR X 705      57.060  65.097  46.431  0.00  0.00
ATOM   4916  CE2 TYR X 705      58.553  66.258  43.559  0.00  0.00
ATOM   4917  HE2 TYR X 705      58.272  66.633  42.575  0.00  0.00
ATOM   4918  CZ  TYR X 705      57.589  65.803  44.451  0.00  0.00
ATOM   4919  OH  TYR X 705      56.358  65.452  43.989  0.00  0.00
ATOM   4920  HH  TYR X 705      56.257  65.560  43.000  0.00  0.00
ATOM   4921  C   TYR X 705      61.631  63.599  43.721  0.00  0.00
ATOM   4922  O   TYR X 705      62.453  64.133  42.978  0.00  0.00
ATOM   4923  N   GLY X 706      60.825  62.615  43.329  0.00  0.00
ATOM   4924  H   GLY X 706      60.285  62.082  43.980  0.00  0.00
ATOM   4925  CA  GLY X 706      60.635  62.203  41.931  0.00  0.00
ATOM   4926  C   GLY X 706      61.935  61.864  41.198  0.00  0.00
ATOM   4927  O   GLY X 706      62.330  60.705  41.307  0.00  0.00
ATOM   4928  N   SER X 707      62.522  62.864  40.546  0.00  0.00
ATOM   4929  H   SER X 707      62.090  63.760  40.447  0.00  0.00
ATOM   4930  CA  SER X 707      63.843  62.769  39.908  0.00  0.00
ATOM   4931  CB  SER X 707      63.981  63.763  38.753  0.00  0.00
ATOM   4932  OG  SER X 707      63.651  65.084  39.192  0.00  0.00
ATOM   4933  HG  SER X 707      64.255  65.729  38.723  0.00  0.00
ATOM   4934  C   SER X 707      65.002  62.919  40.895  0.00  0.00
ATOM   4935  O   SER X 707      65.964  62.164  40.760  0.00  0.00
ATOM   4936  N   TYR X 708      64.940  63.918  41.772  0.00  0.00
ATOM   4937  H   TYR X 708      64.087  64.299  42.128  0.00  0.00
ATOM   4938  CA  TYR X 708      66.187  64.521  42.264  0.00  0.00
ATOM   4939  CB  TYR X 708      66.305  65.977  41.812  0.00  0.00
ATOM   4940  CG  TYR X 708      65.231  66.914  42.369  0.00  0.00
ATOM   4941  CD1 TYR X 708      64.095  67.310  41.672  0.00  0.00
ATOM   4942  HD1 TYR X 708      63.842  66.833  40.725  0.00  0.00
ATOM   4943  CD2 TYR X 708      65.533  67.521  43.582  0.00  0.00
ATOM   4944  HD2 TYR X 708      66.381  67.163  44.166  0.00  0.00
ATOM   4945  CE1 TYR X 708      63.283  68.315  42.185  0.00  0.00
ATOM   4946  HE1 TYR X 708      62.348  68.568  41.685  0.00  0.00
ATOM   4947  CE2 TYR X 708      64.771  68.581  44.061  0.00  0.00
ATOM   4948  HE2 TYR X 708      65.039  69.077  44.993  0.00  0.00
ATOM   4949  CZ  TYR X 708      63.661  68.997  43.335  0.00  0.00
ATOM   4950  OH  TYR X 708      63.083  70.198  43.610  0.00  0.00
ATOM   4951  HH  TYR X 708      63.365  70.585  44.490  0.00  0.00
ATOM   4952  C   TYR X 708      66.493  64.286  43.746  0.00  0.00
ATOM   4953  O   TYR X 708      65.587  64.270  44.577  0.00  0.00
ATOM   4954  N   ARG X 709      67.744  64.546  44.115  0.00  0.00
ATOM   4955  H   ARG X 709      68.446  64.878  43.484  0.00  0.00
ATOM   4956  CA  ARG X 709      68.183  64.356  45.505  0.00  0.00
ATOM   4957  CB  ARG X 709      69.600  63.778  45.545  0.00  0.00
ATOM   4958  CG  ARG X 709      69.813  62.326  45.111  0.00  0.00
ATOM   4959  CD  ARG X 709      71.237  61.830  45.373  0.00  0.00
ATOM   4960  NE  ARG X 709      71.321  60.525  44.701  0.00  0.00
ATOM   4961  HE  ARG X 709      70.441  60.072  44.558  0.00  0.00
ATOM   4962  CZ  ARG X 709      72.438  59.916  44.280  0.00  0.00
ATOM   4963  NH1 ARG X 709      73.676  60.407  44.424  0.00  0.00
ATOM   4964 HH11 ARG X 709      73.815  61.289  44.874  0.00  0.00
ATOM   4965 HH12 ARG X 709      74.462  59.891  44.083  0.00  0.00
ATOM   4966  NH2 ARG X 709      72.288  58.618  43.984  0.00  0.00
ATOM   4967 HH21 ARG X 709      71.394  58.181  44.086  0.00  0.00
ATOM   4968 HH22 ARG X 709      73.071  58.085  43.663  0.00  0.00
ATOM   4969  C   ARG X 709      68.203  65.653  46.316  0.00  0.00
ATOM   4970  O   ARG X 709      68.662  66.628  45.724  0.00  0.00
ATOM   4971  N   TYR X 710      67.952  65.625  47.622  0.00  0.00
ATOM   4972  H   TYR X 710      67.889  64.768  48.133  0.00  0.00
ATOM   4973  CA  TYR X 710      67.742  66.821  48.450  0.00  0.00
ATOM   4974  CB  TYR X 710      66.768  66.394  49.549  0.00  0.00
ATOM   4975  CG  TYR X 710      65.300  66.554  49.146  0.00  0.00
ATOM   4976  CD1 TYR X 710      64.510  65.476  49.529  0.00  0.00
ATOM   4977  HD1 TYR X 710      64.938  64.630  50.067  0.00  0.00
ATOM   4978  CD2 TYR X 710      64.767  67.669  48.510  0.00  0.00
ATOM   4979  HD2 TYR X 710      65.399  68.532  48.302  0.00  0.00
ATOM   4980  CE1 TYR X 710      63.158  65.508  49.205  0.00  0.00
ATOM   4981  HE1 TYR X 710      62.518  64.658  49.439  0.00  0.00
ATOM   4982  CE2 TYR X 710      63.427  67.682  48.141  0.00  0.00
ATOM   4983  HE2 TYR X 710      63.017  68.485  47.528  0.00  0.00
ATOM   4984  CZ  TYR X 710      62.629  66.632  48.582  0.00  0.00
ATOM   4985  OH  TYR X 710      61.326  66.842  48.910  0.00  0.00
ATOM   4986  HH  TYR X 710      60.857  67.478  48.297  0.00  0.00
ATOM   4987  C   TYR X 710      68.995  67.307  49.183  0.00  0.00
ATOM   4988  O   TYR X 710      69.972  66.561  49.207  0.00  0.00
ATOM   4989  N   PRO X 711      69.040  68.612  49.438  0.00  0.00
ATOM   4990  CA  PRO X 711      69.961  69.202  50.420  0.00  0.00
ATOM   4991  CB  PRO X 711      69.865  70.707  50.164  0.00  0.00
ATOM   4992  CG  PRO X 711      69.353  70.789  48.724  0.00  0.00
ATOM   4993  CD  PRO X 711      68.361  69.628  48.622  0.00  0.00
ATOM   4994  C   PRO X 711      69.851  68.658  51.846  0.00  0.00
ATOM   4995  O   PRO X 711      68.799  68.294  52.366  0.00  0.00
ATOM   4996  N   ASN X 712      71.017  68.433  52.446  0.00  0.00
ATOM   4997  H   ASN X 712      71.885  68.751  52.063  0.00  0.00
ATOM   4998  CA  ASN X 712      71.159  67.705  53.715  0.00  0.00
ATOM   4999  CB  ASN X 712      72.602  67.216  53.851  0.00  0.00
ATOM   5000  CG  ASN X 712      73.126  66.285  52.756  0.00  0.00
ATOM   5001  OD1 ASN X 712      72.943  66.293  51.539  0.00  0.00
ATOM   5002  ND2 ASN X 712      74.076  65.485  53.232  0.00  0.00
ATOM   5003 HD21 ASN X 712      74.351  65.552  54.191  0.00  0.00
ATOM   5004 HD22 ASN X 712      74.517  64.818  52.631  0.00  0.00
ATOM   5005  C   ASN X 712      70.693  68.345  55.025  0.00  0.00
ATOM   5006  O   ASN X 712      70.901  67.613  55.992  0.00  0.00
ATOM   5007  N   TRP X 713      69.917  69.424  55.021  0.00  0.00
ATOM   5008  H   TRP X 713      69.540  69.841  54.193  0.00  0.00
ATOM   5009  CA  TRP X 713      69.574  70.066  56.297  0.00  0.00
ATOM   5010  CB  TRP X 713      68.859  71.389  56.012  0.00  0.00
ATOM   5011  CG  TRP X 713      67.691  71.309  55.028  0.00  0.00
ATOM   5012  CD1 TRP X 713      67.737  71.207  53.702  0.00  0.00
ATOM   5013  HD1 TRP X 713      68.621  71.328  53.077  0.00  0.00
ATOM   5014  CD2 TRP X 713      66.402  71.001  55.450  0.00  0.00
ATOM   5015  NE1 TRP X 713      66.507  70.929  53.282  0.00  0.00
ATOM   5016  HE1 TRP X 713      66.244  70.867  52.319  0.00  0.00
ATOM   5017  CE2 TRP X 713      65.667  70.745  54.298  0.00  0.00
ATOM   5018  CE3 TRP X 713      65.768  70.930  56.685  0.00  0.00
ATOM   5019  HE3 TRP X 713      66.339  71.134  57.590  0.00  0.00
ATOM   5020  CZ2 TRP X 713      64.335  70.365  54.400  0.00  0.00
ATOM   5021  HZ2 TRP X 713      63.778  70.108  53.498  0.00  0.00
ATOM   5022  CZ3 TRP X 713      64.420  70.607  56.788  0.00  0.00
ATOM   5023  HZ3 TRP X 713      63.932  70.588  57.761  0.00  0.00
ATOM   5024  CH2 TRP X 713      63.701  70.307  55.636  0.00  0.00
ATOM   5025  HH2 TRP X 713      62.650  70.028  55.702  0.00  0.00
ATOM   5026  C   TRP X 713      68.798  69.233  57.320  0.00  0.00
ATOM   5027  O   TRP X 713      69.035  69.270  58.525  0.00  0.00
ATOM   5028  N   SER X 714      67.901  68.425  56.761  0.00  0.00
ATOM   5029  H   SER X 714      67.759  68.391  55.771  0.00  0.00
ATOM   5030  CA  SER X 714      67.032  67.510  57.516  0.00  0.00
ATOM   5031  CB  SER X 714      65.843  66.833  56.831  0.00  0.00
ATOM   5032  OG  SER X 714      66.260  66.318  55.563  0.00  0.00
ATOM   5033  HG  SER X 714      66.378  65.328  55.652  0.00  0.00
ATOM   5034  C   SER X 714      67.760  66.317  58.139  0.00  0.00
ATOM   5035  O   SER X 714      67.512  66.187  59.338  0.00  0.00
ATOM   5036  N   MET X 715      68.655  65.667  57.400  0.00  0.00
ATOM   5037  H   MET X 715      68.717  65.844  56.419  0.00  0.00
ATOM   5038  CA  MET X 715      69.644  64.658  57.810  0.00  0.00
ATOM   5039  CB  MET X 715      70.587  64.236  56.683  0.00  0.00
ATOM   5040  CG  MET X 715      69.714  63.647  55.573  0.00  0.00
ATOM   5041  SD  MET X 715      68.632  64.702  54.542  0.00  0.00
ATOM   5042  CE  MET X 715      68.610  63.715  53.061  0.00  0.00
ATOM   5043  C   MET X 715      70.456  65.206  58.985  0.00  0.00
ATOM   5044  O   MET X 715      70.556  64.511  59.995  0.00  0.00
ATOM   5045  N   VAL X 716      70.863  66.471  59.040  0.00  0.00
ATOM   5046  H   VAL X 716      70.735  67.126  58.295  0.00  0.00
ATOM   5047  CA  VAL X 716      71.543  66.986  60.238  0.00  0.00
ATOM   5048  CB  VAL X 716      72.011  68.420  59.983  0.00  0.00
ATOM   5049  CG1 VAL X 716      72.823  68.897  61.189  0.00  0.00
ATOM   5050  CG2 VAL X 716      72.876  68.475  58.722  0.00  0.00
ATOM   5051  C   VAL X 716      70.603  66.845  61.436  0.00  0.00
ATOM   5052  O   VAL X 716      71.014  66.219  62.412  0.00  0.00
ATOM   5053  N   LEU X 717      69.423  67.455  61.374  0.00  0.00
ATOM   5054  H   LEU X 717      69.114  68.003  60.596  0.00  0.00
ATOM   5055  CA  LEU X 717      68.492  67.333  62.505  0.00  0.00
ATOM   5056  CB  LEU X 717      67.170  68.012  62.140  0.00  0.00
ATOM   5057  CG  LEU X 717      67.327  69.530  62.026  0.00  0.00
ATOM   5058  CD1 LEU X 717      66.249  70.026  61.060  0.00  0.00
ATOM   5059  CD2 LEU X 717      66.994  70.185  63.368  0.00  0.00
ATOM   5060  C   LEU X 717      68.106  65.890  62.837  0.00  0.00
ATOM   5061  O   LEU X 717      67.770  65.663  63.997  0.00  0.00
ATOM   5062  N   GLY X 718      68.115  65.056  61.800  0.00  0.00
ATOM   5063  H   GLY X 718      68.221  65.388  60.864  0.00  0.00
ATOM   5064  CA  GLY X 718      67.976  63.594  61.875  0.00  0.00
ATOM   5065  C   GLY X 718      69.035  62.868  62.706  0.00  0.00
ATOM   5066  O   GLY X 718      68.697  62.556  63.847  0.00  0.00
ATOM   5067  N   TRP X 719      70.265  63.231  62.352  0.00  0.00
ATOM   5068  H   TRP X 719      70.472  63.809  61.563  0.00  0.00
ATOM   5069  CA  TRP X 719      71.413  62.772  63.147  0.00  0.00
ATOM   5070  CB  TRP X 719      72.716  63.097  62.413  0.00  0.00
ATOM   5071  CG  TRP X 719      72.982  62.216  61.190  0.00  0.00
ATOM   5072  CD1 TRP X 719      73.278  62.738  60.003  0.00  0.00
ATOM   5073  HD1 TRP X 719      73.136  63.789  59.751  0.00  0.00
ATOM   5074  CD2 TRP X 719      73.214  60.855  61.029  0.00  0.00
ATOM   5075  NE1 TRP X 719      73.766  61.835  59.158  0.00  0.00
ATOM   5076  HE1 TRP X 719      74.113  62.018  58.238  0.00  0.00
ATOM   5077  CE2 TRP X 719      73.711  60.645  59.749  0.00  0.00
ATOM   5078  CE3 TRP X 719      72.934  59.723  61.786  0.00  0.00
ATOM   5079  HE3 TRP X 719      72.525  59.814  62.792  0.00  0.00
ATOM   5080  CZ2 TRP X 719      74.019  59.405  59.201  0.00  0.00
ATOM   5081  HZ2 TRP X 719      74.503  59.316  58.228  0.00  0.00
ATOM   5082  CZ3 TRP X 719      73.186  58.473  61.233  0.00  0.00
ATOM   5083  HZ3 TRP X 719      72.984  57.592  61.842  0.00  0.00
ATOM   5084  CH2 TRP X 719      73.682  58.282  59.949  0.00  0.00
ATOM   5085  HH2 TRP X 719      73.804  57.280  59.539  0.00  0.00
ATOM   5086  C   TRP X 719      71.497  63.408  64.536  0.00  0.00
ATOM   5087  O   TRP X 719      71.607  62.635  65.486  0.00  0.00
ATOM   5088  N   LEU X 720      70.977  64.624  64.675  0.00  0.00
ATOM   5089  H   LEU X 720      70.664  65.188  63.910  0.00  0.00
ATOM   5090  CA  LEU X 720      70.835  65.211  66.015  0.00  0.00
ATOM   5091  CB  LEU X 720      70.670  66.719  65.817  0.00  0.00
ATOM   5092  CG  LEU X 720      71.984  67.465  65.575  0.00  0.00
ATOM   5093  CD1 LEU X 720      71.612  68.873  65.108  0.00  0.00
ATOM   5094  CD2 LEU X 720      72.850  67.595  66.830  0.00  0.00
ATOM   5095  C   LEU X 720      69.723  64.571  66.849  0.00  0.00
ATOM   5096  O   LEU X 720      69.944  64.345  68.039  0.00  0.00
ATOM   5097  N   MET X 721      68.621  64.112  66.264  0.00  0.00
ATOM   5098  H   MET X 721      68.397  64.313  65.311  0.00  0.00
ATOM   5099  CA  MET X 721      67.627  63.270  66.948  0.00  0.00
ATOM   5100  CB  MET X 721      66.424  62.970  66.052  0.00  0.00
ATOM   5101  CG  MET X 721      65.178  62.288  66.621  0.00  0.00
ATOM   5102  SD  MET X 721      65.521  60.491  66.586  0.00  0.00
ATOM   5103  CE  MET X 721      64.683  60.141  68.117  0.00  0.00
ATOM   5104  C   MET X 721      68.230  61.937  67.395  0.00  0.00
ATOM   5105  O   MET X 721      68.139  61.615  68.579  0.00  0.00
ATOM   5106  N   LEU X 722      68.884  61.199  66.503  0.00  0.00
ATOM   5107  H   LEU X 722      68.859  61.399  65.524  0.00  0.00
ATOM   5108  CA  LEU X 722      69.699  60.026  66.855  0.00  0.00
ATOM   5109  CB  LEU X 722      70.398  59.482  65.607  0.00  0.00
ATOM   5110  CG  LEU X 722      69.390  59.004  64.560  0.00  0.00
ATOM   5111  CD1 LEU X 722      69.900  58.883  63.123  0.00  0.00
ATOM   5112  CD2 LEU X 722      68.756  57.708  65.070  0.00  0.00
ATOM   5113  C   LEU X 722      70.806  60.186  67.899  0.00  0.00
ATOM   5114  O   LEU X 722      70.764  59.495  68.916  0.00  0.00
ATOM   5115  N   ALA X 723      71.456  61.344  67.826  0.00  0.00
ATOM   5116  H   ALA X 723      71.394  61.998  67.071  0.00  0.00
ATOM   5117  CA  ALA X 723      72.332  61.668  68.960  0.00  0.00
ATOM   5118  CB  ALA X 723      73.188  62.925  68.787  0.00  0.00
ATOM   5119  C   ALA X 723      71.560  61.852  70.268  0.00  0.00
ATOM   5120  O   ALA X 723      71.917  61.305  71.311  0.00  0.00
ATOM   5121  N   CYSHX 724      70.506  62.660  70.201  0.00  0.00
ATOM   5122  H   CYSHX 724      70.282  63.228  69.409  0.00  0.00
ATOM   5123  CA  CYSHX 724      69.597  62.742  71.353  0.00  0.00
ATOM   5124  CB  CYSHX 724      68.655  63.919  71.087  0.00  0.00
ATOM   5125  SG  CYSHX 724      67.551  64.426  72.455  0.00  0.00
ATOM   5126  HG  CYSHX 724      68.096  63.292  72.886  0.00  0.00
ATOM   5127  C   CYSHX 724      68.840  61.541  71.924  0.00  0.00
ATOM   5128  O   CYSHX 724      68.169  61.605  72.953  0.00  0.00
ATOM   5129  N   SER X 725      69.080  60.414  71.257  0.00  0.00
ATOM   5130  H   SER X 725      69.464  60.399  70.334  0.00  0.00
ATOM   5131  CA  SER X 725      68.795  59.093  71.835  0.00  0.00
ATOM   5132  CB  SER X 725      68.235  58.192  70.733  0.00  0.00
ATOM   5133  OG  SER X 725      69.303  57.508  70.071  0.00  0.00
ATOM   5134  HG  SER X 725      69.857  58.187  69.589  0.00  0.00
ATOM   5135  C   SER X 725      69.874  58.436  72.698  0.00  0.00
ATOM   5136  O   SER X 725      69.642  57.988  73.820  0.00  0.00
ATOM   5137  N   VAL X 726      71.145  58.650  72.365  0.00  0.00
ATOM   5138  H   VAL X 726      71.411  59.242  71.605  0.00  0.00
ATOM   5139  CA  VAL X 726      72.270  58.035  73.084  0.00  0.00
ATOM   5140  CB  VAL X 726      73.275  57.388  72.129  0.00  0.00
ATOM   5141  CG1 VAL X 726      72.600  56.217  71.412  0.00  0.00
ATOM   5142  CG2 VAL X 726      73.748  58.451  71.136  0.00  0.00
ATOM   5143  C   VAL X 726      72.961  58.913  74.130  0.00  0.00
ATOM   5144  O   VAL X 726      73.558  58.422  75.086  0.00  0.00
ATOM   5145  N   ILE X 727      73.050  60.204  73.821  0.00  0.00
ATOM   5146  H   ILE X 727      72.547  60.616  73.061  0.00  0.00
ATOM   5147  CA  ILE X 727      73.900  61.134  74.576  0.00  0.00
ATOM   5148  CB  ILE X 727      73.813  62.402  73.726  0.00  0.00
ATOM   5149  CG1 ILE X 727      75.061  63.234  74.028  0.00  0.00
ATOM   5150  CG2 ILE X 727      72.476  63.095  73.997  0.00  0.00
ATOM   5151  CD  ILE X 727      75.547  64.074  72.845  0.00  0.00
ATOM   5152  C   ILE X 727      73.577  61.263  76.067  0.00  0.00
ATOM   5153  O   ILE X 727      74.525  61.702  76.717  0.00  0.00
ATOM   5154  N   TRP X 728      72.342  61.021  76.496  0.00  0.00
ATOM   5155  H   TRP X 728      71.568  60.917  75.872  0.00  0.00
ATOM   5156  CA  TRP X 728      71.994  60.881  77.918  0.00  0.00
ATOM   5157  CB  TRP X 728      70.518  60.504  78.052  0.00  0.00
ATOM   5158  CG  TRP X 728      69.538  61.399  77.291  0.00  0.00
ATOM   5159  CD1 TRP X 728      68.845  60.946  76.251  0.00  0.00
ATOM   5160  HD1 TRP X 728      68.970  59.948  75.830  0.00  0.00
ATOM   5161  CD2 TRP X 728      69.109  62.709  77.471  0.00  0.00
ATOM   5162  NE1 TRP X 728      67.981  61.841  75.781  0.00  0.00
ATOM   5163  HE1 TRP X 728      67.315  61.701  75.048  0.00  0.00
ATOM   5164  CE2 TRP X 728      68.174  62.959  76.475  0.00  0.00
ATOM   5165  CE3 TRP X 728      69.221  63.641  78.497  0.00  0.00
ATOM   5166  HE3 TRP X 728      69.939  63.482  79.302  0.00  0.00
ATOM   5167  CZ2 TRP X 728      67.491  64.169  76.421  0.00  0.00
ATOM   5168  HZ2 TRP X 728      66.895  64.402  75.539  0.00  0.00
ATOM   5169  CZ3 TRP X 728      68.418  64.776  78.499  0.00  0.00
ATOM   5170  HZ3 TRP X 728      68.474  65.452  79.353  0.00  0.00
ATOM   5171  CH2 TRP X 728      67.549  65.089  77.461  0.00  0.00
ATOM   5172  HH2 TRP X 728      66.949  65.999  77.462  0.00  0.00
ATOM   5173  C   TRP X 728      72.746  59.794  78.688  0.00  0.00
ATOM   5174  O   TRP X 728      73.148  59.985  79.835  0.00  0.00
ATOM   5175  N   ILE X 729      73.063  58.703  77.997  0.00  0.00
ATOM   5176  H   ILE X 729      72.987  58.644  77.002  0.00  0.00
ATOM   5177  CA  ILE X 729      73.557  57.487  78.659  0.00  0.00
ATOM   5178  CB  ILE X 729      73.247  56.172  77.940  0.00  0.00
ATOM   5179  CG1 ILE X 729      71.820  56.063  77.399  0.00  0.00
ATOM   5180  CG2 ILE X 729      73.646  54.934  78.747  0.00  0.00
ATOM   5181  CD  ILE X 729      71.775  54.858  76.459  0.00  0.00
ATOM   5182  C   ILE X 729      74.969  57.674  79.218  0.00  0.00
ATOM   5183  O   ILE X 729      75.126  57.451  80.418  0.00  0.00
ATOM   5184  N   PRO X 730      75.898  58.350  78.547  0.00  0.00
ATOM   5185  CA  PRO X 730      77.244  58.714  79.013  0.00  0.00
ATOM   5186  CB  PRO X 730      78.009  59.332  77.840  0.00  0.00
ATOM   5187  CG  PRO X 730      77.290  58.855  76.576  0.00  0.00
ATOM   5188  CD  PRO X 730      75.878  58.577  77.094  0.00  0.00
ATOM   5189  C   PRO X 730      77.112  59.560  80.281  0.00  0.00
ATOM   5190  O   PRO X 730      77.654  59.117  81.293  0.00  0.00
ATOM   5191  N   ILE X 731      76.325  60.629  80.209  0.00  0.00
ATOM   5192  H   ILE X 731      75.719  60.800  79.431  0.00  0.00
ATOM   5193  CA  ILE X 731      76.268  61.658  81.257  0.00  0.00
ATOM   5194  CB  ILE X 731      75.713  62.980  80.721  0.00  0.00
ATOM   5195  CG1 ILE X 731      75.842  64.147  81.701  0.00  0.00
ATOM   5196  CG2 ILE X 731      74.225  62.870  80.383  0.00  0.00
ATOM   5197  CD  ILE X 731      77.223  64.777  81.891  0.00  0.00
ATOM   5198  C   ILE X 731      75.667  61.186  82.583  0.00  0.00
ATOM   5199  O   ILE X 731      76.372  61.329  83.581  0.00  0.00
ATOM   5200  N   MET X 732      74.574  60.443  82.439  0.00  0.00
ATOM   5201  H   MET X 732      74.137  60.279  81.554  0.00  0.00
ATOM   5202  CA  MET X 732      73.919  59.800  83.586  0.00  0.00
ATOM   5203  CB  MET X 732      72.600  59.225  83.066  0.00  0.00
ATOM   5204  CG  MET X 732      71.362  60.123  83.016  0.00  0.00
ATOM   5205  SD  MET X 732      70.669  60.529  84.661  0.00  0.00
ATOM   5206  CE  MET X 732      69.550  61.828  84.184  0.00  0.00
ATOM   5207  C   MET X 732      74.892  58.808  84.225  0.00  0.00
ATOM   5208  O   MET X 732      75.352  59.120  85.323  0.00  0.00
ATOM   5209  N   PHE X 733      75.407  57.843  83.469  0.00  0.00
ATOM   5210  H   PHE X 733      75.170  57.757  82.501  0.00  0.00
ATOM   5211  CA  PHE X 733      76.355  56.810  83.913  0.00  0.00
ATOM   5212  CB  PHE X 733      76.740  55.833  82.800  0.00  0.00
ATOM   5213  CG  PHE X 733      75.862  54.580  82.835  0.00  0.00
ATOM   5214  CD1 PHE X 733      76.226  53.402  83.476  0.00  0.00
ATOM   5215  HD1 PHE X 733      77.000  53.442  84.243  0.00  0.00
ATOM   5216  CD2 PHE X 733      74.804  54.479  81.939  0.00  0.00
ATOM   5217  HD2 PHE X 733      74.434  55.389  81.467  0.00  0.00
ATOM   5218  CE1 PHE X 733      75.645  52.175  83.179  0.00  0.00
ATOM   5219  HE1 PHE X 733      75.966  51.276  83.706  0.00  0.00
ATOM   5220  CE2 PHE X 733      74.197  53.270  81.616  0.00  0.00
ATOM   5221  HE2 PHE X 733      73.371  53.243  80.907  0.00  0.00
ATOM   5222  CZ  PHE X 733      74.654  52.098  82.207  0.00  0.00
ATOM   5223  HZ  PHE X 733      74.241  51.134  81.913  0.00  0.00
ATOM   5224  C   PHE X 733      77.589  57.407  84.594  0.00  0.00
ATOM   5225  O   PHE X 733      77.707  57.306  85.814  0.00  0.00
ATOM   5226  N   VAL X 734      78.281  58.264  83.847  0.00  0.00
ATOM   5227  H   VAL X 734      78.113  58.444  82.879  0.00  0.00
ATOM   5228  CA  VAL X 734      79.373  58.998  84.500  0.00  0.00
ATOM   5229  CB  VAL X 734      80.210  59.888  83.579  0.00  0.00
ATOM   5230  CG1 VAL X 734      81.010  59.096  82.543  0.00  0.00
ATOM   5231  CG2 VAL X 734      79.443  61.062  82.966  0.00  0.00
ATOM   5232  C   VAL X 734      79.152  59.741  85.820  0.00  0.00
ATOM   5233  O   VAL X 734      79.937  59.647  86.762  0.00  0.00
ATOM   5234  N   ILE X 735      77.995  60.372  86.003  0.00  0.00
ATOM   5235  H   ILE X 735      77.321  60.459  85.269  0.00  0.00
ATOM   5236  CA  ILE X 735      77.569  61.002  87.260  0.00  0.00
ATOM   5237  CB  ILE X 735      76.786  62.301  87.052  0.00  0.00
ATOM   5238  CG1 ILE X 735      76.624  63.019  88.393  0.00  0.00
ATOM   5239  CG2 ILE X 735      75.397  62.054  86.461  0.00  0.00
ATOM   5240  CD  ILE X 735      77.866  63.848  88.723  0.00  0.00
ATOM   5241  C   ILE X 735      77.088  60.095  88.395  0.00  0.00
ATOM   5242  O   ILE X 735      77.733  59.979  89.437  0.00  0.00
ATOM   5243  N   LYSHX 736      76.296  59.123  87.951  0.00  0.00
ATOM   5244  H   LYSHX 736      75.974  59.096  87.005  0.00  0.00
ATOM   5245  CA  LYSHX 736      75.810  58.000  88.766  0.00  0.00
ATOM   5246  CB  LYSHX 736      74.905  57.066  87.960  0.00  0.00
ATOM   5247  CG  LYSHX 736      73.406  57.358  88.039  0.00  0.00
ATOM   5248  CD  LYSHX 736      72.868  58.757  87.728  0.00  0.00
ATOM   5249  CE  LYSHX 736      71.340  58.726  87.665  0.00  0.00
ATOM   5250 MNZ1 LYSHX 736      70.632  60.252  88.511  0.00  0.00
ATOM   5251 MNZ2 LYSHX 736      70.729  60.348  86.928  0.00  0.00
ATOM   5252  NZ  LYSHX 736      70.772  60.081  87.712  0.00  0.00
ATOM   5253  HZ1 LYSHX 736      70.585  60.333  88.662  0.00  0.00
ATOM   5254  HZ2 LYSHX 736      71.424  60.729  87.319  0.00  0.00
ATOM   5255  HZ3 LYSHX 736      69.921  60.105  87.187  0.00  0.00
ATOM   5256  C   LYSHX 736      76.905  57.163  89.431  0.00  0.00
ATOM   5257  O   LYSHX 736      76.781  56.777  90.593  0.00  0.00
ATOM   5258  N   MET X 737      77.944  56.935  88.633  0.00  0.00
ATOM   5259  H   MET X 737      77.906  57.149  87.657  0.00  0.00
ATOM   5260  CA  MET X 737      79.239  56.366  89.036  0.00  0.00
ATOM   5261  CB  MET X 737      79.823  55.702  87.788  0.00  0.00
ATOM   5262  CG  MET X 737      81.161  54.965  87.897  0.00  0.00
ATOM   5263  SD  MET X 737      81.493  53.937  86.420  0.00  0.00
ATOM   5264  CE  MET X 737      81.090  52.309  87.015  0.00  0.00
ATOM   5265  C   MET X 737      80.144  57.233  89.915  0.00  0.00
ATOM   5266  O   MET X 737      80.801  56.691  90.802  0.00  0.00
ATOM   5267  N   HISBX 738      80.114  58.551  89.745  0.00  0.00
ATOM   5268  H   HISBX 738      79.663  59.010  88.979  0.00  0.00
ATOM   5269  CA  HISBX 738      80.779  59.413  90.733  0.00  0.00
ATOM   5270  CB  HISBX 738      80.913  60.801  90.103  0.00  0.00
ATOM   5271  CG  HISBX 738      82.206  60.930  89.295  0.00  0.00
ATOM   5272  ND1 HISBX 738      83.207  61.745  89.614  0.00  0.00
ATOM   5273  CD2 HISBX 738      82.602  60.290  88.198  0.00  0.00
ATOM   5274  HD2 HISBX 738      81.999  59.579  87.632  0.00  0.00
ATOM   5275  CE1 HISBX 738      84.209  61.606  88.749  0.00  0.00
ATOM   5276  HE1 HISBX 738      85.144  62.166  88.740  0.00  0.00
ATOM   5277  NE2 HISBX 738      83.847  60.650  87.898  0.00  0.00
ATOM   5278  HE2 HISBX 738      84.410  60.270  87.165  0.00  0.00
ATOM   5279  C   HISBX 738      80.059  59.447  92.082  0.00  0.00
ATOM   5280  O   HISBX 738      80.746  59.422  93.101  0.00  0.00
ATOM   5281  N   LEU X 739      78.748  59.229  92.020  0.00  0.00
ATOM   5282  H   LEU X 739      78.258  59.114  91.157  0.00  0.00
ATOM   5283  CA  LEU X 739      77.906  59.137  93.222  0.00  0.00
ATOM   5284  CB  LEU X 739      76.422  59.358  92.923  0.00  0.00
ATOM   5285  CG  LEU X 739      75.969  60.758  92.503  0.00  0.00
ATOM   5286  CD1 LEU X 739      74.545  60.660  91.951  0.00  0.00
ATOM   5287  CD2 LEU X 739      76.104  61.737  93.670  0.00  0.00
ATOM   5288  C   LEU X 739      78.147  57.861  94.033  0.00  0.00
ATOM   5289  O   LEU X 739      78.276  58.006  95.248  0.00  0.00
ATOM   5290  N   ALA X 740      78.216  56.661  93.464  0.00  0.00
ATOM   5291  H   ALA X 740      78.201  56.548  92.470  0.00  0.00
ATOM   5292  CA  ALA X 740      78.321  55.388  94.191  0.00  0.00
ATOM   5293  CB  ALA X 740      78.005  54.330  93.131  0.00  0.00
ATOM   5294  C   ALA X 740      79.631  55.092  94.923  0.00  0.00
ATOM   5295  O   ALA X 740      80.746  55.429  94.528  0.00  0.00
ATOM   5296  N   PRO X 741      79.538  54.502  96.112  0.00  0.00
ATOM   5297  CA  PRO X 741      80.651  53.913  96.871  0.00  0.00
ATOM   5298  CB  PRO X 741      80.078  53.768  98.282  0.00  0.00
ATOM   5299  CG  PRO X 741      78.552  53.790  98.175  0.00  0.00
ATOM   5300  CD  PRO X 741      78.369  54.723  96.976  0.00  0.00
ATOM   5301  C   PRO X 741      81.350  52.672  96.312  0.00  0.00
ATOM   5302  O   PRO X 741      80.753  51.846  95.623  0.00  0.00
ATOM   5303  N   GLY X 742      82.549  52.395  96.818  0.00  0.00
ATOM   5304  H   GLY X 742      82.939  52.940  97.561  0.00  0.00
ATOM   5305  CA  GLY X 742      83.435  51.304  96.387  0.00  0.00
ATOM   5306  C   GLY X 742      84.056  51.378  94.990  0.00  0.00
ATOM   5307  O   GLY X 742      84.401  52.454  94.502  0.00  0.00
ATOM   5308  N   ARG X 743      84.515  50.204  94.570  0.00  0.00
ATOM   5309  H   ARG X 743      84.369  49.365  95.095  0.00  0.00
ATOM   5310  CA  ARG X 743      85.272  49.981  93.329  0.00  0.00
ATOM   5311  CB  ARG X 743      86.263  48.825  93.473  0.00  0.00
ATOM   5312  CG  ARG X 743      87.518  49.236  94.246  0.00  0.00
ATOM   5313  CD  ARG X 743      88.313  47.964  94.545  0.00  0.00
ATOM   5314  NE  ARG X 743      88.911  47.512  93.281  0.00  0.00
ATOM   5315  HE  ARG X 743      88.836  48.137  92.504  0.00  0.00
ATOM   5316  CZ  ARG X 743      89.531  46.332  93.145  0.00  0.00
ATOM   5317  NH1 ARG X 743      89.589  45.389  94.095  0.00  0.00
ATOM   5318 HH11 ARG X 743      89.151  45.545  94.980  0.00  0.00
ATOM   5319 HH12 ARG X 743      90.072  44.531  93.920  0.00  0.00
ATOM   5320  NH2 ARG X 743      89.764  45.886  91.902  0.00  0.00
ATOM   5321 HH21 ARG X 743      89.476  46.430  91.114  0.00  0.00
ATOM   5322 HH22 ARG X 743      90.224  45.009  91.764  0.00  0.00
ATOM   5323  C   ARG X 743      84.327  49.892  92.128  0.00  0.00
ATOM   5324  O   ARG X 743      83.150  50.225  92.261  0.00  0.00
ATOM   5325  N   PHE X 744      84.883  49.569  90.964  0.00  0.00
ATOM   5326  H   PHE X 744      85.842  49.303  90.870  0.00  0.00
ATOM   5327  CA  PHE X 744      84.108  49.582  89.715  0.00  0.00
ATOM   5328  CB  PHE X 744      85.140  49.134  88.678  0.00  0.00
ATOM   5329  CG  PHE X 744      84.758  49.728  87.320  0.00  0.00
ATOM   5330  CD1 PHE X 744      85.252  50.983  86.979  0.00  0.00
ATOM   5331  HD1 PHE X 744      86.089  51.406  87.533  0.00  0.00
ATOM   5332  CD2 PHE X 744      83.896  49.078  86.445  0.00  0.00
ATOM   5333  HD2 PHE X 744      83.636  48.027  86.571  0.00  0.00
ATOM   5334  CE1 PHE X 744      84.680  51.698  85.934  0.00  0.00
ATOM   5335  HE1 PHE X 744      85.006  52.724  85.761  0.00  0.00
ATOM   5336  CE2 PHE X 744      83.384  49.839  85.400  0.00  0.00
ATOM   5337  HE2 PHE X 744      82.656  49.353  84.752  0.00  0.00
ATOM   5338  CZ  PHE X 744      83.709  51.156  85.100  0.00  0.00
ATOM   5339  HZ  PHE X 744      83.244  51.714  84.287  0.00  0.00
ATOM   5340  C   PHE X 744      82.867  48.687  89.724  0.00  0.00
ATOM   5341  O   PHE X 744      81.799  49.224  89.431  0.00  0.00
ATOM   5342  N   ILE X 745      82.920  47.461  90.236  0.00  0.00
ATOM   5343  H   ILE X 745      83.790  47.062  90.525  0.00  0.00
ATOM   5344  CA  ILE X 745      81.793  46.543  90.452  0.00  0.00
ATOM   5345  CB  ILE X 745      82.362  45.176  90.839  0.00  0.00
ATOM   5346  CG1 ILE X 745      83.320  44.620  89.783  0.00  0.00
ATOM   5347  CG2 ILE X 745      81.204  44.306  91.330  0.00  0.00
ATOM   5348  CD  ILE X 745      84.121  43.515  90.475  0.00  0.00
ATOM   5349  C   ILE X 745      80.826  47.152  91.469  0.00  0.00
ATOM   5350  O   ILE X 745      79.615  47.128  91.250  0.00  0.00
ATOM   5351  N   GLU X 746      81.263  47.616  92.637  0.00  0.00
ATOM   5352  H   GLU X 746      82.212  47.490  92.925  0.00  0.00
ATOM   5353  CA  GLU X 746      80.458  48.345  93.628  0.00  0.00
ATOM   5354  CB  GLU X 746      81.239  48.782  94.869  0.00  0.00
ATOM   5355  CG  GLU X 746      81.861  47.624  95.652  0.00  0.00
ATOM   5356  CD  GLU X 746      83.236  47.291  95.068  0.00  0.00
ATOM   5357  OE1 GLU X 746      84.268  47.712  95.633  0.00  0.00
ATOM   5358  OE2 GLU X 746      83.263  46.478  94.120  0.00  0.00
ATOM   5359  C   GLU X 746      79.811  49.618  93.076  0.00  0.00
ATOM   5360  O   GLU X 746      78.582  49.600  93.018  0.00  0.00
ATOM   5361  N   ARG X 747      80.482  50.491  92.331  0.00  0.00
ATOM   5362  H   ARG X 747      81.480  50.492  92.262  0.00  0.00
ATOM   5363  CA  ARG X 747      79.809  51.533  91.542  0.00  0.00
ATOM   5364  CB  ARG X 747      80.912  52.411  90.949  0.00  0.00
ATOM   5365  CG  ARG X 747      81.497  53.348  92.007  0.00  0.00
ATOM   5366  CD  ARG X 747      82.735  54.150  91.600  0.00  0.00
ATOM   5367  NE  ARG X 747      83.393  54.729  92.780  0.00  0.00
ATOM   5368  HE  ARG X 747      83.691  54.068  93.467  0.00  0.00
ATOM   5369  CZ  ARG X 747      83.612  56.035  92.989  0.00  0.00
ATOM   5370  NH1 ARG X 747      83.256  57.004  92.135  0.00  0.00
ATOM   5371 HH11 ARG X 747      82.795  56.770  91.279  0.00  0.00
ATOM   5372 HH12 ARG X 747      83.450  57.960  92.354  0.00  0.00
ATOM   5373  NH2 ARG X 747      84.289  56.430  94.076  0.00  0.00
ATOM   5374 HH21 ARG X 747      84.629  55.751  94.727  0.00  0.00
ATOM   5375 HH22 ARG X 747      84.455  57.403  94.236  0.00  0.00
ATOM   5376  C   ARG X 747      78.826  51.059  90.470  0.00  0.00
ATOM   5377  O   ARG X 747      77.756  51.646  90.314  0.00  0.00
ATOM   5378  N   LEU X 748      79.144  50.111  89.592  0.00  0.00
ATOM   5379  H   LEU X 748      80.074  49.753  89.501  0.00  0.00
ATOM   5380  CA  LEU X 748      78.168  49.502  88.677  0.00  0.00
ATOM   5381  CB  LEU X 748      78.893  48.464  87.819  0.00  0.00
ATOM   5382  CG  LEU X 748      78.233  48.237  86.458  0.00  0.00
ATOM   5383  CD1 LEU X 748      78.443  49.459  85.561  0.00  0.00
ATOM   5384  CD2 LEU X 748      78.807  47.054  85.677  0.00  0.00
ATOM   5385  C   LEU X 748      76.972  48.876  89.397  0.00  0.00
ATOM   5386  O   LEU X 748      75.807  49.131  89.094  0.00  0.00
ATOM   5387  N   LYSHX 749      77.189  48.137  90.482  0.00  0.00
ATOM   5388  H   LYSHX 749      78.098  48.058  90.893  0.00  0.00
ATOM   5389  CA  LYSHX 749      76.157  47.371  91.194  0.00  0.00
ATOM   5390  CB  LYSHX 749      76.858  46.598  92.314  0.00  0.00
ATOM   5391  CG  LYSHX 749      76.009  45.663  93.177  0.00  0.00
ATOM   5392  CD  LYSHX 749      76.891  44.779  94.061  0.00  0.00
ATOM   5393  CE  LYSHX 749      77.768  43.790  93.292  0.00  0.00
ATOM   5394 MNZ1 LYSHX 749      78.864  42.950  94.572  0.00  0.00
ATOM   5395 MNZ2 LYSHX 749      78.073  41.959  93.614  0.00  0.00
ATOM   5396  NZ  LYSHX 749      78.371  42.640  93.982  0.00  0.00
ATOM   5397  HZ1 LYSHX 749      78.978  42.967  94.706  0.00  0.00
ATOM   5398  HZ2 LYSHX 749      77.650  42.074  94.382  0.00  0.00
ATOM   5399  HZ3 LYSHX 749      78.897  42.097  93.327  0.00  0.00
ATOM   5400  C   LYSHX 749      75.115  48.331  91.770  0.00  0.00
ATOM   5401  O   LYSHX 749      73.939  48.315  91.409  0.00  0.00
ATOM   5402  N   LEU X 750      75.660  49.405  92.336  0.00  0.00
ATOM   5403  H   LEU X 750      76.644  49.450  92.509  0.00  0.00
ATOM   5404  CA  LEU X 750      74.968  50.626  92.773  0.00  0.00
ATOM   5405  CB  LEU X 750      75.898  51.574  93.533  0.00  0.00
ATOM   5406  CG  LEU X 750      76.106  51.051  94.955  0.00  0.00
ATOM   5407  CD1 LEU X 750      77.342  51.702  95.581  0.00  0.00
ATOM   5408  CD2 LEU X 750      75.000  51.400  95.953  0.00  0.00
ATOM   5409  C   LEU X 750      74.105  51.338  91.730  0.00  0.00
ATOM   5410  O   LEU X 750      72.967  51.654  92.078  0.00  0.00
ATOM   5411  N   VAL X 751      74.604  51.546  90.515  0.00  0.00
ATOM   5412  H   VAL X 751      75.538  51.304  90.249  0.00  0.00
ATOM   5413  CA  VAL X 751      73.774  52.163  89.470  0.00  0.00
ATOM   5414  CB  VAL X 751      74.554  52.796  88.315  0.00  0.00
ATOM   5415  CG1 VAL X 751      75.577  53.850  88.743  0.00  0.00
ATOM   5416  CG2 VAL X 751      75.024  51.652  87.414  0.00  0.00
ATOM   5417  C   VAL X 751      72.713  51.233  88.880  0.00  0.00
ATOM   5418  O   VAL X 751      71.711  51.751  88.390  0.00  0.00
ATOM   5419  N   CYSHX 752      72.842  49.910  88.907  0.00  0.00
ATOM   5420  H   CYSHX 752      73.672  49.465  89.245  0.00  0.00
ATOM   5421  CA  CYSHX 752      71.809  48.967  88.456  0.00  0.00
ATOM   5422  CB  CYSHX 752      72.461  47.650  88.029  0.00  0.00
ATOM   5423  SG  CYSHX 752      73.131  46.599  89.370  0.00  0.00
ATOM   5424  HG  CYSHX 752      73.300  45.867  88.271  0.00  0.00
ATOM   5425  C   CYSHX 752      70.819  48.644  89.577  0.00  0.00
ATOM   5426  O   CYSHX 752      69.736  48.271  89.129  0.00  0.00
ATOM   5427  N   SER X 753      71.254  48.444  90.818  0.00  0.00
ATOM   5428  H   SER X 753      72.202  48.234  91.056  0.00  0.00
ATOM   5429  CA  SER X 753      70.296  48.534  91.929  0.00  0.00
ATOM   5430  CB  SER X 753      71.031  48.191  93.225  0.00  0.00
ATOM   5431  OG  SER X 753      71.304  46.798  93.404  0.00  0.00
ATOM   5432  HG  SER X 753      71.850  46.690  94.236  0.00  0.00
ATOM   5433  C   SER X 753      69.425  49.790  92.018  0.00  0.00
ATOM   5434  O   SER X 753      69.863  50.907  91.751  0.00  0.00
ATOM   5435  N   PRO X 754      68.168  49.637  92.425  0.00  0.00
ATOM   5436  CA  PRO X 754      67.240  50.752  92.669  0.00  0.00
ATOM   5437  CB  PRO X 754      65.907  50.022  92.839  0.00  0.00
ATOM   5438  CG  PRO X 754      66.098  48.721  92.057  0.00  0.00
ATOM   5439  CD  PRO X 754      67.491  48.340  92.561  0.00  0.00
ATOM   5440  C   PRO X 754      67.519  51.617  93.901  0.00  0.00
ATOM   5441  O   PRO X 754      68.186  51.095  94.793  0.00  0.00
ATOM   5442  N   GLN X 755      66.984  52.833  93.829  0.00  0.00
ATOM   5443  H   GLN X 755      66.406  53.138  93.072  0.00  0.00
ATOM   5444  CA  GLN X 755      67.222  53.822  94.890  0.00  0.00
ATOM   5445  CB  GLN X 755      68.027  54.991  94.318  0.00  0.00
ATOM   5446  CG  GLN X 755      69.534  54.734  94.382  0.00  0.00
ATOM   5447  CD  GLN X 755      70.192  55.085  95.717  0.00  0.00
ATOM   5448  OE1 GLN X 755      69.602  55.837  96.491  0.00  0.00
ATOM   5449  NE2 GLN X 755      71.164  54.243  96.058  0.00  0.00
ATOM   5450 HE21 GLN X 755      71.394  53.477  95.458  0.00  0.00
ATOM   5451 HE22 GLN X 755      71.664  54.376  96.913  0.00  0.00
ATOM   5452  C   GLN X 755      65.999  54.351  95.642  0.00  0.00
ATOM   5453  O   GLN X 755      64.998  54.569  94.960  0.00  0.00
ATOM   5454  N   PRO X 756      65.954  54.523  96.960  0.00  0.00
ATOM   5455  CA  PRO X 756      64.719  54.860  97.682  0.00  0.00
ATOM   5456  CB  PRO X 756      64.938  54.545  99.164  0.00  0.00
ATOM   5457  CG  PRO X 756      66.457  54.545  99.341  0.00  0.00
ATOM   5458  CD  PRO X 756      67.040  54.358  97.938  0.00  0.00
ATOM   5459  C   PRO X 756      64.365  56.341  97.537  0.00  0.00
ATOM   5460  O   PRO X 756      65.205  57.190  97.243  0.00  0.00
ATOM   5461  N   ASP X 757      63.078  56.609  97.741  0.00  0.00
ATOM   5462  H   ASP X 757      62.396  55.918  97.980  0.00  0.00
ATOM   5463  CA  ASP X 757      62.588  57.990  97.617  0.00  0.00
ATOM   5464  CB  ASP X 757      61.083  57.921  97.356  0.00  0.00
ATOM   5465  CG  ASP X 757      60.762  57.439  95.940  0.00  0.00
ATOM   5466  OD1 ASP X 757      59.951  56.501  95.778  0.00  0.00
ATOM   5467  OD2 ASP X 757      61.395  57.947  94.990  0.00  0.00
ATOM   5468  C   ASP X 757      63.069  58.905  98.745  0.00  0.00
ATOM   5469  O1  ASP X 757      63.307  60.103  98.480  0.00  0.00
ATOM   5470  O2  ASP X 757      63.362  58.404  99.852  0.00  0.00
ATOM   5471  MN1 GLY X 758      50.159  50.189  66.037  0.00  0.00
ATOM   5472  MN2 GLY X 758      49.061  50.408  64.909  0.00  0.00
ATOM   5473  N   GLY X 758      49.711  50.505  65.414  0.00  0.00
ATOM   5474  H1  GLY X 758      50.219  50.085  66.166  0.00  0.00
ATOM   5475  H2  GLY X 758      48.767  50.666  65.701  0.00  0.00
ATOM   5476  CA  GLY X 758      50.339  51.783  65.052  0.00  0.00
ATOM   5477  C   GLY X 758      51.690  51.599  64.359  0.00  0.00
ATOM   5478  OT  GLY X 758      52.677  51.375  65.056  0.00  0.00
ATOM   5479  O   GLY X 758      51.741  51.723  63.004  0.00  0.00
ATOM   5480  HO  GLY X 758      52.647  51.529  62.621  0.00  0.00
ATOM   5481  NA  NA+ X 759      53.152  49.392  68.434  0.00  0.00
ATOM   5482  NA  NA+ X 760      46.665  47.452  68.549  0.00  0.00
ATOM   5483  NA  NA+ X 761      62.281  51.541  78.427  0.00  0.00
ATOM      1  CN1 POPCX 762      29.922  22.846  46.805  0.00  0.00
ATOM      2  CN2 POPCX 762      29.680  20.963  45.347  0.00  0.00
ATOM      3  CN3 POPCX 762      27.848  21.655  46.788  0.00  0.00
ATOM      4  NTM POPCX 762      28.975  22.100  45.957  0.00  0.00
ATOM      5  CA  POPCX 762      28.449  22.896  44.836  0.00  0.00
ATOM      6  CB  POPCX 762      27.852  24.293  44.985  0.00  0.00
ATOM      7  OA  POPCX 762      26.683  24.398  45.797  0.00  0.00
ATOM      8  P   POPCX 762      26.155  25.915  45.676  0.00  0.00
ATOM      9  OB  POPCX 762      27.250  26.871  45.963  0.00  0.00
ATOM     10  OC  POPCX 762      25.433  26.071  44.396  0.00  0.00
ATOM     11  OD  POPCX 762      24.965  26.001  46.757  0.00  0.00
ATOM     12  CC  POPCX 762      25.162  26.983  47.776  0.00  0.00
ATOM     13  CD  POPCX 762      23.939  27.597  48.466  0.00  0.00
ATOM     14  OE  POPCX 762      24.275  28.660  49.365  0.00  0.00
ATOM     15  C1A POPCX 762      23.311  29.385  49.905  0.00  0.00
ATOM     16  OF  POPCX 762      22.240  29.489  49.316  0.00  0.00
ATOM     17  C1B POPCX 762      23.749  30.069  51.144  0.00  0.00
ATOM     18  C1C POPCX 762      22.689  30.274  52.225  0.00  0.00
ATOM     19  C1D POPCX 762      23.178  30.848  53.564  0.00  0.00
ATOM     20  C1E POPCX 762      23.825  29.642  54.254  0.00  0.00
ATOM     21  C1F POPCX 762      24.463  30.137  55.553  0.00  0.00
ATOM     22  C1G POPCX 762      24.520  29.018  56.604  0.00  0.00
ATOM     23  C1H POPCX 762      24.839  29.621  57.973  0.00  0.00
ATOM     24  C1I POPCX 762      25.015  28.563  59.064  0.00  0.00
ATOM     25  C1J POPCX 762      25.915  28.749  60.033  0.00  0.00
ATOM     26  C1K POPCX 762      26.739  30.033  60.141  0.00  0.00
ATOM     27  C1L POPCX 762      26.155  30.931  61.231  0.00  0.00
ATOM     28  C1M POPCX 762      27.110  32.086  61.528  0.00  0.00
ATOM     29  C1N POPCX 762      26.798  32.766  62.868  0.00  0.00
ATOM     30  C1O POPCX 762      25.395  33.379  62.939  0.00  0.00
ATOM     31  C1P POPCX 762      25.092  34.209  64.188  0.00  0.00
ATOM     32  C1Q POPCX 762      23.649  34.682  64.379  0.00  0.00
ATOM     33  C1R POPCX 762      22.605  33.566  64.412  0.00  0.00
ATOM     34  CE  POPCX 762      23.106  26.423  48.998  0.00  0.00
ATOM     35  OG  POPCX 762      23.901  25.568  49.818  0.00  0.00
ATOM     36  C2A POPCX 762      23.135  24.815  50.600  0.00  0.00
ATOM     37  OH  POPCX 762      22.067  24.369  50.191  0.00  0.00
ATOM     38  C2B POPCX 762      23.849  24.430  51.839  0.00  0.00
ATOM     39  C2C POPCX 762      23.674  25.550  52.858  0.00  0.00
ATOM     40  C2D POPCX 762      24.098  25.104  54.258  0.00  0.00
ATOM     41  C2E POPCX 762      25.531  24.601  54.478  0.00  0.00
ATOM     42  C2F POPCX 762      25.892  24.594  55.967  0.00  0.00
ATOM     43  C2G POPCX 762      27.147  23.751  56.227  0.00  0.00
ATOM     44  C2H POPCX 762      27.339  23.614  57.737  0.00  0.00
ATOM     45  C2I POPCX 762      26.344  22.729  58.499  0.00  0.00
ATOM     46  C2J POPCX 762      26.321  21.249  58.110  0.00  0.00
ATOM     47  C2K POPCX 762      25.567  20.326  59.062  0.00  0.00
ATOM     48  C2L POPCX 762      26.149  20.300  60.481  0.00  0.00
ATOM     49  C2M POPCX 762      27.234  19.226  60.571  0.00  0.00
ATOM     50  C2N POPCX 762      28.086  19.201  61.850  0.00  0.00
ATOM     51  C2O POPCX 762      29.160  20.247  61.538  0.00  0.00
ATOM     52  C2P POPCX 762      30.281  20.243  62.577  0.00  0.00
ATOM     53  CN1 POPCX 763      11.596 112.112  85.114  0.00  0.00
ATOM     54  CN2 POPCX 763      12.406 109.945  84.445  0.00  0.00
ATOM     55  CN3 POPCX 763      10.637 110.178  86.077  0.00  0.00
ATOM     56  NTM POPCX 763      11.223 110.720  84.836  0.00  0.00
ATOM     57  CA  POPCX 763      10.322 110.664  83.677  0.00  0.00
ATOM     58  CB  POPCX 763       8.958 111.357  83.617  0.00  0.00
ATOM     59  OA  POPCX 763       8.931 112.787  83.676  0.00  0.00
ATOM     60  P   POPCX 763       7.557 113.469  83.187  0.00  0.00
ATOM     61  OB  POPCX 763       6.401 112.784  83.809  0.00  0.00
ATOM     62  OC  POPCX 763       7.590 114.950  83.275  0.00  0.00
ATOM     63  OD  POPCX 763       7.518 113.058  81.627  0.00  0.00
ATOM     64  CC  POPCX 763       8.102 114.100  80.835  0.00  0.00
ATOM     65  CD  POPCX 763       8.932 113.683  79.625  0.00  0.00
ATOM     66  OE  POPCX 763       9.737 114.716  79.043  0.00  0.00
ATOM     67  C1A POPCX 763      10.986 114.983  79.412  0.00  0.00
ATOM     68  OF  POPCX 763      11.379 114.446  80.442  0.00  0.00
ATOM     69  C1B POPCX 763      11.489 116.205  78.740  0.00  0.00
ATOM     70  C1C POPCX 763      12.637 116.772  79.578  0.00  0.00
ATOM     71  C1D POPCX 763      13.931 115.988  79.388  0.00  0.00
ATOM     72  C1E POPCX 763      14.588 116.180  78.017  0.00  0.00
ATOM     73  C1F POPCX 763      16.070 115.808  78.006  0.00  0.00
ATOM     74  C1G POPCX 763      16.756 116.300  76.724  0.00  0.00
ATOM     75  C1H POPCX 763      18.248 116.007  76.603  0.00  0.00
ATOM     76  C1I POPCX 763      19.186 116.583  77.662  0.00  0.00
ATOM     77  C1J POPCX 763      20.000 117.547  77.220  0.00  0.00
ATOM     78  C1K POPCX 763      20.278 117.827  75.749  0.00  0.00
ATOM     79  C1L POPCX 763      19.800 119.184  75.218  0.00  0.00
ATOM     80  C1M POPCX 763      20.257 119.435  73.778  0.00  0.00
ATOM     81  C1N POPCX 763      19.720 120.731  73.167  0.00  0.00
ATOM     82  C1O POPCX 763      20.178 120.782  71.706  0.00  0.00
ATOM     83  C1P POPCX 763      19.641 122.019  70.986  0.00  0.00
ATOM     84  C1Q POPCX 763      19.820 121.898  69.466  0.00  0.00
ATOM     85  C1R POPCX 763      19.293 123.115  68.705  0.00  0.00
ATOM     86  CE  POPCX 763       8.045 112.927  78.637  0.00  0.00
ATOM     87  OG  POPCX 763       6.911 113.621  78.107  0.00  0.00
ATOM     88  C2A POPCX 763       6.253 113.077  77.098  0.00  0.00
ATOM     89  OH  POPCX 763       6.508 111.967  76.619  0.00  0.00
ATOM     90  C2B POPCX 763       5.029 113.820  76.709  0.00  0.00
ATOM     91  C2C POPCX 763       3.792 113.244  77.381  0.00  0.00
ATOM     92  C2D POPCX 763       3.157 112.120  76.552  0.00  0.00
ATOM     93  C2E POPCX 763       2.202 111.266  77.384  0.00  0.00
ATOM     94  C2F POPCX 763       1.717 110.193  76.406  0.00  0.00
ATOM     95  C2G POPCX 763       1.063 109.190  77.358  0.00  0.00
ATOM     96  C2H POPCX 763       0.378 108.046  76.609  0.00  0.00
ATOM     97  C2I POPCX 763      -0.945 108.589  76.070  0.00  0.00
ATOM     98  C2J POPCX 763      -1.710 107.394  75.482  0.00  0.00
ATOM     99  C2K POPCX 763      -3.042 107.717  74.813  0.00  0.00
ATOM    100  C2L POPCX 763      -3.676 106.453  74.225  0.00  0.00
ATOM    101  C2M POPCX 763      -5.178 106.726  74.286  0.00  0.00
ATOM    102  C2N POPCX 763      -5.753 105.964  75.488  0.00  0.00
ATOM    103  C2O POPCX 763      -7.273 106.046  75.499  0.00  0.00
ATOM    104  C2P POPCX 763      -8.059 105.553  76.711  0.00  0.00
ATOM    105  CN1 POPCX 764      15.690  26.098  41.716  0.00  0.00
ATOM    106  CN2 POPCX 764      15.750  27.607  39.864  0.00  0.00
ATOM    107  CN3 POPCX 764      17.309  25.905  40.035  0.00  0.00
ATOM    108  NTM POPCX 764      15.888  26.188  40.266  0.00  0.00
ATOM    109  CA  POPCX 764      14.991  25.312  39.498  0.00  0.00
ATOM    110  CB  POPCX 764      13.461  25.385  39.609  0.00  0.00
ATOM    111  OA  POPCX 764      12.864  25.093  40.870  0.00  0.00
ATOM    112  P   POPCX 764      11.441  25.796  41.141  0.00  0.00
ATOM    113  OB  POPCX 764      10.759  25.861  39.821  0.00  0.00
ATOM    114  OC  POPCX 764      10.715  25.083  42.222  0.00  0.00
ATOM    115  OD  POPCX 764      11.834  27.259  41.659  0.00  0.00
ATOM    116  CC  POPCX 764      12.045  27.311  43.079  0.00  0.00
ATOM    117  CD  POPCX 764      12.659  28.585  43.647  0.00  0.00
ATOM    118  OE  POPCX 764      13.320  28.569  44.906  0.00  0.00
ATOM    119  C1A POPCX 764      14.296  29.405  45.254  0.00  0.00
ATOM    120  OF  POPCX 764      14.872  30.087  44.403  0.00  0.00
ATOM    121  C1B POPCX 764      14.789  29.179  46.624  0.00  0.00
ATOM    122  C1C POPCX 764      15.884  28.114  46.574  0.00  0.00
ATOM    123  C1D POPCX 764      16.708  27.760  47.823  0.00  0.00
ATOM    124  C1E POPCX 764      15.759  27.626  49.024  0.00  0.00
ATOM    125  C1F POPCX 764      16.434  27.071  50.284  0.00  0.00
ATOM    126  C1G POPCX 764      17.590  27.917  50.832  0.00  0.00
ATOM    127  C1H POPCX 764      18.255  27.232  52.022  0.00  0.00
ATOM    128  C1I POPCX 764      19.572  27.889  52.430  0.00  0.00
ATOM    129  C1J POPCX 764      19.943  27.942  53.710  0.00  0.00
ATOM    130  C1K POPCX 764      19.278  27.090  54.791  0.00  0.00
ATOM    131  C1L POPCX 764      19.277  27.601  56.231  0.00  0.00
ATOM    132  C1M POPCX 764      20.658  27.539  56.890  0.00  0.00
ATOM    133  C1N POPCX 764      21.056  26.081  57.081  0.00  0.00
ATOM    134  C1O POPCX 764      21.977  26.057  58.300  0.00  0.00
ATOM    135  C1P POPCX 764      22.235  24.629  58.791  0.00  0.00
ATOM    136  C1Q POPCX 764      22.936  24.724  60.150  0.00  0.00
ATOM    137  C1R POPCX 764      23.123  23.325  60.751  0.00  0.00
ATOM    138  CE  POPCX 764      11.553  29.639  43.537  0.00  0.00
ATOM    139  OG  POPCX 764      10.276  29.253  44.078  0.00  0.00
ATOM    140  C2A POPCX 764       9.291  30.138  44.029  0.00  0.00
ATOM    141  OH  POPCX 764       9.376  30.998  43.148  0.00  0.00
ATOM    142  C2B POPCX 764       8.184  29.713  44.910  0.00  0.00
ATOM    143  C2C POPCX 764       8.482  30.396  46.249  0.00  0.00
ATOM    144  C2D POPCX 764       7.344  30.291  47.270  0.00  0.00
ATOM    145  C2E POPCX 764       7.781  31.035  48.529  0.00  0.00
ATOM    146  C2F POPCX 764       6.824  30.791  49.690  0.00  0.00
ATOM    147  C2G POPCX 764       7.221  31.544  50.959  0.00  0.00
ATOM    148  C2H POPCX 764       7.223  33.074  50.898  0.00  0.00
ATOM    149  C2I POPCX 764       7.072  33.695  52.287  0.00  0.00
ATOM    150  C2J POPCX 764       7.404  35.177  52.115  0.00  0.00
ATOM    151  C2K POPCX 764       7.712  35.849  53.464  0.00  0.00
ATOM    152  C2L POPCX 764       6.402  36.084  54.216  0.00  0.00
ATOM    153  C2M POPCX 764       6.539  36.806  55.555  0.00  0.00
ATOM    154  C2N POPCX 764       5.129  36.949  56.116  0.00  0.00
ATOM    155  C2O POPCX 764       4.827  37.569  57.486  0.00  0.00
ATOM    156  C2P POPCX 764       3.369  37.212  57.778  0.00  0.00
ATOM    157  CN1 POPCX 765      14.915   4.257  84.799  0.00  0.00
ATOM    158  CN2 POPCX 765      15.739   5.129  82.857  0.00  0.00
ATOM    159  CN3 POPCX 765      13.536   5.739  83.609  0.00  0.00
ATOM    160  NTM POPCX 765      14.918   5.506  84.028  0.00  0.00
ATOM    161  CA  POPCX 765      15.454   6.500  84.966  0.00  0.00
ATOM    162  CB  POPCX 765      15.616   7.950  84.484  0.00  0.00
ATOM    163  OA  POPCX 765      16.614   8.154  83.483  0.00  0.00
ATOM    164  P   POPCX 765      16.696   9.684  82.992  0.00  0.00
ATOM    165  OB  POPCX 765      16.212  10.683  83.961  0.00  0.00
ATOM    166  OC  POPCX 765      18.035   9.781  82.380  0.00  0.00
ATOM    167  OD  POPCX 765      15.684   9.698  81.743  0.00  0.00
ATOM    168  CC  POPCX 765      15.919   8.608  80.843  0.00  0.00
ATOM    169  CD  POPCX 765      15.646   8.895  79.363  0.00  0.00
ATOM    170  OE  POPCX 765      15.651   7.785  78.465  0.00  0.00
ATOM    171  C1A POPCX 765      14.585   6.999  78.406  0.00  0.00
ATOM    172  OF  POPCX 765      13.634   7.315  79.117  0.00  0.00
ATOM    173  C1B POPCX 765      14.579   5.938  77.367  0.00  0.00
ATOM    174  C1C POPCX 765      15.015   6.509  76.016  0.00  0.00
ATOM    175  C1D POPCX 765      14.809   5.457  74.918  0.00  0.00
ATOM    176  C1E POPCX 765      13.392   4.869  74.880  0.00  0.00
ATOM    177  C1F POPCX 765      13.175   4.057  73.611  0.00  0.00
ATOM    178  C1G POPCX 765      11.767   3.480  73.443  0.00  0.00
ATOM    179  C1H POPCX 765      11.852   2.319  72.444  0.00  0.00
ATOM    180  C1I POPCX 765      12.619   1.043  72.824  0.00  0.00
ATOM    181  C1J POPCX 765      12.484  -0.078  72.126  0.00  0.00
ATOM    182  C1K POPCX 765      11.693  -0.023  70.816  0.00  0.00
ATOM    183  C1L POPCX 765      11.320  -1.466  70.458  0.00  0.00
ATOM    184  C1M POPCX 765      12.494  -2.360  70.058  0.00  0.00
ATOM    185  C1N POPCX 765      11.930  -3.733  69.700  0.00  0.00
ATOM    186  C1O POPCX 765      13.175  -4.607  69.500  0.00  0.00
ATOM    187  C1P POPCX 765      12.962  -6.038  69.991  0.00  0.00
ATOM    188  C1Q POPCX 765      14.316  -6.731  70.170  0.00  0.00
ATOM    189  C1R POPCX 765      15.005  -6.849  68.810  0.00  0.00
ATOM    190  CE  POPCX 765      16.710   9.981  79.141  0.00  0.00
ATOM    191  OG  POPCX 765      17.993   9.397  78.881  0.00  0.00
ATOM    192  C2A POPCX 765      18.938  10.322  78.739  0.00  0.00
ATOM    193  OH  POPCX 765      18.792  11.531  78.888  0.00  0.00
ATOM    194  C2B POPCX 765      20.231   9.708  78.338  0.00  0.00
ATOM    195  C2C POPCX 765      20.398   9.907  76.828  0.00  0.00
ATOM    196  C2D POPCX 765      21.740   9.423  76.277  0.00  0.00
ATOM    197  C2E POPCX 765      21.977   9.813  74.816  0.00  0.00
ATOM    198  C2F POPCX 765      21.919  11.333  74.685  0.00  0.00
ATOM    199  C2G POPCX 765      22.355  11.814  73.294  0.00  0.00
ATOM    200  C2H POPCX 765      21.907  13.251  73.053  0.00  0.00
ATOM    201  C2I POPCX 765      20.416  13.433  72.754  0.00  0.00
ATOM    202  C2J POPCX 765      20.078  14.931  72.703  0.00  0.00
ATOM    203  C2K POPCX 765      18.577  15.214  72.754  0.00  0.00
ATOM    204  C2L POPCX 765      18.199  16.652  72.383  0.00  0.00
ATOM    205  C2M POPCX 765      18.615  17.705  73.412  0.00  0.00
ATOM    206  C2N POPCX 765      17.988  19.071  73.161  0.00  0.00
ATOM    207  C2O POPCX 765      18.153  19.781  71.810  0.00  0.00
ATOM    208  C2P POPCX 765      17.087  20.855  71.580  0.00  0.00
ATOM    209  CN1 POPCX 766       8.556  48.955  34.420  0.00  0.00
ATOM    210  CN2 POPCX 766       9.295  51.259  35.007  0.00  0.00
ATOM    211  CN3 POPCX 766       7.078  50.608  35.090  0.00  0.00
ATOM    212  NTM POPCX 766       8.441  50.105  35.329  0.00  0.00
ATOM    213  CA  POPCX 766       8.504  49.717  36.740  0.00  0.00
ATOM    214  CB  POPCX 766       7.821  48.454  37.282  0.00  0.00
ATOM    215  OA  POPCX 766       6.391  48.537  37.263  0.00  0.00
ATOM    216  P   POPCX 766       5.738  47.073  37.385  0.00  0.00
ATOM    217  OB  POPCX 766       4.317  47.356  37.126  0.00  0.00
ATOM    218  OC  POPCX 766       6.593  46.097  36.665  0.00  0.00
ATOM    219  OD  POPCX 766       6.042  46.697  38.925  0.00  0.00
ATOM    220  CC  POPCX 766       5.509  47.535  39.945  0.00  0.00
ATOM    221  CD  POPCX 766       5.713  46.857  41.305  0.00  0.00
ATOM    222  OE  POPCX 766       5.031  47.555  42.355  0.00  0.00
ATOM    223  C1A POPCX 766       3.985  46.960  42.927  0.00  0.00
ATOM    224  OF  POPCX 766       3.319  46.026  42.479  0.00  0.00
ATOM    225  C1B POPCX 766       3.521  47.899  43.967  0.00  0.00
ATOM    226  C1C POPCX 766       3.994  47.503  45.367  0.00  0.00
ATOM    227  C1D POPCX 766       3.561  48.432  46.496  0.00  0.00
ATOM    228  C1E POPCX 766       3.946  47.735  47.806  0.00  0.00
ATOM    229  C1F POPCX 766       3.962  48.736  48.965  0.00  0.00
ATOM    230  C1G POPCX 766       4.197  48.039  50.306  0.00  0.00
ATOM    231  C1H POPCX 766       4.042  49.159  51.335  0.00  0.00
ATOM    232  C1I POPCX 766       5.338  49.946  51.513  0.00  0.00
ATOM    233  C1J POPCX 766       5.515  50.688  52.602  0.00  0.00
ATOM    234  C1K POPCX 766       4.417  50.693  53.663  0.00  0.00
ATOM    235  C1L POPCX 766       5.067  50.788  55.042  0.00  0.00
ATOM    236  C1M POPCX 766       3.948  50.843  56.083  0.00  0.00
ATOM    237  C1N POPCX 766       4.600  50.798  57.473  0.00  0.00
ATOM    238  C1O POPCX 766       3.491  50.723  58.524  0.00  0.00
ATOM    239  C1P POPCX 766       3.943  50.707  59.993  0.00  0.00
ATOM    240  C1Q POPCX 766       2.672  51.051  60.774  0.00  0.00
ATOM    241  C1R POPCX 766       2.835  50.784  62.274  0.00  0.00
ATOM    242  CE  POPCX 766       7.195  46.595  41.554  0.00  0.00
ATOM    243  OG  POPCX 766       7.520  45.818  42.705  0.00  0.00
ATOM    244  C2A POPCX 766       7.769  46.380  43.894  0.00  0.00
ATOM    245  OH  POPCX 766       7.532  47.589  43.933  0.00  0.00
ATOM    246  C2B POPCX 766       8.344  45.444  44.874  0.00  0.00
ATOM    247  C2C POPCX 766       7.346  45.340  46.035  0.00  0.00
ATOM    248  C2D POPCX 766       7.902  44.394  47.106  0.00  0.00
ATOM    249  C2E POPCX 766       7.082  44.561  48.386  0.00  0.00
ATOM    250  C2F POPCX 766       7.246  45.893  49.125  0.00  0.00
ATOM    251  C2G POPCX 766       8.715  46.171  49.433  0.00  0.00
ATOM    252  C2H POPCX 766       8.919  47.572  50.001  0.00  0.00
ATOM    253  C2I POPCX 766       8.821  47.523  51.532  0.00  0.00
ATOM    254  C2J POPCX 766       9.074  48.885  52.190  0.00  0.00
ATOM    255  C2K POPCX 766       9.187  48.647  53.690  0.00  0.00
ATOM    256  C2L POPCX 766       9.522  49.860  54.559  0.00  0.00
ATOM    257  C2M POPCX 766       9.375  49.541  56.039  0.00  0.00
ATOM    258  C2N POPCX 766       9.850  50.634  57.007  0.00  0.00
ATOM    259  C2O POPCX 766      11.308  51.061  56.825  0.00  0.00
ATOM    260  C2P POPCX 766      11.754  52.135  57.824  0.00  0.00
ATOM    261  CN1 POPCX 767      10.156  18.205  76.710  0.00  0.00
ATOM    262  CN2 POPCX 767      11.146  16.149  76.211  0.00  0.00
ATOM    263  CN3 POPCX 767      12.477  18.007  77.048  0.00  0.00
ATOM    264  NTM POPCX 767      11.201  17.281  77.150  0.00  0.00
ATOM    265  CA  POPCX 767      11.034  16.891  78.560  0.00  0.00
ATOM    266  CB  POPCX 767       9.748  16.195  79.012  0.00  0.00
ATOM    267  OA  POPCX 767       9.495  14.863  78.554  0.00  0.00
ATOM    268  P   POPCX 767       8.168  14.307  79.266  0.00  0.00
ATOM    269  OB  POPCX 767       7.765  12.915  78.967  0.00  0.00
ATOM    270  OC  POPCX 767       8.177  14.729  80.685  0.00  0.00
ATOM    271  OD  POPCX 767       7.043  15.161  78.496  0.00  0.00
ATOM    272  CC  POPCX 767       7.093  14.800  77.116  0.00  0.00
ATOM    273  CD  POPCX 767       5.950  15.223  76.197  0.00  0.00
ATOM    274  OE  POPCX 767       5.554  14.320  75.158  0.00  0.00
ATOM    275  C1A POPCX 767       4.659  13.436  75.570  0.00  0.00
ATOM    276  OF  POPCX 767       4.160  13.444  76.701  0.00  0.00
ATOM    277  C1B POPCX 767       4.253  12.463  74.531  0.00  0.00
ATOM    278  C1C POPCX 767       4.740  11.086  75.002  0.00  0.00
ATOM    279  C1D POPCX 767       4.385   9.883  74.114  0.00  0.00
ATOM    280  C1E POPCX 767       4.153   8.602  74.915  0.00  0.00
ATOM    281  C1F POPCX 767       3.768   7.449  73.987  0.00  0.00
ATOM    282  C1G POPCX 767       3.535   6.249  74.898  0.00  0.00
ATOM    283  C1H POPCX 767       2.248   5.542  74.440  0.00  0.00
ATOM    284  C1I POPCX 767       2.065   4.232  75.222  0.00  0.00
ATOM    285  C1J POPCX 767       1.400   3.268  74.594  0.00  0.00
ATOM    286  C1K POPCX 767       1.017   3.515  73.134  0.00  0.00
ATOM    287  C1L POPCX 767       0.753   2.222  72.365  0.00  0.00
ATOM    288  C1M POPCX 767       0.719   2.681  70.905  0.00  0.00
ATOM    289  C1N POPCX 767       0.113   1.647  69.967  0.00  0.00
ATOM    290  C1O POPCX 767       0.209   2.086  68.506  0.00  0.00
ATOM    291  C1P POPCX 767       1.619   2.052  67.915  0.00  0.00
ATOM    292  C1Q POPCX 767       2.186   0.665  67.615  0.00  0.00
ATOM    293  C1R POPCX 767       3.334   0.820  66.624  0.00  0.00
ATOM    294  CE  POPCX 767       6.253  16.634  75.695  0.00  0.00
ATOM    295  OG  POPCX 767       7.371  16.719  74.804  0.00  0.00
ATOM    296  C2A POPCX 767       7.236  17.667  73.883  0.00  0.00
ATOM    297  OH  POPCX 767       6.551  18.664  74.103  0.00  0.00
ATOM    298  C2B POPCX 767       8.285  17.542  72.852  0.00  0.00
ATOM    299  C2C POPCX 767       7.765  17.187  71.453  0.00  0.00
ATOM    300  C2D POPCX 767       8.916  16.872  70.482  0.00  0.00
ATOM    301  C2E POPCX 767       8.437  16.369  69.123  0.00  0.00
ATOM    302  C2F POPCX 767       9.511  15.573  68.383  0.00  0.00
ATOM    303  C2G POPCX 767       9.031  15.169  66.984  0.00  0.00
ATOM    304  C2H POPCX 767      10.203  14.705  66.113  0.00  0.00
ATOM    305  C2I POPCX 767       9.785  14.031  64.814  0.00  0.00
ATOM    306  C2J POPCX 767       9.032  12.738  65.126  0.00  0.00
ATOM    307  C2K POPCX 767       8.975  11.776  63.927  0.00  0.00
ATOM    308  C2L POPCX 767       8.272  12.241  62.648  0.00  0.00
ATOM    309  C2M POPCX 767       7.787  11.038  61.839  0.00  0.00
ATOM    310  C2N POPCX 767       7.072  11.683  60.649  0.00  0.00
ATOM    311  C2O POPCX 767       7.286  10.703  59.490  0.00  0.00
ATOM    312  C2P POPCX 767       8.614  10.929  58.769  0.00  0.00
ATOM    313  CN1 POPCX 768     118.681 117.268  45.419  0.00  0.00
ATOM    314  CN2 POPCX 768     119.634 118.111  43.487  0.00  0.00
ATOM    315  CN3 POPCX 768     118.615 115.925  43.381  0.00  0.00
ATOM    316  NTM POPCX 768     118.519 117.276  43.959  0.00  0.00
ATOM    317  CA  POPCX 768     117.256 117.869  43.520  0.00  0.00
ATOM    318  CB  POPCX 768     116.679 119.246  43.869  0.00  0.00
ATOM    319  OA  POPCX 768     117.633 120.271  43.597  0.00  0.00
ATOM    320  P   POPCX 768     117.247 121.719  44.176  0.00  0.00
ATOM    321  OB  POPCX 768     118.031 122.612  43.295  0.00  0.00
ATOM    322  OC  POPCX 768     115.776 121.852  44.298  0.00  0.00
ATOM    323  OD  POPCX 768     117.929 121.484  45.616  0.00  0.00
ATOM    324  CC  POPCX 768     119.277 121.961  45.514  0.00  0.00
ATOM    325  CD  POPCX 768     120.037 122.096  46.833  0.00  0.00
ATOM    326  OE  POPCX 768     120.304 120.898  47.564  0.00  0.00
ATOM    327  C1A POPCX 768     121.418 120.194  47.394  0.00  0.00
ATOM    328  OF  POPCX 768     122.065 120.436  46.373  0.00  0.00
ATOM    329  C1B POPCX 768     121.435 119.015  48.285  0.00  0.00
ATOM    330  C1C POPCX 768     122.715 119.102  49.123  0.00  0.00
ATOM    331  C1D POPCX 768     122.701 118.123  50.294  0.00  0.00
ATOM    332  C1E POPCX 768     123.691 118.459  51.413  0.00  0.00
ATOM    333  C1F POPCX 768     123.536 117.600  52.674  0.00  0.00
ATOM    334  C1G POPCX 768     122.216 117.864  53.405  0.00  0.00
ATOM    335  C1H POPCX 768     122.102 116.874  54.566  0.00  0.00
ATOM    336  C1I POPCX 768     122.399 115.396  54.287  0.00  0.00
ATOM    337  C1J POPCX 768     122.555 114.557  55.308  0.00  0.00
ATOM    338  C1K POPCX 768     122.454 115.048  56.758  0.00  0.00
ATOM    339  C1L POPCX 768     123.647 114.585  57.607  0.00  0.00
ATOM    340  C1M POPCX 768     123.507 114.896  59.097  0.00  0.00
ATOM    341  C1N POPCX 768     124.671 114.323  59.906  0.00  0.00
ATOM    342  C1O POPCX 768     124.354 113.903  61.337  0.00  0.00
ATOM    343  C1P POPCX 768     123.799 115.011  62.246  0.00  0.00
ATOM    344  C1Q POPCX 768     123.594 114.361  63.607  0.00  0.00
ATOM    345  C1R POPCX 768     122.520 113.275  63.619  0.00  0.00
ATOM    346  CE  POPCX 768     119.213 123.193  47.513  0.00  0.00
ATOM    347  OG  POPCX 768     119.968 124.227  48.141  0.00  0.00
ATOM    348  C2A POPCX 768     119.244 125.134  48.791  0.00  0.00
ATOM    349  OH  POPCX 768     118.025 125.038  48.852  0.00  0.00
ATOM    350  C2B POPCX 768     120.019 126.209  49.459  0.00  0.00
ATOM    351  C2C POPCX 768     120.152 125.881  50.949  0.00  0.00
ATOM    352  C2D POPCX 768     121.148 126.867  51.577  0.00  0.00
ATOM    353  C2E POPCX 768     121.301 126.589  53.067  0.00  0.00
ATOM    354  C2F POPCX 768     122.567 127.356  53.475  0.00  0.00
ATOM    355  C2G POPCX 768     123.112 126.840  54.805  0.00  0.00
ATOM    356  C2H POPCX 768     122.260 127.377  55.945  0.00  0.00
ATOM    357  C2I POPCX 768     122.225 126.668  57.306  0.00  0.00
ATOM    358  C2J POPCX 768     121.822 125.216  57.068  0.00  0.00
ATOM    359  C2K POPCX 768     121.187 124.594  58.319  0.00  0.00
ATOM    360  C2L POPCX 768     122.250 124.210  59.359  0.00  0.00
ATOM    361  C2M POPCX 768     121.453 123.727  60.570  0.00  0.00
ATOM    362  C2N POPCX 768     122.417 123.103  61.580  0.00  0.00
ATOM    363  C2O POPCX 768     121.731 122.691  62.891  0.00  0.00
ATOM    364  C2P POPCX 768     122.696 121.937  63.801  0.00  0.00
ATOM    365  CN1 POPCX 769      55.882  16.304  82.715  0.00  0.00
ATOM    366  CN2 POPCX 769      56.524  14.198  83.506  0.00  0.00
ATOM    367  CN3 POPCX 769      58.055  16.016  83.623  0.00  0.00
ATOM    368  NTM POPCX 769      56.637  15.639  83.785  0.00  0.00
ATOM    369  CA  POPCX 769      56.137  15.878  85.145  0.00  0.00
ATOM    370  CB  POPCX 769      55.820  17.306  85.594  0.00  0.00
ATOM    371  OA  POPCX 769      56.946  18.182  85.602  0.00  0.00
ATOM    372  P   POPCX 769      56.628  19.640  85.001  0.00  0.00
ATOM    373  OB  POPCX 769      55.297  19.914  85.602  0.00  0.00
ATOM    374  OC  POPCX 769      57.763  20.536  85.329  0.00  0.00
ATOM    375  OD  POPCX 769      56.538  19.328  83.431  0.00  0.00
ATOM    376  CC  POPCX 769      57.705  19.773  82.730  0.00  0.00
ATOM    377  CD  POPCX 769      57.734  19.652  81.210  0.00  0.00
ATOM    378  OE  POPCX 769      59.001  20.068  80.708  0.00  0.00
ATOM    379  C1A POPCX 769      60.035  19.253  80.908  0.00  0.00
ATOM    380  OF  POPCX 769      59.971  18.234  81.599  0.00  0.00
ATOM    381  C1B POPCX 769      61.242  19.719  80.186  0.00  0.00
ATOM    382  C1C POPCX 769      61.264  19.037  78.817  0.00  0.00
ATOM    383  C1D POPCX 769      62.562  19.253  78.045  0.00  0.00
ATOM    384  C1E POPCX 769      62.645  20.633  77.384  0.00  0.00
ATOM    385  C1F POPCX 769      63.713  20.767  76.302  0.00  0.00
ATOM    386  C1G POPCX 769      65.183  20.795  76.721  0.00  0.00
ATOM    387  C1H POPCX 769      65.959  21.378  75.539  0.00  0.00
ATOM    388  C1I POPCX 769      67.448  21.666  75.778  0.00  0.00
ATOM    389  C1J POPCX 769      68.022  22.678  75.136  0.00  0.00
ATOM    390  C1K POPCX 769      67.138  23.313  74.056  0.00  0.00
ATOM    391  C1L POPCX 769      67.668  22.984  72.656  0.00  0.00
ATOM    392  C1M POPCX 769      66.894  23.479  71.426  0.00  0.00
ATOM    393  C1N POPCX 769      67.106  24.990  71.385  0.00  0.00
ATOM    394  C1O POPCX 769      66.753  25.467  69.975  0.00  0.00
ATOM    395  C1P POPCX 769      67.185  26.909  69.713  0.00  0.00
ATOM    396  C1Q POPCX 769      68.524  26.995  68.971  0.00  0.00
ATOM    397  C1R POPCX 769      69.067  28.427  68.979  0.00  0.00
ATOM    398  CE  POPCX 769      56.459  20.425  80.830  0.00  0.00
ATOM    399  OG  POPCX 769      55.692  19.750  79.822  0.00  0.00
ATOM    400  C2A POPCX 769      54.518  20.314  79.522  0.00  0.00
ATOM    401  OH  POPCX 769      54.253  21.423  79.981  0.00  0.00
ATOM    402  C2B POPCX 769      53.612  19.528  78.654  0.00  0.00
ATOM    403  C2C POPCX 769      53.797  20.138  77.263  0.00  0.00
ATOM    404  C2D POPCX 769      53.281  19.184  76.185  0.00  0.00
ATOM    405  C2E POPCX 769      53.747  19.605  74.794  0.00  0.00
ATOM    406  C2F POPCX 769      55.060  18.921  74.393  0.00  0.00
ATOM    407  C2G POPCX 769      55.348  19.121  72.903  0.00  0.00
ATOM    408  C2H POPCX 769      56.442  18.216  72.322  0.00  0.00
ATOM    409  C2I POPCX 769      56.957  18.888  71.051  0.00  0.00
ATOM    410  C2J POPCX 769      57.860  18.071  70.121  0.00  0.00
ATOM    411  C2K POPCX 769      58.415  18.913  68.970  0.00  0.00
ATOM    412  C2L POPCX 769      59.138  18.056  67.920  0.00  0.00
ATOM    413  C2M POPCX 769      60.471  17.583  68.499  0.00  0.00
ATOM    414  C2N POPCX 769      61.490  17.587  67.348  0.00  0.00
ATOM    415  C2O POPCX 769      62.834  16.964  67.717  0.00  0.00
ATOM    416  C2P POPCX 769      63.761  17.288  66.546  0.00  0.00
ATOM    417  CN1 POPCX 770     115.534   3.755  40.597  0.00  0.00
ATOM    418  CN2 POPCX 770     116.045   1.659  41.508  0.00  0.00
ATOM    419  CN3 POPCX 770     117.527   3.397  41.905  0.00  0.00
ATOM    420  NTM POPCX 770     116.088   3.099  41.787  0.00  0.00
ATOM    421  CA  POPCX 770     115.228   3.406  42.927  0.00  0.00
ATOM    422  CB  POPCX 770     115.641   3.020  44.357  0.00  0.00
ATOM    423  OA  POPCX 770     116.859   3.616  44.795  0.00  0.00
ATOM    424  P   POPCX 770     117.111   3.429  46.375  0.00  0.00
ATOM    425  OB  POPCX 770     116.919   1.999  46.687  0.00  0.00
ATOM    426  OC  POPCX 770     118.459   4.016  46.563  0.00  0.00
ATOM    427  OD  POPCX 770     115.958   4.274  47.116  0.00  0.00
ATOM    428  CC  POPCX 770     116.472   5.537  47.574  0.00  0.00
ATOM    429  CD  POPCX 770     115.469   6.283  48.464  0.00  0.00
ATOM    430  OE  POPCX 770     115.943   7.566  48.902  0.00  0.00
ATOM    431  C1A POPCX 770     115.646   8.674  48.231  0.00  0.00
ATOM    432  OF  POPCX 770     114.856   8.509  47.302  0.00  0.00
ATOM    433  C1B POPCX 770     116.411   9.888  48.589  0.00  0.00
ATOM    434  C1C POPCX 770     115.386  10.843  49.200  0.00  0.00
ATOM    435  C1D POPCX 770     116.201  12.038  49.688  0.00  0.00
ATOM    436  C1E POPCX 770     115.424  13.354  49.617  0.00  0.00
ATOM    437  C1F POPCX 770     116.468  14.469  49.495  0.00  0.00
ATOM    438  C1G POPCX 770     115.771  15.816  49.354  0.00  0.00
ATOM    439  C1H POPCX 770     115.319  16.435  50.684  0.00  0.00
ATOM    440  C1I POPCX 770     114.762  17.842  50.503  0.00  0.00
ATOM    441  C1J POPCX 770     113.491  18.035  50.874  0.00  0.00
ATOM    442  C1K POPCX 770     112.798  16.833  51.526  0.00  0.00
ATOM    443  C1L POPCX 770     112.047  17.280  52.777  0.00  0.00
ATOM    444  C1M POPCX 770     111.484  16.118  53.608  0.00  0.00
ATOM    445  C1N POPCX 770     110.573  16.534  54.769  0.00  0.00
ATOM    446  C1O POPCX 770     110.320  15.344  55.700  0.00  0.00
ATOM    447  C1P POPCX 770     110.157  13.943  55.092  0.00  0.00
ATOM    448  C1Q POPCX 770     109.413  12.900  55.924  0.00  0.00
ATOM    449  C1R POPCX 770     109.399  11.579  55.135  0.00  0.00
ATOM    450  CE  POPCX 770     115.055   5.252  49.506  0.00  0.00
ATOM    451  OG  POPCX 770     114.034   5.628  50.436  0.00  0.00
ATOM    452  C2A POPCX 770     113.570   4.646  51.198  0.00  0.00
ATOM    453  OH  POPCX 770     114.016   3.498  51.118  0.00  0.00
ATOM    454  C2B POPCX 770     112.629   5.032  52.278  0.00  0.00
ATOM    455  C2C POPCX 770     113.230   5.127  53.678  0.00  0.00
ATOM    456  C2D POPCX 770     112.210   5.293  54.798  0.00  0.00
ATOM    457  C2E POPCX 770     111.433   6.599  54.558  0.00  0.00
ATOM    458  C2F POPCX 770     110.462   7.135  55.608  0.00  0.00
ATOM    459  C2G POPCX 770     111.241   7.600  56.837  0.00  0.00
ATOM    460  C2H POPCX 770     110.408   8.367  57.867  0.00  0.00
ATOM    461  C2I POPCX 770     111.325   9.072  58.866  0.00  0.00
ATOM    462  C2J POPCX 770     110.634   9.510  60.156  0.00  0.00
ATOM    463  C2K POPCX 770     111.480  10.495  60.974  0.00  0.00
ATOM    464  C2L POPCX 770     112.744   9.812  61.493  0.00  0.00
ATOM    465  C2M POPCX 770     113.432  10.487  62.682  0.00  0.00
ATOM    466  C2N POPCX 770     114.316  11.701  62.390  0.00  0.00
ATOM    467  C2O POPCX 770     114.935  12.116  63.729  0.00  0.00
ATOM    468  C2P POPCX 770     116.060  13.151  63.727  0.00  0.00
ATOM    469  CN1 POPCX 771      16.863  26.870  77.744  0.00  0.00
ATOM    470  CN2 POPCX 771      15.258  27.430  76.135  0.00  0.00
ATOM    471  CN3 POPCX 771      14.535  26.509  78.167  0.00  0.00
ATOM    472  NTM POPCX 771      15.510  27.433  77.575  0.00  0.00
ATOM    473  CA  POPCX 771      15.563  28.794  78.124  0.00  0.00
ATOM    474  CB  POPCX 771      14.478  29.868  78.114  0.00  0.00
ATOM    475  OA  POPCX 771      13.151  29.332  78.175  0.00  0.00
ATOM    476  P   POPCX 771      12.035  30.456  77.905  0.00  0.00
ATOM    477  OB  POPCX 771      10.788  29.810  78.367  0.00  0.00
ATOM    478  OC  POPCX 771      12.489  31.759  78.454  0.00  0.00
ATOM    479  OD  POPCX 771      11.994  30.294  76.306  0.00  0.00
ATOM    480  CC  POPCX 771      11.189  29.189  75.878  0.00  0.00
ATOM    481  CD  POPCX 771      11.159  28.818  74.388  0.00  0.00
ATOM    482  OE  POPCX 771      10.405  27.654  74.030  0.00  0.00
ATOM    483  C1A POPCX 771       9.223  27.907  73.491  0.00  0.00
[truncated: 1,441,376 more chars]
