# Supplementary material for: Identification of a 3rd Na+ Binding Site of the Glycine Transporter, GlyT2
Source: PLoS One. 2016 Jun 23;11(6):e0157583. doi: 10.1371/journal.pone.0157583 (PMC4919009; doi:10.1371/journal.pone.0157583)
Supplement: S4 File — Taken from Run 2 of 5 MD production runs, at time = 48 ns. (PDB) [file pone.0157583.s004.pdb]

HEADER Representative membrane-embedded GlyT2 homology model from MD
HEADER simulation 2 (production run), time=48ns
HEADER Subramanian, N, et al. PLoS One 
CRYST1    0.000    0.000    0.000  90.00  90.00  90.00 P 1           1
ATOM      1  MN1 LYSHX 189      51.518  52.842  94.846  0.00  0.00
ATOM      2  MN2 LYSHX 189      52.535  53.153  93.667  0.00  0.00
ATOM      3  N   LYSHX 189      52.085  52.769  94.248  0.00  0.00
ATOM      4  H1  LYSHX 189      51.399  52.907  94.961  0.00  0.00
ATOM      5  H2  LYSHX 189      52.898  53.314  94.457  0.00  0.00
ATOM      6  H3  LYSHX 189      51.712  53.054  93.365  0.00  0.00
ATOM      7  CA  LYSHX 189      52.451  51.346  94.188  0.00  0.00
ATOM      8  CB  LYSHX 189      52.999  50.902  95.546  0.00  0.00
ATOM      9  CG  LYSHX 189      54.306  51.555  96.000  0.00  0.00
ATOM     10  CD  LYSHX 189      55.659  51.498  95.286  0.00  0.00
ATOM     11  CE  LYSHX 189      56.714  52.291  96.060  0.00  0.00
ATOM     12 MNZ1 LYSHX 189      58.281  51.287  95.775  0.00  0.00
ATOM     13 MNZ2 LYSHX 189      58.379  52.817  95.359  0.00  0.00
ATOM     14  NZ  LYSHX 189      58.106  52.085  95.635  0.00  0.00
ATOM     15  HZ1 LYSHX 189      58.363  51.131  95.786  0.00  0.00
ATOM     16  HZ2 LYSHX 189      58.193  52.305  94.664  0.00  0.00
ATOM     17  HZ3 LYSHX 189      58.709  52.681  96.168  0.00  0.00
ATOM     18  C   LYSHX 189      51.253  50.431  93.926  0.00  0.00
ATOM     19  O   LYSHX 189      50.220  50.634  94.562  0.00  0.00
ATOM     20  N   ALA X 190      51.539  49.346  93.211  0.00  0.00
ATOM     21  H   ALA X 190      52.421  49.231  92.756  0.00  0.00
ATOM     22  CA  ALA X 190      50.625  48.213  93.009  0.00  0.00
ATOM     23  CB  ALA X 190      51.130  47.246  91.936  0.00  0.00
ATOM     24  C   ALA X 190      50.306  47.493  94.322  0.00  0.00
ATOM     25  O   ALA X 190      51.182  46.953  94.995  0.00  0.00
ATOM     26  N   ARG X 191      48.998  47.344  94.511  0.00  0.00
ATOM     27  H   ARG X 191      48.335  47.629  93.819  0.00  0.00
ATOM     28  CA  ARG X 191      48.362  46.765  95.704  0.00  0.00
ATOM     29  CB  ARG X 191      46.935  47.316  95.632  0.00  0.00
ATOM     30  CG  ARG X 191      46.850  48.843  95.583  0.00  0.00
ATOM     31  CD  ARG X 191      45.419  49.374  95.483  0.00  0.00
ATOM     32  NE  ARG X 191      45.376  50.806  95.157  0.00  0.00
ATOM     33  HE  ARG X 191      45.814  51.041  94.288  0.00  0.00
ATOM     34  CZ  ARG X 191      44.830  51.791  95.884  0.00  0.00
ATOM     35  NH1 ARG X 191      44.324  51.550  97.101  0.00  0.00
ATOM     36 HH11 ARG X 191      44.350  50.624  97.480  0.00  0.00
ATOM     37 HH12 ARG X 191      43.918  52.296  97.630  0.00  0.00
ATOM     38  NH2 ARG X 191      44.987  53.087  95.583  0.00  0.00
ATOM     39 HH21 ARG X 191      45.531  53.354  94.787  0.00  0.00
ATOM     40 HH22 ARG X 191      44.560  53.788  96.154  0.00  0.00
ATOM     41  C   ARG X 191      48.436  45.237  95.745  0.00  0.00
ATOM     42  O   ARG X 191      48.264  44.580  96.769  0.00  0.00
ATOM     43  N   GLY X 192      48.447  44.684  94.536  0.00  0.00
ATOM     44  H   GLY X 192      48.315  45.220  93.702  0.00  0.00
ATOM     45  CA  GLY X 192      48.649  43.248  94.297  0.00  0.00
ATOM     46  C   GLY X 192      48.437  42.842  92.837  0.00  0.00
ATOM     47  O   GLY X 192      49.104  43.408  91.973  0.00  0.00
ATOM     48  N   ASN X 193      47.667  41.781  92.608  0.00  0.00
ATOM     49  H   ASN X 193      47.183  41.270  93.318  0.00  0.00
ATOM     50  CA  ASN X 193      47.508  41.312  91.224  0.00  0.00
ATOM     51  CB  ASN X 193      47.269  39.802  91.183  0.00  0.00
ATOM     52  CG  ASN X 193      47.589  39.233  89.799  0.00  0.00
ATOM     53  OD1 ASN X 193      46.681  38.983  89.009  0.00  0.00
ATOM     54  ND2 ASN X 193      48.840  38.820  89.613  0.00  0.00
ATOM     55 HD21 ASN X 193      49.506  38.892  90.355  0.00  0.00
ATOM     56 HD22 ASN X 193      49.114  38.438  88.731  0.00  0.00
ATOM     57  C   ASN X 193      46.317  42.012  90.565  0.00  0.00
ATOM     58  O   ASN X 193      45.342  42.231  91.282  0.00  0.00
ATOM     59  N   TRP X 194      46.450  42.314  89.276  0.00  0.00
ATOM     60  H   TRP X 194      47.318  42.161  88.805  0.00  0.00
ATOM     61  CA  TRP X 194      45.440  42.880  88.370  0.00  0.00
ATOM     62  CB  TRP X 194      46.017  43.285  87.011  0.00  0.00
ATOM     63  CG  TRP X 194      45.011  43.780  85.970  0.00  0.00
ATOM     64  CD1 TRP X 194      44.255  43.100  85.114  0.00  0.00
ATOM     65  HD1 TRP X 194      44.277  42.024  84.947  0.00  0.00
ATOM     66  CD2 TRP X 194      44.646  45.121  85.911  0.00  0.00
ATOM     67  NE1 TRP X 194      43.466  43.976  84.497  0.00  0.00
ATOM     68  HE1 TRP X 194      42.805  43.730  83.787  0.00  0.00
ATOM     69  CE2 TRP X 194      43.659  45.216  84.937  0.00  0.00
ATOM     70  CE3 TRP X 194      45.095  46.231  86.617  0.00  0.00
ATOM     71  HE3 TRP X 194      45.763  46.106  87.469  0.00  0.00
ATOM     72  CZ2 TRP X 194      43.163  46.488  84.678  0.00  0.00
ATOM     73  HZ2 TRP X 194      42.346  46.597  83.964  0.00  0.00
ATOM     74  CZ3 TRP X 194      44.686  47.502  86.231  0.00  0.00
ATOM     75  HZ3 TRP X 194      45.157  48.387  86.656  0.00  0.00
ATOM     76  CH2 TRP X 194      43.666  47.629  85.294  0.00  0.00
ATOM     77  HH2 TRP X 194      43.266  48.611  85.045  0.00  0.00
ATOM     78  C   TRP X 194      44.259  41.913  88.268  0.00  0.00
ATOM     79  O   TRP X 194      44.389  40.754  87.877  0.00  0.00
ATOM     80  N   SER X 195      43.050  42.362  88.599  0.00  0.00
ATOM     81  H   SER X 195      42.891  43.305  88.893  0.00  0.00
ATOM     82  CA  SER X 195      41.840  41.530  88.569  0.00  0.00
ATOM     83  CB  SER X 195      40.630  42.205  89.216  0.00  0.00
ATOM     84  OG  SER X 195      40.852  42.154  90.628  0.00  0.00
ATOM     85  HG  SER X 195      41.168  43.053  90.927  0.00  0.00
ATOM     86  C   SER X 195      41.324  41.052  87.209  0.00  0.00
ATOM     87  O   SER X 195      41.118  41.881  86.324  0.00  0.00
ATOM     88  N   SER X 196      41.101  39.742  87.257  0.00  0.00
ATOM     89  H   SER X 196      41.157  39.249  88.124  0.00  0.00
ATOM     90  CA  SER X 196      40.760  38.839  86.147  0.00  0.00
ATOM     91  CB  SER X 196      39.394  39.146  85.531  0.00  0.00
ATOM     92  OG  SER X 196      39.167  38.403  84.330  0.00  0.00
ATOM     93  HG  SER X 196      38.223  38.559  84.040  0.00  0.00
ATOM     94  C   SER X 196      41.846  38.884  85.071  0.00  0.00
ATOM     95  O   SER X 196      41.922  39.830  84.290  0.00  0.00
ATOM     96  N   LYSHX 197      42.443  37.700  84.973  0.00  0.00
ATOM     97  H   LYSHX 197      42.184  36.941  85.571  0.00  0.00
ATOM     98  CA  LYSHX 197      43.510  37.321  84.035  0.00  0.00
ATOM     99  CB  LYSHX 197      44.097  35.943  84.353  0.00  0.00
ATOM    100  CG  LYSHX 197      44.912  36.065  85.643  0.00  0.00
ATOM    101  CD  LYSHX 197      46.056  37.077  85.539  0.00  0.00
ATOM    102  CE  LYSHX 197      47.241  36.638  84.677  0.00  0.00
ATOM    103 MNZ1 LYSHX 197      47.800  38.429  84.511  0.00  0.00
ATOM    104 MNZ2 LYSHX 197      48.945  37.403  84.913  0.00  0.00
ATOM    105  NZ  LYSHX 197      48.215  37.738  84.708  0.00  0.00
ATOM    106  HZ1 LYSHX 197      47.757  38.597  84.475  0.00  0.00
ATOM    107  HZ2 LYSHX 197      48.610  37.809  85.623  0.00  0.00
ATOM    108  HZ3 LYSHX 197      48.942  37.560  84.044  0.00  0.00
ATOM    109  C   LYSHX 197      43.071  37.398  82.571  0.00  0.00
ATOM    110  O   LYSHX 197      43.882  37.924  81.810  0.00  0.00
ATOM    111  N   LEU X 198      41.778  37.157  82.381  0.00  0.00
ATOM    112  H   LEU X 198      41.166  36.791  83.082  0.00  0.00
ATOM    113  CA  LEU X 198      41.179  37.440  81.068  0.00  0.00
ATOM    114  CB  LEU X 198      39.687  37.105  81.052  0.00  0.00
ATOM    115  CG  LEU X 198      39.277  35.635  80.934  0.00  0.00
ATOM    116  CD1 LEU X 198      37.857  35.348  81.427  0.00  0.00
ATOM    117  CD2 LEU X 198      39.541  35.373  79.450  0.00  0.00
ATOM    118  C   LEU X 198      41.164  38.884  80.565  0.00  0.00
ATOM    119  O   LEU X 198      41.648  39.135  79.461  0.00  0.00
ATOM    120  N   ASP X 199      40.887  39.795  81.495  0.00  0.00
ATOM    121  H   ASP X 199      40.586  39.545  82.415  0.00  0.00
ATOM    122  CA  ASP X 199      40.996  41.244  81.273  0.00  0.00
ATOM    123  CB  ASP X 199      40.324  42.074  82.368  0.00  0.00
ATOM    124  CG  ASP X 199      40.441  43.589  82.189  0.00  0.00
ATOM    125  OD1 ASP X 199      39.376  44.239  82.276  0.00  0.00
ATOM    126  OD2 ASP X 199      41.599  44.056  82.120  0.00  0.00
ATOM    127  C   ASP X 199      42.441  41.676  81.022  0.00  0.00
ATOM    128  O   ASP X 199      42.686  42.454  80.100  0.00  0.00
ATOM    129  N   PHE X 200      43.384  41.080  81.748  0.00  0.00
ATOM    130  H   PHE X 200      43.170  40.435  82.481  0.00  0.00
ATOM    131  CA  PHE X 200      44.822  41.307  81.545  0.00  0.00
ATOM    132  CB  PHE X 200      45.522  40.627  82.724  0.00  0.00
ATOM    133  CG  PHE X 200      47.027  40.903  82.756  0.00  0.00
ATOM    134  CD1 PHE X 200      47.432  42.072  83.390  0.00  0.00
ATOM    135  HD1 PHE X 200      46.715  42.841  83.675  0.00  0.00
ATOM    136  CD2 PHE X 200      47.923  39.935  82.317  0.00  0.00
ATOM    137  HD2 PHE X 200      47.567  39.006  81.872  0.00  0.00
ATOM    138  CE1 PHE X 200      48.792  42.217  83.643  0.00  0.00
ATOM    139  HE1 PHE X 200      49.135  43.050  84.255  0.00  0.00
ATOM    140  CE2 PHE X 200      49.284  40.181  82.459  0.00  0.00
ATOM    141  HE2 PHE X 200      50.010  39.481  82.046  0.00  0.00
ATOM    142  CZ  PHE X 200      49.719  41.319  83.129  0.00  0.00
ATOM    143  HZ  PHE X 200      50.787  41.507  83.250  0.00  0.00
ATOM    144  C   PHE X 200      45.393  40.858  80.199  0.00  0.00
ATOM    145  O   PHE X 200      45.915  41.709  79.480  0.00  0.00
ATOM    146  N   ILE X 201      45.156  39.622  79.772  0.00  0.00
ATOM    147  H   ILE X 201      44.597  38.983  80.302  0.00  0.00
ATOM    148  CA  ILE X 201      45.659  39.038  78.520  0.00  0.00
ATOM    149  CB  ILE X 201      45.300  37.552  78.442  0.00  0.00
ATOM    150  CG1 ILE X 201      45.985  36.733  79.538  0.00  0.00
ATOM    151  CG2 ILE X 201      45.487  36.888  77.077  0.00  0.00
ATOM    152  CD  ILE X 201      47.503  36.894  79.644  0.00  0.00
ATOM    153  C   ILE X 201      45.095  39.749  77.289  0.00  0.00
ATOM    154  O   ILE X 201      45.901  40.194  76.473  0.00  0.00
ATOM    155  N   LEU X 202      43.804  40.061  77.369  0.00  0.00
ATOM    156  H   LEU X 202      43.218  39.739  78.115  0.00  0.00
ATOM    157  CA  LEU X 202      43.118  40.903  76.379  0.00  0.00
ATOM    158  CB  LEU X 202      41.658  40.900  76.836  0.00  0.00
ATOM    159  CG  LEU X 202      40.668  40.586  75.712  0.00  0.00
ATOM    160  CD1 LEU X 202      39.275  40.290  76.273  0.00  0.00
ATOM    161  CD2 LEU X 202      40.761  41.594  74.565  0.00  0.00
ATOM    162  C   LEU X 202      43.619  42.326  76.123  0.00  0.00
ATOM    163  O   LEU X 202      44.129  42.537  75.024  0.00  0.00
ATOM    164  N   SER X 203      43.963  42.973  77.234  0.00  0.00
ATOM    165  H   SER X 203      43.868  42.575  78.146  0.00  0.00
ATOM    166  CA  SER X 203      44.514  44.335  77.205  0.00  0.00
ATOM    167  CB  SER X 203      44.420  44.901  78.624  0.00  0.00
ATOM    168  OG  SER X 203      43.073  44.998  79.098  0.00  0.00
ATOM    169  HG  SER X 203      42.863  44.167  79.613  0.00  0.00
ATOM    170  C   SER X 203      45.975  44.356  76.753  0.00  0.00
ATOM    171  O   SER X 203      46.276  45.069  75.797  0.00  0.00
ATOM    172  N   MET X 204      46.711  43.289  77.049  0.00  0.00
ATOM    173  H   MET X 204      46.397  42.607  77.711  0.00  0.00
ATOM    174  CA  MET X 204      48.028  42.965  76.483  0.00  0.00
ATOM    175  CB  MET X 204      48.708  41.736  77.092  0.00  0.00
ATOM    176  CG  MET X 204      49.196  41.863  78.537  0.00  0.00
ATOM    177  SD  MET X 204      50.397  43.216  78.810  0.00  0.00
ATOM    178  CE  MET X 204      51.084  42.735  80.379  0.00  0.00
ATOM    179  C   MET X 204      48.145  42.865  74.961  0.00  0.00
ATOM    180  O   MET X 204      49.055  43.458  74.381  0.00  0.00
ATOM    181  N   VAL X 205      47.122  42.339  74.294  0.00  0.00
ATOM    182  H   VAL X 205      46.280  42.055  74.753  0.00  0.00
ATOM    183  CA  VAL X 205      47.104  42.117  72.841  0.00  0.00
ATOM    184  CB  VAL X 205      46.053  41.043  72.558  0.00  0.00
ATOM    185  CG1 VAL X 205      46.032  40.713  71.064  0.00  0.00
ATOM    186  CG2 VAL X 205      46.295  39.692  73.233  0.00  0.00
ATOM    187  C   VAL X 205      46.900  43.411  72.050  0.00  0.00
ATOM    188  O   VAL X 205      47.592  43.528  71.040  0.00  0.00
ATOM    189  N   GLY X 206      46.193  44.388  72.610  0.00  0.00
ATOM    190  H   GLY X 206      45.685  44.276  73.464  0.00  0.00
ATOM    191  CA  GLY X 206      46.103  45.724  72.001  0.00  0.00
ATOM    192  C   GLY X 206      47.464  46.406  71.839  0.00  0.00
ATOM    193  O   GLY X 206      47.863  46.712  70.717  0.00  0.00
ATOM    194  N   TYR X 207      48.267  46.400  72.900  0.00  0.00
ATOM    195  H   TYR X 207      47.940  46.163  73.815  0.00  0.00
ATOM    196  CA  TYR X 207      49.696  46.738  72.843  0.00  0.00
ATOM    197  CB  TYR X 207      50.313  46.666  74.241  0.00  0.00
ATOM    198  CG  TYR X 207      49.541  47.517  75.250  0.00  0.00
ATOM    199  CD1 TYR X 207      49.892  48.849  75.433  0.00  0.00
ATOM    200  HD1 TYR X 207      50.449  49.382  74.662  0.00  0.00
ATOM    201  CD2 TYR X 207      48.792  46.858  76.219  0.00  0.00
ATOM    202  HD2 TYR X 207      48.552  45.802  76.093  0.00  0.00
ATOM    203  CE1 TYR X 207      49.528  49.496  76.609  0.00  0.00
ATOM    204  HE1 TYR X 207      49.811  50.538  76.762  0.00  0.00
ATOM    205  CE2 TYR X 207      48.348  47.538  77.348  0.00  0.00
ATOM    206  HE2 TYR X 207      47.645  47.065  78.034  0.00  0.00
ATOM    207  CZ  TYR X 207      48.807  48.827  77.591  0.00  0.00
ATOM    208  OH  TYR X 207      48.845  49.085  78.927  0.00  0.00
ATOM    209  HH  TYR X 207      49.546  49.752  79.184  0.00  0.00
ATOM    210  C   TYR X 207      50.602  45.896  71.943  0.00  0.00
ATOM    211  O   TYR X 207      51.544  46.435  71.365  0.00  0.00
ATOM    212  N   ALA X 208      50.429  44.580  71.844  0.00  0.00
ATOM    213  H   ALA X 208      49.725  44.089  72.356  0.00  0.00
ATOM    214  CA  ALA X 208      51.255  43.728  70.975  0.00  0.00
ATOM    215  CB  ALA X 208      51.046  42.246  71.295  0.00  0.00
ATOM    216  C   ALA X 208      50.945  43.961  69.494  0.00  0.00
ATOM    217  O   ALA X 208      51.922  43.960  68.746  0.00  0.00
ATOM    218  N   VAL X 209      49.682  43.960  69.080  0.00  0.00
ATOM    219  H   VAL X 209      48.906  44.004  69.709  0.00  0.00
ATOM    220  CA  VAL X 209      49.316  43.898  67.657  0.00  0.00
ATOM    221  CB  VAL X 209      48.109  42.999  67.379  0.00  0.00
ATOM    222  CG1 VAL X 209      48.423  41.517  67.597  0.00  0.00
ATOM    223  CG2 VAL X 209      46.881  43.387  68.205  0.00  0.00
ATOM    224  C   VAL X 209      49.029  45.266  67.034  0.00  0.00
ATOM    225  O   VAL X 209      48.452  46.174  67.629  0.00  0.00
ATOM    226  N   GLY X 210      49.162  45.372  65.715  0.00  0.00
ATOM    227  H   GLY X 210      49.401  44.599  65.128  0.00  0.00
ATOM    228  CA  GLY X 210      48.967  46.649  65.012  0.00  0.00
ATOM    229  C   GLY X 210      49.430  46.762  63.558  0.00  0.00
ATOM    230  O   GLY X 210      49.306  45.806  62.795  0.00  0.00
ATOM    231  N   LEU X 211      49.956  47.942  63.238  0.00  0.00
ATOM    232  H   LEU X 211      50.017  48.688  63.902  0.00  0.00
ATOM    233  CA  LEU X 211      50.498  48.294  61.918  0.00  0.00
ATOM    234  CB  LEU X 211      50.634  49.817  61.839  0.00  0.00
ATOM    235  CG  LEU X 211      49.252  50.458  61.973  0.00  0.00
ATOM    236  CD1 LEU X 211      49.172  51.984  62.040  0.00  0.00
ATOM    237  CD2 LEU X 211      48.318  50.012  60.845  0.00  0.00
ATOM    238  C   LEU X 211      51.695  47.512  61.374  0.00  0.00
ATOM    239  O   LEU X 211      51.823  47.172  60.199  0.00  0.00
ATOM    240  N   GLY X 212      52.586  47.129  62.285  0.00  0.00
ATOM    241  H   GLY X 212      52.527  47.399  63.247  0.00  0.00
ATOM    242  CA  GLY X 212      53.735  46.273  61.956  0.00  0.00
ATOM    243  C   GLY X 212      53.407  44.874  61.430  0.00  0.00
ATOM    244  O   GLY X 212      54.176  44.279  60.677  0.00  0.00
ATOM    245  N   ASN X 213      52.272  44.341  61.874  0.00  0.00
ATOM    246  H   ASN X 213      51.767  44.739  62.640  0.00  0.00
ATOM    247  CA  ASN X 213      51.631  43.140  61.318  0.00  0.00
ATOM    248  CB  ASN X 213      50.509  42.678  62.251  0.00  0.00
ATOM    249  CG  ASN X 213      50.901  42.496  63.720  0.00  0.00
ATOM    250  OD1 ASN X 213      51.032  43.475  64.453  0.00  0.00
ATOM    251  ND2 ASN X 213      51.391  41.298  64.026  0.00  0.00
ATOM    252 HD21 ASN X 213      51.480  40.598  63.318  0.00  0.00
ATOM    253 HD22 ASN X 213      51.670  41.098  64.966  0.00  0.00
ATOM    254  C   ASN X 213      51.048  43.546  59.963  0.00  0.00
ATOM    255  O   ASN X 213      51.483  43.054  58.923  0.00  0.00
ATOM    256  N   VAL X 214      50.153  44.526  59.866  0.00  0.00
ATOM    257  H   VAL X 214      49.931  45.132  60.630  0.00  0.00
ATOM    258  CA  VAL X 214      49.415  44.805  58.627  0.00  0.00
ATOM    259  CB  VAL X 214      48.005  45.346  58.878  0.00  0.00
ATOM    260  CG1 VAL X 214      47.328  44.607  60.034  0.00  0.00
ATOM    261  CG2 VAL X 214      48.000  46.832  59.238  0.00  0.00
ATOM    262  C   VAL X 214      50.084  45.473  57.423  0.00  0.00
ATOM    263  O   VAL X 214      49.791  45.195  56.261  0.00  0.00
ATOM    264  N   TRP X 215      51.044  46.340  57.732  0.00  0.00
ATOM    265  H   TRP X 215      51.129  46.766  58.632  0.00  0.00
ATOM    266  CA  TRP X 215      52.063  46.736  56.749  0.00  0.00
ATOM    267  CB  TRP X 215      52.982  47.801  57.350  0.00  0.00
ATOM    268  CG  TRP X 215      52.325  49.172  57.523  0.00  0.00
ATOM    269  CD1 TRP X 215      51.679  49.831  56.565  0.00  0.00
ATOM    270  HD1 TRP X 215      51.269  49.368  55.669  0.00  0.00
ATOM    271  CD2 TRP X 215      52.684  50.151  58.442  0.00  0.00
ATOM    272  NE1 TRP X 215      51.600  51.129  56.844  0.00  0.00
ATOM    273  HE1 TRP X 215      51.218  51.828  56.239  0.00  0.00
ATOM    274  CE2 TRP X 215      52.107  51.354  58.053  0.00  0.00
ATOM    275  CE3 TRP X 215      53.430  49.994  59.605  0.00  0.00
ATOM    276  HE3 TRP X 215      53.904  49.036  59.812  0.00  0.00
ATOM    277  CZ2 TRP X 215      52.271  52.397  58.956  0.00  0.00
ATOM    278  HZ2 TRP X 215      51.813  53.361  58.739  0.00  0.00
ATOM    279  CZ3 TRP X 215      53.582  51.042  60.506  0.00  0.00
ATOM    280  HZ3 TRP X 215      54.121  50.925  61.446  0.00  0.00
ATOM    281  CH2 TRP X 215      53.000  52.246  60.131  0.00  0.00
ATOM    282  HH2 TRP X 215      53.120  53.110  60.785  0.00  0.00
ATOM    283  C   TRP X 215      52.971  45.650  56.165  0.00  0.00
ATOM    284  O   TRP X 215      52.951  45.333  54.978  0.00  0.00
ATOM    285  N   ARG X 216      53.875  45.092  56.966  0.00  0.00
ATOM    286  H   ARG X 216      53.828  45.219  57.957  0.00  0.00
ATOM    287  CA  ARG X 216      55.018  44.252  56.579  0.00  0.00
ATOM    288  CB  ARG X 216      56.156  44.583  57.546  0.00  0.00
ATOM    289  CG  ARG X 216      56.905  45.773  56.940  0.00  0.00
ATOM    290  CD  ARG X 216      57.910  46.301  57.965  0.00  0.00
ATOM    291  NE  ARG X 216      59.104  45.446  57.910  0.00  0.00
ATOM    292  HE  ARG X 216      58.908  44.515  57.602  0.00  0.00
ATOM    293  CZ  ARG X 216      60.376  45.745  58.210  0.00  0.00
ATOM    294  NH1 ARG X 216      60.766  46.949  58.652  0.00  0.00
ATOM    295 HH11 ARG X 216      60.093  47.680  58.773  0.00  0.00
ATOM    296 HH12 ARG X 216      61.729  47.116  58.860  0.00  0.00
ATOM    297  NH2 ARG X 216      61.375  44.969  57.770  0.00  0.00
ATOM    298 HH21 ARG X 216      61.173  44.162  57.214  0.00  0.00
ATOM    299 HH22 ARG X 216      62.322  45.198  57.996  0.00  0.00
ATOM    300  C   ARG X 216      54.896  42.744  56.345  0.00  0.00
ATOM    301  O   ARG X 216      55.464  42.214  55.392  0.00  0.00
ATOM    302  N   PHE X 217      54.053  42.069  57.121  0.00  0.00
ATOM    303  H   PHE X 217      53.528  42.526  57.839  0.00  0.00
ATOM    304  CA  PHE X 217      53.776  40.627  57.045  0.00  0.00
ATOM    305  CB  PHE X 217      53.248  40.156  58.402  0.00  0.00
ATOM    306  CG  PHE X 217      53.213  38.636  58.574  0.00  0.00
ATOM    307  CD1 PHE X 217      54.356  38.057  59.115  0.00  0.00
ATOM    308  HD1 PHE X 217      55.273  38.611  59.310  0.00  0.00
ATOM    309  CD2 PHE X 217      52.046  37.906  58.379  0.00  0.00
ATOM    310  HD2 PHE X 217      51.187  38.421  57.951  0.00  0.00
ATOM    311  CE1 PHE X 217      54.210  36.700  59.381  0.00  0.00
ATOM    312  HE1 PHE X 217      55.091  36.167  59.736  0.00  0.00
ATOM    313  CE2 PHE X 217      51.906  36.560  58.698  0.00  0.00
ATOM    314  HE2 PHE X 217      50.977  36.013  58.536  0.00  0.00
ATOM    315  CZ  PHE X 217      53.040  35.963  59.238  0.00  0.00
ATOM    316  HZ  PHE X 217      53.012  34.918  59.547  0.00  0.00
ATOM    317  C   PHE X 217      53.109  40.055  55.792  0.00  0.00
ATOM    318  O   PHE X 217      53.757  39.156  55.256  0.00  0.00
ATOM    319  N   PRO X 218      52.009  40.573  55.251  0.00  0.00
ATOM    320  CA  PRO X 218      51.313  39.954  54.113  0.00  0.00
ATOM    321  CB  PRO X 218      50.086  40.843  53.893  0.00  0.00
ATOM    322  CG  PRO X 218      49.879  41.513  55.253  0.00  0.00
ATOM    323  CD  PRO X 218      51.270  41.687  55.863  0.00  0.00
ATOM    324  C   PRO X 218      52.120  39.753  52.828  0.00  0.00
ATOM    325  O   PRO X 218      52.537  38.636  52.527  0.00  0.00
ATOM    326  N   TYR X 219      52.796  40.775  52.308  0.00  0.00
ATOM    327  H   TYR X 219      52.659  41.720  52.602  0.00  0.00
ATOM    328  CA  TYR X 219      53.804  40.594  51.253  0.00  0.00
ATOM    329  CB  TYR X 219      54.084  41.903  50.514  0.00  0.00
ATOM    330  CG  TYR X 219      55.127  41.859  49.395  0.00  0.00
ATOM    331  CD1 TYR X 219      54.808  41.343  48.144  0.00  0.00
ATOM    332  HD1 TYR X 219      53.776  41.115  47.879  0.00  0.00
ATOM    333  CD2 TYR X 219      56.439  42.202  49.700  0.00  0.00
ATOM    334  HD2 TYR X 219      56.649  42.625  50.682  0.00  0.00
ATOM    335  CE1 TYR X 219      55.843  41.125  47.242  0.00  0.00
ATOM    336  HE1 TYR X 219      55.639  40.671  46.273  0.00  0.00
ATOM    337  CE2 TYR X 219      57.498  42.033  48.815  0.00  0.00
ATOM    338  HE2 TYR X 219      58.523  42.304  49.064  0.00  0.00
ATOM    339  CZ  TYR X 219      57.140  41.489  47.586  0.00  0.00
ATOM    340  OH  TYR X 219      58.154  41.056  46.790  0.00  0.00
ATOM    341  HH  TYR X 219      59.051  41.084  47.236  0.00  0.00
ATOM    342  C   TYR X 219      55.032  39.768  51.639  0.00  0.00
ATOM    343  O   TYR X 219      55.413  38.912  50.841  0.00  0.00
ATOM    344  N   LEU X 220      55.470  39.768  52.896  0.00  0.00
ATOM    345  H   LEU X 220      55.096  40.338  53.629  0.00  0.00
ATOM    346  CA  LEU X 220      56.582  38.870  53.239  0.00  0.00
ATOM    347  CB  LEU X 220      57.241  39.292  54.554  0.00  0.00
ATOM    348  CG  LEU X 220      58.625  38.675  54.764  0.00  0.00
ATOM    349  CD1 LEU X 220      59.707  39.063  53.754  0.00  0.00
ATOM    350  CD2 LEU X 220      59.025  39.148  56.163  0.00  0.00
ATOM    351  C   LEU X 220      56.250  37.377  53.228  0.00  0.00
ATOM    352  O   LEU X 220      56.861  36.671  52.428  0.00  0.00
ATOM    353  N   ALA X 221      55.158  37.063  53.920  0.00  0.00
ATOM    354  H   ALA X 221      54.581  37.746  54.369  0.00  0.00
ATOM    355  CA  ALA X 221      54.713  35.671  54.080  0.00  0.00
ATOM    356  CB  ALA X 221      53.501  35.544  55.005  0.00  0.00
ATOM    357  C   ALA X 221      54.405  35.069  52.707  0.00  0.00
ATOM    358  O   ALA X 221      55.007  34.019  52.488  0.00  0.00
ATOM    359  N   PHE X 222      53.814  35.869  51.825  0.00  0.00
ATOM    360  H   PHE X 222      53.570  36.817  52.026  0.00  0.00
ATOM    361  CA  PHE X 222      53.470  35.411  50.470  0.00  0.00
ATOM    362  CB  PHE X 222      52.659  36.493  49.755  0.00  0.00
ATOM    363  CG  PHE X 222      52.515  36.311  48.243  0.00  0.00
ATOM    364  CD1 PHE X 222      51.594  35.392  47.754  0.00  0.00
ATOM    365  HD1 PHE X 222      51.069  34.732  48.445  0.00  0.00
ATOM    366  CD2 PHE X 222      53.080  37.211  47.348  0.00  0.00
ATOM    367  HD2 PHE X 222      53.735  37.994  47.736  0.00  0.00
ATOM    368  CE1 PHE X 222      51.337  35.307  46.391  0.00  0.00
ATOM    369  HE1 PHE X 222      50.643  34.557  46.010  0.00  0.00
ATOM    370  CE2 PHE X 222      52.844  37.156  45.979  0.00  0.00
ATOM    371  HE2 PHE X 222      53.329  37.852  45.295  0.00  0.00
ATOM    372  CZ  PHE X 222      51.969  36.182  45.514  0.00  0.00
ATOM    373  HZ  PHE X 222      51.775  36.102  44.444  0.00  0.00
ATOM    374  C   PHE X 222      54.655  34.908  49.643  0.00  0.00
ATOM    375  O   PHE X 222      54.555  33.839  49.041  0.00  0.00
ATOM    376  N   GLN X 223      55.840  35.451  49.905  0.00  0.00
ATOM    377  H   GLN X 223      56.029  36.082  50.658  0.00  0.00
ATOM    378  CA  GLN X 223      56.956  35.092  49.017  0.00  0.00
ATOM    379  CB  GLN X 223      58.157  35.978  49.353  0.00  0.00
ATOM    380  CG  GLN X 223      57.946  37.437  48.947  0.00  0.00
ATOM    381  CD  GLN X 223      58.943  38.374  49.633  0.00  0.00
ATOM    382  OE1 GLN X 223      60.172  38.372  49.598  0.00  0.00
ATOM    383  NE2 GLN X 223      58.367  39.478  50.099  0.00  0.00
ATOM    384 HE21 GLN X 223      57.384  39.617  49.979  0.00  0.00
ATOM    385 HE22 GLN X 223      58.917  40.169  50.568  0.00  0.00
ATOM    386  C   GLN X 223      57.415  33.637  49.126  0.00  0.00
ATOM    387  O   GLN X 223      57.465  33.008  48.069  0.00  0.00
ATOM    388  N   ASN X 224      57.703  33.066  50.291  0.00  0.00
ATOM    389  H   ASN X 224      57.824  33.599  51.128  0.00  0.00
ATOM    390  CA  ASN X 224      57.873  31.618  50.483  0.00  0.00
ATOM    391  CB  ASN X 224      58.876  31.477  51.632  0.00  0.00
ATOM    392  CG  ASN X 224      60.298  31.784  51.158  0.00  0.00
ATOM    393  OD1 ASN X 224      61.084  31.028  50.591  0.00  0.00
ATOM    394  ND2 ASN X 224      60.648  33.027  51.475  0.00  0.00
ATOM    395 HD21 ASN X 224      60.004  33.620  51.958  0.00  0.00
ATOM    396 HD22 ASN X 224      61.554  33.370  51.228  0.00  0.00
ATOM    397  C   ASN X 224      56.605  30.812  50.777  0.00  0.00
ATOM    398  O   ASN X 224      56.704  29.596  50.928  0.00  0.00
ATOM    399  N   GLY X 225      55.437  31.444  50.844  0.00  0.00
ATOM    400  H   GLY X 225      55.340  32.397  50.556  0.00  0.00
ATOM    401  CA  GLY X 225      54.177  30.861  51.329  0.00  0.00
ATOM    402  C   GLY X 225      54.068  30.802  52.853  0.00  0.00
ATOM    403  O   GLY X 225      54.927  30.235  53.525  0.00  0.00
ATOM    404  N   GLY X 226      52.929  31.295  53.332  0.00  0.00
ATOM    405  H   GLY X 226      52.235  31.702  52.739  0.00  0.00
ATOM    406  CA  GLY X 226      52.565  31.296  54.756  0.00  0.00
ATOM    407  C   GLY X 226      52.745  29.932  55.426  0.00  0.00
ATOM    408  O   GLY X 226      53.207  29.883  56.564  0.00  0.00
ATOM    409  N   GLY X 227      52.327  28.810  54.848  0.00  0.00
ATOM    410  H   GLY X 227      51.809  28.833  53.992  0.00  0.00
ATOM    411  CA  GLY X 227      52.536  27.436  55.330  0.00  0.00
ATOM    412  C   GLY X 227      53.950  27.013  55.735  0.00  0.00
ATOM    413  O   GLY X 227      54.146  26.264  56.691  0.00  0.00
ATOM    414  N   ALA X 228      54.845  27.494  54.877  0.00  0.00
ATOM    415  H   ALA X 228      54.550  27.863  53.996  0.00  0.00
ATOM    416  CA  ALA X 228      56.305  27.581  55.020  0.00  0.00
ATOM    417  CB  ALA X 228      57.054  27.714  53.692  0.00  0.00
ATOM    418  C   ALA X 228      56.910  28.617  55.969  0.00  0.00
ATOM    419  O   ALA X 228      57.236  28.208  57.082  0.00  0.00
ATOM    420  N   PHE X 229      56.497  29.857  55.715  0.00  0.00
ATOM    421  H   PHE X 229      55.845  30.077  54.988  0.00  0.00
ATOM    422  CA  PHE X 229      56.977  31.006  56.494  0.00  0.00
ATOM    423  CB  PHE X 229      56.543  32.281  55.768  0.00  0.00
ATOM    424  CG  PHE X 229      57.677  33.306  55.843  0.00  0.00
ATOM    425  CD1 PHE X 229      58.899  33.034  55.240  0.00  0.00
ATOM    426  HD1 PHE X 229      58.967  32.243  54.493  0.00  0.00
ATOM    427  CD2 PHE X 229      57.620  34.437  56.647  0.00  0.00
ATOM    428  HD2 PHE X 229      56.655  34.760  57.039  0.00  0.00
ATOM    429  CE1 PHE X 229      60.038  33.757  55.576  0.00  0.00
ATOM    430  HE1 PHE X 229      60.994  33.466  55.142  0.00  0.00
ATOM    431  CE2 PHE X 229      58.756  35.171  56.970  0.00  0.00
ATOM    432  HE2 PHE X 229      58.669  36.022  57.645  0.00  0.00
ATOM    433  CZ  PHE X 229      60.001  34.841  56.447  0.00  0.00
ATOM    434  HZ  PHE X 229      60.900  35.400  56.706  0.00  0.00
ATOM    435  C   PHE X 229      56.554  31.009  57.965  0.00  0.00
ATOM    436  O   PHE X 229      57.171  31.653  58.813  0.00  0.00
ATOM    437  N   LEU X 230      55.466  30.350  58.352  0.00  0.00
ATOM    438  H   LEU X 230      54.837  29.868  57.742  0.00  0.00
ATOM    439  CA  LEU X 230      55.176  30.337  59.793  0.00  0.00
ATOM    440  CB  LEU X 230      53.834  29.629  59.992  0.00  0.00
ATOM    441  CG  LEU X 230      52.586  30.487  59.781  0.00  0.00
ATOM    442  CD1 LEU X 230      51.471  29.475  59.515  0.00  0.00
ATOM    443  CD2 LEU X 230      52.379  31.424  60.973  0.00  0.00
ATOM    444  C   LEU X 230      56.252  29.730  60.695  0.00  0.00
ATOM    445  O   LEU X 230      56.622  30.351  61.691  0.00  0.00
ATOM    446  N   ILE X 231      57.049  28.761  60.256  0.00  0.00
ATOM    447  H   ILE X 231      56.904  28.328  59.368  0.00  0.00
ATOM    448  CA  ILE X 231      58.205  28.207  60.977  0.00  0.00
ATOM    449  CB  ILE X 231      58.272  26.794  60.396  0.00  0.00
ATOM    450  CG1 ILE X 231      57.198  25.860  60.955  0.00  0.00
ATOM    451  CG2 ILE X 231      59.651  26.175  60.636  0.00  0.00
ATOM    452  CD  ILE X 231      57.222  25.813  62.485  0.00  0.00
ATOM    453  C   ILE X 231      59.446  29.074  61.202  0.00  0.00
ATOM    454  O   ILE X 231      60.055  28.936  62.262  0.00  0.00
ATOM    455  N   PRO X 232      59.921  29.844  60.227  0.00  0.00
ATOM    456  CA  PRO X 232      60.920  30.879  60.528  0.00  0.00
ATOM    457  CB  PRO X 232      61.247  31.476  59.157  0.00  0.00
ATOM    458  CG  PRO X 232      61.006  30.334  58.168  0.00  0.00
ATOM    459  CD  PRO X 232      59.796  29.623  58.779  0.00  0.00
ATOM    460  C   PRO X 232      60.394  31.980  61.450  0.00  0.00
ATOM    461  O   PRO X 232      61.086  32.512  62.316  0.00  0.00
ATOM    462  N   TYR X 233      59.140  32.331  61.177  0.00  0.00
ATOM    463  H   TYR X 233      58.601  31.946  60.428  0.00  0.00
ATOM    464  CA  TYR X 233      58.479  33.345  62.011  0.00  0.00
ATOM    465  CB  TYR X 233      57.189  33.785  61.316  0.00  0.00
ATOM    466  CG  TYR X 233      56.333  34.935  61.849  0.00  0.00
ATOM    467  CD1 TYR X 233      54.992  34.765  62.176  0.00  0.00
ATOM    468  HD1 TYR X 233      54.521  33.797  61.999  0.00  0.00
ATOM    469  CD2 TYR X 233      56.889  36.199  62.006  0.00  0.00
ATOM    470  HD2 TYR X 233      57.924  36.367  61.710  0.00  0.00
ATOM    471  CE1 TYR X 233      54.235  35.797  62.719  0.00  0.00
ATOM    472  HE1 TYR X 233      53.212  35.619  63.049  0.00  0.00
ATOM    473  CE2 TYR X 233      56.150  37.253  62.531  0.00  0.00
ATOM    474  HE2 TYR X 233      56.618  38.221  62.704  0.00  0.00
ATOM    475  CZ  TYR X 233      54.808  37.058  62.836  0.00  0.00
ATOM    476  OH  TYR X 233      54.006  38.156  62.872  0.00  0.00
ATOM    477  HH  TYR X 233      53.056  37.967  62.626  0.00  0.00
ATOM    478  C   TYR X 233      58.196  32.911  63.451  0.00  0.00
ATOM    479  O   TYR X 233      58.760  33.527  64.352  0.00  0.00
ATOM    480  N   LEU X 234      57.539  31.769  63.632  0.00  0.00
ATOM    481  H   LEU X 234      57.076  31.307  62.874  0.00  0.00
ATOM    482  CA  LEU X 234      57.399  31.046  64.905  0.00  0.00
ATOM    483  CB  LEU X 234      56.635  29.762  64.579  0.00  0.00
ATOM    484  CG  LEU X 234      55.112  29.786  64.724  0.00  0.00
ATOM    485  CD1 LEU X 234      54.558  28.760  63.733  0.00  0.00
ATOM    486  CD2 LEU X 234      54.812  29.362  66.163  0.00  0.00
ATOM    487  C   LEU X 234      58.710  30.686  65.608  0.00  0.00
ATOM    488  O   LEU X 234      58.768  30.919  66.815  0.00  0.00
ATOM    489  N   MET X 235      59.708  30.072  64.978  0.00  0.00
ATOM    490  H   MET X 235      59.614  29.747  64.038  0.00  0.00
ATOM    491  CA  MET X 235      61.032  29.800  65.557  0.00  0.00
ATOM    492  CB  MET X 235      61.934  29.093  64.543  0.00  0.00
ATOM    493  CG  MET X 235      63.292  28.646  65.091  0.00  0.00
ATOM    494  SD  MET X 235      64.628  29.896  65.069  0.00  0.00
ATOM    495  CE  MET X 235      64.575  30.473  63.386  0.00  0.00
ATOM    496  C   MET X 235      61.690  31.052  66.138  0.00  0.00
ATOM    497  O   MET X 235      61.866  31.092  67.356  0.00  0.00
ATOM    498  N   MET X 236      61.776  32.092  65.314  0.00  0.00
ATOM    499  H   MET X 236      61.617  32.013  64.330  0.00  0.00
ATOM    500  CA  MET X 236      62.109  33.450  65.767  0.00  0.00
ATOM    501  CB  MET X 236      62.188  34.430  64.595  0.00  0.00
ATOM    502  CG  MET X 236      63.548  34.176  63.943  0.00  0.00
ATOM    503  SD  MET X 236      65.082  34.381  64.919  0.00  0.00
ATOM    504  CE  MET X 236      66.328  33.834  63.771  0.00  0.00
ATOM    505  C   MET X 236      61.228  33.961  66.909  0.00  0.00
ATOM    506  O   MET X 236      61.741  34.576  67.844  0.00  0.00
ATOM    507  N   LEU X 237      59.916  33.788  66.795  0.00  0.00
ATOM    508  H   LEU X 237      59.491  33.373  65.990  0.00  0.00
ATOM    509  CA  LEU X 237      58.972  34.193  67.847  0.00  0.00
ATOM    510  CB  LEU X 237      57.547  33.896  67.375  0.00  0.00
ATOM    511  CG  LEU X 237      56.781  35.004  66.650  0.00  0.00
ATOM    512  CD1 LEU X 237      55.733  34.481  65.664  0.00  0.00
ATOM    513  CD2 LEU X 237      56.129  35.923  67.685  0.00  0.00
ATOM    514  C   LEU X 237      59.314  33.616  69.224  0.00  0.00
ATOM    515  O   LEU X 237      59.160  34.243  70.271  0.00  0.00
ATOM    516  N   ALA X 238      59.831  32.391  69.212  0.00  0.00
ATOM    517  H   ALA X 238      59.879  31.846  68.376  0.00  0.00
ATOM    518  CA  ALA X 238      60.379  31.706  70.391  0.00  0.00
ATOM    519  CB  ALA X 238      60.378  30.199  70.126  0.00  0.00
ATOM    520  C   ALA X 238      61.788  32.225  70.684  0.00  0.00
ATOM    521  O   ALA X 238      61.886  33.202  71.425  0.00  0.00
ATOM    522  N   LEU X 239      62.723  31.861  69.810  0.00  0.00
ATOM    523  H   LEU X 239      62.492  31.371  68.970  0.00  0.00
ATOM    524  CA  LEU X 239      64.164  32.117  69.947  0.00  0.00
ATOM    525  CB  LEU X 239      64.903  31.699  68.674  0.00  0.00
ATOM    526  CG  LEU X 239      66.403  31.555  68.943  0.00  0.00
ATOM    527  CD1 LEU X 239      66.799  30.390  69.852  0.00  0.00
ATOM    528  CD2 LEU X 239      67.178  31.735  67.636  0.00  0.00
ATOM    529  C   LEU X 239      64.515  33.549  70.355  0.00  0.00
ATOM    530  O   LEU X 239      65.072  33.728  71.437  0.00  0.00
ATOM    531  N   ALA X 240      64.309  34.566  69.522  0.00  0.00
ATOM    532  H   ALA X 240      63.928  34.437  68.608  0.00  0.00
ATOM    533  CA  ALA X 240      64.614  35.967  69.850  0.00  0.00
ATOM    534  CB  ALA X 240      64.892  36.575  68.473  0.00  0.00
ATOM    535  C   ALA X 240      63.404  36.638  70.500  0.00  0.00
ATOM    536  O   ALA X 240      63.475  37.290  71.540  0.00  0.00
ATOM    537  N   GLY X 241      62.226  36.265  70.007  0.00  0.00
ATOM    538  H   GLY X 241      62.111  35.474  69.407  0.00  0.00
ATOM    539  CA  GLY X 241      60.991  37.002  70.315  0.00  0.00
ATOM    540  C   GLY X 241      60.649  36.940  71.804  0.00  0.00
ATOM    541  O   GLY X 241      60.518  38.000  72.416  0.00  0.00
ATOM    542  N   LEU X 242      60.197  35.773  72.255  0.00  0.00
ATOM    543  H   LEU X 242      60.049  34.972  71.676  0.00  0.00
ATOM    544  CA  LEU X 242      59.886  35.610  73.682  0.00  0.00
ATOM    545  CB  LEU X 242      59.445  34.166  73.925  0.00  0.00
ATOM    546  CG  LEU X 242      58.009  33.834  73.515  0.00  0.00
ATOM    547  CD1 LEU X 242      57.900  32.324  73.295  0.00  0.00
ATOM    548  CD2 LEU X 242      57.037  34.415  74.544  0.00  0.00
ATOM    549  C   LEU X 242      60.842  36.253  74.689  0.00  0.00
ATOM    550  O   LEU X 242      60.315  37.086  75.425  0.00  0.00
ATOM    551  N   PRO X 243      62.162  36.193  74.527  0.00  0.00
ATOM    552  CA  PRO X 243      63.001  37.172  75.234  0.00  0.00
ATOM    553  CB  PRO X 243      64.428  36.737  74.890  0.00  0.00
ATOM    554  CG  PRO X 243      64.188  35.227  74.954  0.00  0.00
ATOM    555  CD  PRO X 243      62.956  35.046  74.065  0.00  0.00
ATOM    556  C   PRO X 243      62.788  38.671  75.013  0.00  0.00
ATOM    557  O   PRO X 243      62.573  39.384  75.992  0.00  0.00
ATOM    558  N   ILE X 244      62.723  39.209  73.798  0.00  0.00
ATOM    559  H   ILE X 244      62.739  38.667  72.957  0.00  0.00
ATOM    560  CA  ILE X 244      62.622  40.663  73.610  0.00  0.00
ATOM    561  CB  ILE X 244      62.937  41.022  72.157  0.00  0.00
ATOM    562  CG1 ILE X 244      63.469  42.456  72.101  0.00  0.00
ATOM    563  CG2 ILE X 244      61.806  40.702  71.178  0.00  0.00
ATOM    564  CD  ILE X 244      64.774  42.589  72.888  0.00  0.00
ATOM    565  C   ILE X 244      61.362  41.391  74.084  0.00  0.00
ATOM    566  O   ILE X 244      61.474  42.407  74.769  0.00  0.00
ATOM    567  N   PHE X 245      60.223  40.714  73.979  0.00  0.00
ATOM    568  H   PHE X 245      60.187  39.816  73.541  0.00  0.00
ATOM    569  CA  PHE X 245      58.909  41.162  74.465  0.00  0.00
ATOM    570  CB  PHE X 245      57.825  40.203  73.969  0.00  0.00
ATOM    571  CG  PHE X 245      56.398  40.753  73.979  0.00  0.00
ATOM    572  CD1 PHE X 245      55.861  41.404  72.873  0.00  0.00
ATOM    573  HD1 PHE X 245      56.493  41.669  72.026  0.00  0.00
ATOM    574  CD2 PHE X 245      55.617  40.463  75.094  0.00  0.00
ATOM    575  HD2 PHE X 245      56.081  40.097  76.009  0.00  0.00
ATOM    576  CE1 PHE X 245      54.505  41.711  72.868  0.00  0.00
ATOM    577  HE1 PHE X 245      54.060  42.207  72.006  0.00  0.00
ATOM    578  CE2 PHE X 245      54.242  40.648  75.023  0.00  0.00
ATOM    579  HE2 PHE X 245      53.586  40.223  75.783  0.00  0.00
ATOM    580  CZ  PHE X 245      53.718  41.384  73.967  0.00  0.00
ATOM    581  HZ  PHE X 245      52.678  41.708  74.000  0.00  0.00
ATOM    582  C   PHE X 245      58.863  41.174  75.995  0.00  0.00
ATOM    583  O   PHE X 245      58.213  42.004  76.626  0.00  0.00
ATOM    584  N   PHE X 246      59.658  40.311  76.622  0.00  0.00
ATOM    585  H   PHE X 246      60.298  39.722  76.127  0.00  0.00
ATOM    586  CA  PHE X 246      59.691  40.120  78.079  0.00  0.00
ATOM    587  CB  PHE X 246      60.300  38.754  78.403  0.00  0.00
ATOM    588  CG  PHE X 246      59.487  37.877  79.356  0.00  0.00
ATOM    589  CD1 PHE X 246      59.931  37.947  80.672  0.00  0.00
ATOM    590  HD1 PHE X 246      60.460  38.835  81.018  0.00  0.00
ATOM    591  CD2 PHE X 246      58.797  36.748  78.930  0.00  0.00
ATOM    592  HD2 PHE X 246      58.348  36.726  77.936  0.00  0.00
ATOM    593  CE1 PHE X 246      59.706  36.891  81.547  0.00  0.00
ATOM    594  HE1 PHE X 246      59.977  36.989  82.599  0.00  0.00
ATOM    595  CE2 PHE X 246      58.680  35.647  79.770  0.00  0.00
ATOM    596  HE2 PHE X 246      58.229  34.727  79.398  0.00  0.00
ATOM    597  CZ  PHE X 246      59.135  35.713  81.082  0.00  0.00
ATOM    598  HZ  PHE X 246      59.045  34.849  81.739  0.00  0.00
ATOM    599  C   PHE X 246      60.257  41.198  79.007  0.00  0.00
ATOM    600  O   PHE X 246      59.856  41.306  80.165  0.00  0.00
ATOM    601  N   LEU X 247      60.883  42.181  78.367  0.00  0.00
ATOM    602  H   LEU X 247      60.914  42.297  77.375  0.00  0.00
ATOM    603  CA  LEU X 247      61.580  43.166  79.204  0.00  0.00
ATOM    604  CB  LEU X 247      62.470  44.033  78.310  0.00  0.00
ATOM    605  CG  LEU X 247      63.691  43.257  77.816  0.00  0.00
ATOM    606  CD1 LEU X 247      64.461  44.131  76.824  0.00  0.00
ATOM    607  CD2 LEU X 247      64.636  42.832  78.942  0.00  0.00
ATOM    608  C   LEU X 247      60.698  44.142  79.987  0.00  0.00
ATOM    609  O   LEU X 247      60.782  44.275  81.207  0.00  0.00
ATOM    610  N   GLU X 248      59.880  44.879  79.239  0.00  0.00
ATOM    611  H   GLU X 248      59.944  44.896  78.241  0.00  0.00
ATOM    612  CA  GLU X 248      58.812  45.734  79.778  0.00  0.00
ATOM    613  CB  GLU X 248      57.911  46.193  78.631  0.00  0.00
ATOM    614  CG  GLU X 248      58.312  47.592  78.158  0.00  0.00
ATOM    615  CD  GLU X 248      57.206  48.187  77.283  0.00  0.00
ATOM    616  OE1 GLU X 248      57.045  47.820  76.100  0.00  0.00
ATOM    617  OE2 GLU X 248      56.406  48.975  77.831  0.00  0.00
ATOM    618  C   GLU X 248      57.926  45.049  80.820  0.00  0.00
ATOM    619  O   GLU X 248      57.774  45.469  81.966  0.00  0.00
ATOM    620  N   VAL X 249      57.476  43.856  80.441  0.00  0.00
ATOM    621  H   VAL X 249      57.680  43.504  79.527  0.00  0.00
ATOM    622  CA  VAL X 249      56.666  42.904  81.214  0.00  0.00
ATOM    623  CB  VAL X 249      56.379  41.716  80.293  0.00  0.00
ATOM    624  CG1 VAL X 249      55.535  40.597  80.906  0.00  0.00
ATOM    625  CG2 VAL X 249      55.460  42.139  79.147  0.00  0.00
ATOM    626  C   VAL X 249      57.399  42.398  82.459  0.00  0.00
ATOM    627  O   VAL X 249      56.831  42.674  83.515  0.00  0.00
ATOM    628  N   SER X 250      58.717  42.218  82.420  0.00  0.00
ATOM    629  H   SER X 250      59.245  42.235  81.570  0.00  0.00
ATOM    630  CA  SER X 250      59.500  41.981  83.640  0.00  0.00
ATOM    631  CB  SER X 250      60.802  41.206  83.419  0.00  0.00
ATOM    632  OG  SER X 250      61.003  40.254  84.467  0.00  0.00
ATOM    633  HG  SER X 250      61.879  40.453  84.906  0.00  0.00
ATOM    634  C   SER X 250      59.756  43.218  84.504  0.00  0.00
ATOM    635  O   SER X 250      59.150  43.340  85.566  0.00  0.00
ATOM    636  N   LEU X 251      60.188  44.318  83.894  0.00  0.00
ATOM    637  H   LEU X 251      60.314  44.376  82.904  0.00  0.00
ATOM    638  CA  LEU X 251      60.517  45.551  84.627  0.00  0.00
ATOM    639  CB  LEU X 251      61.187  46.626  83.770  0.00  0.00
ATOM    640  CG  LEU X 251      62.688  46.369  83.615  0.00  0.00
ATOM    641  CD1 LEU X 251      63.303  47.176  82.469  0.00  0.00
ATOM    642  CD2 LEU X 251      63.436  46.670  84.915  0.00  0.00
ATOM    643  C   LEU X 251      59.345  46.166  85.395  0.00  0.00
ATOM    644  O   LEU X 251      59.359  46.139  86.625  0.00  0.00
ATOM    645  N   GLY X 252      58.202  46.069  84.721  0.00  0.00
ATOM    646  H   GLY X 252      58.125  45.557  83.865  0.00  0.00
ATOM    647  CA  GLY X 252      56.951  46.700  85.165  0.00  0.00
ATOM    648  C   GLY X 252      56.384  46.135  86.468  0.00  0.00
ATOM    649  O   GLY X 252      56.315  46.846  87.469  0.00  0.00
ATOM    650  N   GLN X 253      56.114  44.834  86.388  0.00  0.00
ATOM    651  H   GLN X 253      56.182  44.317  85.535  0.00  0.00
ATOM    652  CA  GLN X 253      55.692  44.052  87.557  0.00  0.00
ATOM    653  CB  GLN X 253      54.973  42.746  87.206  0.00  0.00
ATOM    654  CG  GLN X 253      55.826  41.672  86.528  0.00  0.00
ATOM    655  CD  GLN X 253      55.102  40.326  86.460  0.00  0.00
ATOM    656  OE1 GLN X 253      54.099  40.133  85.776  0.00  0.00
ATOM    657  NE2 GLN X 253      55.713  39.249  86.945  0.00  0.00
ATOM    658 HE21 GLN X 253      56.626  39.329  87.344  0.00  0.00
ATOM    659 HE22 GLN X 253      55.258  38.358  86.910  0.00  0.00
ATOM    660  C   GLN X 253      56.725  43.750  88.645  0.00  0.00
ATOM    661  O   GLN X 253      56.342  43.483  89.785  0.00  0.00
ATOM    662  N   PHE X 254      58.001  43.707  88.275  0.00  0.00
ATOM    663  H   PHE X 254      58.287  43.641  87.320  0.00  0.00
ATOM    664  CA  PHE X 254      59.099  43.754  89.251  0.00  0.00
ATOM    665  CB  PHE X 254      60.347  43.619  88.378  0.00  0.00
ATOM    666  CG  PHE X 254      61.663  44.082  89.006  0.00  0.00
ATOM    667  CD1 PHE X 254      62.208  45.345  88.799  0.00  0.00
ATOM    668  HD1 PHE X 254      61.668  46.075  88.198  0.00  0.00
ATOM    669  CD2 PHE X 254      62.413  43.188  89.761  0.00  0.00
ATOM    670  HD2 PHE X 254      62.046  42.168  89.873  0.00  0.00
ATOM    671  CE1 PHE X 254      63.437  45.679  89.356  0.00  0.00
ATOM    672  HE1 PHE X 254      63.847  46.672  89.175  0.00  0.00
ATOM    673  CE2 PHE X 254      63.608  43.533  90.383  0.00  0.00
ATOM    674  HE2 PHE X 254      64.105  42.831  91.054  0.00  0.00
ATOM    675  CZ  PHE X 254      64.159  44.785  90.137  0.00  0.00
ATOM    676  HZ  PHE X 254      65.132  45.058  90.547  0.00  0.00
ATOM    677  C   PHE X 254      59.159  45.085  90.005  0.00  0.00
ATOM    678  O   PHE X 254      59.267  45.032  91.229  0.00  0.00
ATOM    679  N   ALA X 255      59.032  46.220  89.323  0.00  0.00
ATOM    680  H   ALA X 255      59.022  46.229  88.323  0.00  0.00
ATOM    681  CA  ALA X 255      58.894  47.562  89.907  0.00  0.00
ATOM    682  CB  ALA X 255      59.207  48.581  88.809  0.00  0.00
ATOM    683  C   ALA X 255      57.614  47.843  90.696  0.00  0.00
ATOM    684  O   ALA X 255      57.674  48.460  91.758  0.00  0.00
ATOM    685  N   SER X 256      56.457  47.460  90.164  0.00  0.00
ATOM    686  H   SER X 256      56.422  46.953  89.302  0.00  0.00
ATOM    687  CA  SER X 256      55.123  47.709  90.727  0.00  0.00
ATOM    688  CB  SER X 256      54.855  46.934  92.018  0.00  0.00
ATOM    689  OG  SER X 256      55.150  45.577  91.677  0.00  0.00
ATOM    690  HG  SER X 256      54.551  45.306  90.923  0.00  0.00
ATOM    691  C   SER X 256      54.689  49.171  90.859  0.00  0.00
ATOM    692  O   SER X 256      54.089  49.550  91.863  0.00  0.00
ATOM    693  N   GLN X 257      55.111  49.999  89.907  0.00  0.00
ATOM    694  H   GLN X 257      55.602  49.676  89.098  0.00  0.00
ATOM    695  CA  GLN X 257      54.906  51.455  89.939  0.00  0.00
ATOM    696  CB  GLN X 257      55.999  52.103  90.793  0.00  0.00
ATOM    697  CG  GLN X 257      57.473  52.008  90.392  0.00  0.00
ATOM    698  CD  GLN X 257      58.383  52.393  91.561  0.00  0.00
ATOM    699  OE1 GLN X 257      57.974  52.351  92.720  0.00  0.00
ATOM    700  NE2 GLN X 257      59.651  52.641  91.249  0.00  0.00
ATOM    701 HE21 GLN X 257      59.955  52.572  90.298  0.00  0.00
ATOM    702 HE22 GLN X 257      60.302  52.898  91.964  0.00  0.00
ATOM    703  C   GLN X 257      55.007  52.056  88.536  0.00  0.00
ATOM    704  O   GLN X 257      55.731  51.541  87.685  0.00  0.00
ATOM    705  N   GLY X 258      54.386  53.195  88.238  0.00  0.00
ATOM    706  H   GLY X 258      53.922  53.730  88.944  0.00  0.00
ATOM    707  CA  GLY X 258      54.286  53.812  86.909  0.00  0.00
ATOM    708  C   GLY X 258      55.530  54.250  86.130  0.00  0.00
ATOM    709  O   GLY X 258      56.613  54.214  86.713  0.00  0.00
ATOM    710  N   PRO X 259      55.303  54.879  84.979  0.00  0.00
ATOM    711  CA  PRO X 259      56.186  54.740  83.813  0.00  0.00
ATOM    712  CB  PRO X 259      55.499  55.470  82.658  0.00  0.00
ATOM    713  CG  PRO X 259      54.052  55.608  83.137  0.00  0.00
ATOM    714  CD  PRO X 259      54.175  55.763  84.654  0.00  0.00
ATOM    715  C   PRO X 259      57.645  55.174  83.971  0.00  0.00
ATOM    716  O   PRO X 259      58.464  54.258  83.957  0.00  0.00
ATOM    717  N   VAL X 260      58.041  56.441  84.060  0.00  0.00
ATOM    718  H   VAL X 260      57.420  57.216  83.944  0.00  0.00
ATOM    719  CA  VAL X 260      59.439  56.805  84.338  0.00  0.00
ATOM    720  CB  VAL X 260      59.611  58.314  84.156  0.00  0.00
ATOM    721  CG1 VAL X 260      59.113  59.074  85.386  0.00  0.00
ATOM    722  CG2 VAL X 260      61.050  58.570  83.700  0.00  0.00
ATOM    723  C   VAL X 260      60.040  56.327  85.661  0.00  0.00
ATOM    724  O   VAL X 260      61.239  56.062  85.720  0.00  0.00
ATOM    725  N   SER X 261      59.163  56.198  86.653  0.00  0.00
ATOM    726  H   SER X 261      58.199  56.443  86.566  0.00  0.00
ATOM    727  CA  SER X 261      59.562  55.675  87.968  0.00  0.00
ATOM    728  CB  SER X 261      58.412  55.656  88.977  0.00  0.00
ATOM    729  OG  SER X 261      58.287  57.026  89.366  0.00  0.00
ATOM    730  HG  SER X 261      57.326  57.205  89.578  0.00  0.00
ATOM    731  C   SER X 261      60.240  54.304  88.026  0.00  0.00
ATOM    732  O   SER X 261      60.804  53.963  89.064  0.00  0.00
ATOM    733  N   VAL X 262      60.128  53.522  86.956  0.00  0.00
ATOM    734  H   VAL X 262      59.565  53.775  86.170  0.00  0.00
ATOM    735  CA  VAL X 262      60.806  52.227  86.807  0.00  0.00
ATOM    736  CB  VAL X 262      60.158  51.465  85.647  0.00  0.00
ATOM    737  CG1 VAL X 262      60.511  49.977  85.686  0.00  0.00
ATOM    738  CG2 VAL X 262      58.632  51.569  85.674  0.00  0.00
ATOM    739  C   VAL X 262      62.297  52.444  86.542  0.00  0.00
ATOM    740  O   VAL X 262      63.161  52.254  87.397  0.00  0.00
ATOM    741  N   TRP X 263      62.582  53.015  85.375  0.00  0.00
ATOM    742  H   TRP X 263      61.869  53.308  84.738  0.00  0.00
ATOM    743  CA  TRP X 263      63.947  53.278  84.898  0.00  0.00
ATOM    744  CB  TRP X 263      63.922  53.953  83.526  0.00  0.00
ATOM    745  CG  TRP X 263      63.522  52.956  82.436  0.00  0.00
ATOM    746  CD1 TRP X 263      64.305  52.145  81.731  0.00  0.00
ATOM    747  HD1 TRP X 263      65.389  52.119  81.844  0.00  0.00
ATOM    748  CD2 TRP X 263      62.274  52.703  81.877  0.00  0.00
ATOM    749  NE1 TRP X 263      63.646  51.367  80.877  0.00  0.00
ATOM    750  HE1 TRP X 263      64.042  50.637  80.321  0.00  0.00
ATOM    751  CE2 TRP X 263      62.366  51.729  80.890  0.00  0.00
ATOM    752  CE3 TRP X 263      61.057  53.341  82.085  0.00  0.00
ATOM    753  HE3 TRP X 263      60.959  54.141  82.818  0.00  0.00
ATOM    754  CZ2 TRP X 263      61.278  51.350  80.112  0.00  0.00
ATOM    755  HZ2 TRP X 263      61.388  50.587  79.341  0.00  0.00
ATOM    756  CZ3 TRP X 263      59.967  52.927  81.328  0.00  0.00
ATOM    757  HZ3 TRP X 263      58.997  53.386  81.525  0.00  0.00
ATOM    758  CH2 TRP X 263      60.049  51.960  80.333  0.00  0.00
ATOM    759  HH2 TRP X 263      59.174  51.688  79.743  0.00  0.00
ATOM    760  C   TRP X 263      64.749  54.166  85.852  0.00  0.00
ATOM    761  O   TRP X 263      65.871  53.824  86.222  0.00  0.00
ATOM    762  N   LYSHX 264      64.063  55.191  86.350  0.00  0.00
ATOM    763  H   LYSHX 264      63.128  55.402  86.063  0.00  0.00
ATOM    764  CA  LYSHX 264      64.602  56.109  87.364  0.00  0.00
ATOM    765  CB  LYSHX 264      63.572  57.239  87.418  0.00  0.00
ATOM    766  CG  LYSHX 264      63.857  58.208  88.567  0.00  0.00
ATOM    767  CD  LYSHX 264      63.026  59.490  88.653  0.00  0.00
ATOM    768  CE  LYSHX 264      61.528  59.292  88.417  0.00  0.00
ATOM    769 MNZ1 LYSHX 264      60.063  58.439  89.238  0.00  0.00
ATOM    770 MNZ2 LYSHX 264      61.156  59.006  90.241  0.00  0.00
ATOM    771  NZ  LYSHX 264      60.737  58.802  89.556  0.00  0.00
ATOM    772  HZ1 LYSHX 264      59.909  58.354  89.219  0.00  0.00
ATOM    773  HZ2 LYSHX 264      61.279  58.146  90.082  0.00  0.00
ATOM    774  HZ3 LYSHX 264      60.485  59.570  90.142  0.00  0.00
ATOM    775  C   LYSHX 264      65.049  55.466  88.679  0.00  0.00
ATOM    776  O   LYSHX 264      66.157  55.704  89.154  0.00  0.00
ATOM    777  N   ALA X 265      64.250  54.506  89.135  0.00  0.00
ATOM    778  H   ALA X 265      63.434  54.203  88.644  0.00  0.00
ATOM    779  CA  ALA X 265      64.494  53.804  90.404  0.00  0.00
ATOM    780  CB  ALA X 265      63.202  53.104  90.835  0.00  0.00
ATOM    781  C   ALA X 265      65.664  52.817  90.399  0.00  0.00
ATOM    782  O   ALA X 265      65.943  52.271  91.466  0.00  0.00
ATOM    783  N   ILE X 266      66.248  52.526  89.242  0.00  0.00
ATOM    784  H   ILE X 266      65.957  52.954  88.386  0.00  0.00
ATOM    785  CA  ILE X 266      67.357  51.577  89.057  0.00  0.00
ATOM    786  CB  ILE X 266      66.924  50.248  88.434  0.00  0.00
ATOM    787  CG1 ILE X 266      65.496  49.750  88.659  0.00  0.00
ATOM    788  CG2 ILE X 266      67.990  49.223  88.829  0.00  0.00
ATOM    789  CD  ILE X 266      64.846  49.061  87.456  0.00  0.00
ATOM    790  C   ILE X 266      68.504  52.316  88.364  0.00  0.00
ATOM    791  O   ILE X 266      68.460  52.482  87.146  0.00  0.00
ATOM    792  N   PRO X 267      69.233  53.075  89.178  0.00  0.00
ATOM    793  CA  PRO X 267      70.042  54.194  88.675  0.00  0.00
ATOM    794  CB  PRO X 267      70.953  54.439  89.880  0.00  0.00
ATOM    795  CG  PRO X 267      70.227  53.920  91.124  0.00  0.00
ATOM    796  CD  PRO X 267      69.477  52.704  90.579  0.00  0.00
ATOM    797  C   PRO X 267      70.809  54.032  87.360  0.00  0.00
ATOM    798  O   PRO X 267      70.645  54.879  86.484  0.00  0.00
ATOM    799  N   ALA X 268      71.271  52.814  87.093  0.00  0.00
ATOM    800  H   ALA X 268      71.210  52.087  87.778  0.00  0.00
ATOM    801  CA  ALA X 268      71.903  52.332  85.857  0.00  0.00
ATOM    802  CB  ALA X 268      71.952  50.804  85.816  0.00  0.00
ATOM    803  C   ALA X 268      71.133  52.739  84.598  0.00  0.00
ATOM    804  O   ALA X 268      71.658  53.215  83.593  0.00  0.00
ATOM    805  N   LEU X 269      69.839  52.433  84.593  0.00  0.00
ATOM    806  H   LEU X 269      69.405  52.011  85.389  0.00  0.00
ATOM    807  CA  LEU X 269      68.887  52.651  83.494  0.00  0.00
ATOM    808  CB  LEU X 269      67.733  51.672  83.718  0.00  0.00
ATOM    809  CG  LEU X 269      68.145  50.279  83.235  0.00  0.00
ATOM    810  CD1 LEU X 269      66.952  49.324  83.330  0.00  0.00
ATOM    811  CD2 LEU X 269      68.650  50.244  81.792  0.00  0.00
ATOM    812  C   LEU X 269      68.280  54.044  83.309  0.00  0.00
ATOM    813  O   LEU X 269      67.522  54.255  82.364  0.00  0.00
ATOM    814  N   GLN X 270      68.600  54.996  84.181  0.00  0.00
ATOM    815  H   GLN X 270      69.294  54.846  84.885  0.00  0.00
ATOM    816  CA  GLN X 270      68.014  56.343  84.241  0.00  0.00
ATOM    817  CB  GLN X 270      68.490  57.132  85.462  0.00  0.00
ATOM    818  CG  GLN X 270      67.709  58.413  85.758  0.00  0.00
ATOM    819  CD  GLN X 270      68.476  59.354  86.691  0.00  0.00
ATOM    820  OE1 GLN X 270      68.518  59.267  87.918  0.00  0.00
ATOM    821  NE2 GLN X 270      69.179  60.326  86.119  0.00  0.00
ATOM    822 HE21 GLN X 270      69.189  60.417  85.123  0.00  0.00
ATOM    823 HE22 GLN X 270      69.698  60.968  86.685  0.00  0.00
ATOM    824  C   GLN X 270      68.179  57.142  82.946  0.00  0.00
ATOM    825  O   GLN X 270      67.179  57.461  82.305  0.00  0.00
ATOM    826  N   GLY X 271      69.385  57.078  82.388  0.00  0.00
ATOM    827  H   GLY X 271      70.156  56.653  82.863  0.00  0.00
ATOM    828  CA  GLY X 271      69.754  57.595  81.062  0.00  0.00
ATOM    829  C   GLY X 271      68.898  57.144  79.876  0.00  0.00
ATOM    830  O   GLY X 271      68.512  57.973  79.054  0.00  0.00
ATOM    831  N   CYSHX 272      68.739  55.824  79.868  0.00  0.00
ATOM    832  H   CYSHX 272      69.269  55.193  80.435  0.00  0.00
ATOM    833  CA  CYSHX 272      67.732  55.217  78.985  0.00  0.00
ATOM    834  CB  CYSHX 272      67.746  53.688  79.018  0.00  0.00
ATOM    835  SG  CYSHX 272      69.338  52.791  78.916  0.00  0.00
ATOM    836  HG  CYSHX 272      68.423  51.845  78.719  0.00  0.00
ATOM    837  C   CYSHX 272      66.234  55.515  79.095  0.00  0.00
ATOM    838  O   CYSHX 272      65.602  55.521  78.039  0.00  0.00
ATOM    839  N   GLY X 273      65.679  55.582  80.301  0.00  0.00
ATOM    840  H   GLY X 273      66.211  55.467  81.140  0.00  0.00
ATOM    841  CA  GLY X 273      64.247  55.828  80.529  0.00  0.00
ATOM    842  C   GLY X 273      63.842  57.271  80.221  0.00  0.00
ATOM    843  O   GLY X 273      62.807  57.495  79.595  0.00  0.00
ATOM    844  N   ILE X 274      64.637  58.178  80.783  0.00  0.00
ATOM    845  H   ILE X 274      65.347  57.976  81.456  0.00  0.00
ATOM    846  CA  ILE X 274      64.459  59.580  80.380  0.00  0.00
ATOM    847  CB  ILE X 274      65.355  60.502  81.210  0.00  0.00
ATOM    848  CG1 ILE X 274      64.948  60.454  82.684  0.00  0.00
ATOM    849  CG2 ILE X 274      65.484  61.916  80.641  0.00  0.00
ATOM    850  CD  ILE X 274      65.937  61.197  83.584  0.00  0.00
ATOM    851  C   ILE X 274      64.537  59.783  78.866  0.00  0.00
ATOM    852  O   ILE X 274      63.528  60.246  78.336  0.00  0.00
ATOM    853  N   ALA X 275      65.485  59.121  78.209  0.00  0.00
ATOM    854  H   ALA X 275      66.187  58.588  78.681  0.00  0.00
ATOM    855  CA  ALA X 275      65.608  59.097  76.744  0.00  0.00
ATOM    856  CB  ALA X 275      66.943  58.433  76.403  0.00  0.00
ATOM    857  C   ALA X 275      64.393  58.550  75.992  0.00  0.00
ATOM    858  O   ALA X 275      63.732  59.201  75.184  0.00  0.00
ATOM    859  N   MET X 276      63.879  57.474  76.581  0.00  0.00
ATOM    860  H   MET X 276      64.311  57.042  77.372  0.00  0.00
ATOM    861  CA  MET X 276      62.643  56.814  76.139  0.00  0.00
ATOM    862  CB  MET X 276      62.540  55.518  76.947  0.00  0.00
ATOM    863  CG  MET X 276      61.531  54.573  76.291  0.00  0.00
ATOM    864  SD  MET X 276      59.795  54.981  76.698  0.00  0.00
ATOM    865  CE  MET X 276      59.874  54.630  78.442  0.00  0.00
ATOM    866  C   MET X 276      61.417  57.730  76.153  0.00  0.00
ATOM    867  O   MET X 276      60.738  58.046  75.178  0.00  0.00
ATOM    868  N   LEU X 277      61.251  58.318  77.334  0.00  0.00
ATOM    869  H   LEU X 277      61.797  58.088  78.139  0.00  0.00
ATOM    870  CA  LEU X 277      60.241  59.365  77.548  0.00  0.00
ATOM    871  CB  LEU X 277      60.062  59.812  79.001  0.00  0.00
ATOM    872  CG  LEU X 277      58.562  60.008  79.233  0.00  0.00
ATOM    873  CD1 LEU X 277      57.818  58.687  79.039  0.00  0.00
ATOM    874  CD2 LEU X 277      58.121  60.629  80.560  0.00  0.00
ATOM    875  C   LEU X 277      60.324  60.609  76.660  0.00  0.00
ATOM    876  O   LEU X 277      59.260  60.988  76.171  0.00  0.00
ATOM    877  N   ILE X 278      61.486  61.234  76.492  0.00  0.00
ATOM    878  H   ILE X 278      62.286  61.027  77.055  0.00  0.00
ATOM    879  CA  ILE X 278      61.729  62.280  75.487  0.00  0.00
ATOM    880  CB  ILE X 278      63.193  62.719  75.422  0.00  0.00
ATOM    881  CG1 ILE X 278      63.525  63.302  76.797  0.00  0.00
ATOM    882  CG2 ILE X 278      63.266  63.874  74.421  0.00  0.00
ATOM    883  CD  ILE X 278      65.021  63.469  77.069  0.00  0.00
ATOM    884  C   ILE X 278      61.341  61.822  74.079  0.00  0.00
ATOM    885  O   ILE X 278      60.537  62.535  73.480  0.00  0.00
ATOM    886  N   ILE X 279      61.911  60.727  73.585  0.00  0.00
ATOM    887  H   ILE X 279      62.571  60.192  74.111  0.00  0.00
ATOM    888  CA  ILE X 279      61.652  60.177  72.245  0.00  0.00
ATOM    889  CB  ILE X 279      62.594  59.024  71.890  0.00  0.00
ATOM    890  CG1 ILE X 279      62.673  58.788  70.381  0.00  0.00
ATOM    891  CG2 ILE X 279      62.425  57.701  72.642  0.00  0.00
ATOM    892  CD  ILE X 279      63.332  59.950  69.634  0.00  0.00
ATOM    893  C   ILE X 279      60.186  59.806  72.009  0.00  0.00
ATOM    894  O   ILE X 279      59.611  60.324  71.053  0.00  0.00
ATOM    895  N   SER X 280      59.567  59.366  73.100  0.00  0.00
ATOM    896  H   SER X 280      60.075  59.075  73.912  0.00  0.00
ATOM    897  CA  SER X 280      58.110  59.249  73.257  0.00  0.00
ATOM    898  CB  SER X 280      57.543  58.707  74.570  0.00  0.00
ATOM    899  OG  SER X 280      58.033  57.376  74.754  0.00  0.00
ATOM    900  HG  SER X 280      58.994  57.431  75.024  0.00  0.00
ATOM    901  C   SER X 280      57.264  60.464  72.872  0.00  0.00
ATOM    902  O   SER X 280      56.421  60.138  72.037  0.00  0.00
ATOM    903  N   VAL X 281      57.720  61.702  73.041  0.00  0.00
ATOM    904  H   VAL X 281      58.575  61.899  73.520  0.00  0.00
ATOM    905  CA  VAL X 281      57.019  62.896  72.544  0.00  0.00
ATOM    906  CB  VAL X 281      57.610  64.189  73.110  0.00  0.00
ATOM    907  CG1 VAL X 281      56.784  65.416  72.718  0.00  0.00
ATOM    908  CG2 VAL X 281      57.802  64.058  74.622  0.00  0.00
ATOM    909  C   VAL X 281      57.006  62.999  71.018  0.00  0.00
ATOM    910  O   VAL X 281      55.902  63.048  70.475  0.00  0.00
ATOM    911  N   LEU X 282      58.174  62.928  70.387  0.00  0.00
ATOM    912  H   LEU X 282      59.032  62.811  70.886  0.00  0.00
ATOM    913  CA  LEU X 282      58.366  63.010  68.931  0.00  0.00
ATOM    914  CB  LEU X 282      59.831  62.975  68.496  0.00  0.00
ATOM    915  CG  LEU X 282      60.671  64.089  69.123  0.00  0.00
ATOM    916  CD1 LEU X 282      62.082  63.496  69.129  0.00  0.00
ATOM    917  CD2 LEU X 282      60.511  65.468  68.479  0.00  0.00
ATOM    918  C   LEU X 282      57.643  61.935  68.118  0.00  0.00
ATOM    919  O   LEU X 282      56.944  62.238  67.151  0.00  0.00
ATOM    920  N   ILE X 283      57.609  60.715  68.647  0.00  0.00
ATOM    921  H   ILE X 283      58.122  60.496  69.476  0.00  0.00
ATOM    922  CA  ILE X 283      56.859  59.562  68.131  0.00  0.00
ATOM    923  CB  ILE X 283      57.498  58.194  68.383  0.00  0.00
ATOM    924  CG1 ILE X 283      57.527  57.855  69.876  0.00  0.00
ATOM    925  CG2 ILE X 283      58.875  57.978  67.752  0.00  0.00
ATOM    926  CD  ILE X 283      57.761  56.428  70.373  0.00  0.00
ATOM    927  C   ILE X 283      55.366  59.573  68.469  0.00  0.00
ATOM    928  O   ILE X 283      54.662  59.058  67.602  0.00  0.00
ATOM    929  N   ALA X 284      54.935  60.215  69.552  0.00  0.00
ATOM    930  H   ALA X 284      55.553  60.587  70.246  0.00  0.00
ATOM    931  CA  ALA X 284      53.505  60.429  69.816  0.00  0.00
ATOM    932  CB  ALA X 284      53.313  61.046  71.203  0.00  0.00
ATOM    933  C   ALA X 284      52.854  61.302  68.741  0.00  0.00
ATOM    934  O   ALA X 284      51.766  60.899  68.331  0.00  0.00
ATOM    935  N   ILE X 285      53.457  62.369  68.224  0.00  0.00
ATOM    936  H   ILE X 285      54.326  62.743  68.548  0.00  0.00
ATOM    937  CA  ILE X 285      52.809  63.052  67.096  0.00  0.00
ATOM    938  CB  ILE X 285      53.402  64.461  67.030  0.00  0.00
ATOM    939  CG1 ILE X 285      52.483  65.271  66.114  0.00  0.00
ATOM    940  CG2 ILE X 285      54.797  64.576  66.413  0.00  0.00
ATOM    941  CD  ILE X 285      51.131  65.622  66.738  0.00  0.00
ATOM    942  C   ILE X 285      52.725  62.232  65.807  0.00  0.00
ATOM    943  O   ILE X 285      51.772  62.256  65.028  0.00  0.00
ATOM    944  N   TYR X 286      53.720  61.373  65.607  0.00  0.00
ATOM    945  H   TYR X 286      54.488  61.290  66.243  0.00  0.00
ATOM    946  CA  TYR X 286      53.802  60.466  64.452  0.00  0.00
ATOM    947  CB  TYR X 286      55.197  59.859  64.295  0.00  0.00
ATOM    948  CG  TYR X 286      55.357  58.524  63.565  0.00  0.00
ATOM    949  CD1 TYR X 286      55.577  58.426  62.196  0.00  0.00
ATOM    950  HD1 TYR X 286      55.530  59.330  61.591  0.00  0.00
ATOM    951  CD2 TYR X 286      55.542  57.351  64.287  0.00  0.00
ATOM    952  HD2 TYR X 286      55.307  57.358  65.351  0.00  0.00
ATOM    953  CE1 TYR X 286      55.859  57.216  61.571  0.00  0.00
ATOM    954  HE1 TYR X 286      55.849  57.145  60.483  0.00  0.00
ATOM    955  CE2 TYR X 286      56.012  56.169  63.724  0.00  0.00
ATOM    956  HE2 TYR X 286      56.265  55.315  64.353  0.00  0.00
ATOM    957  CZ  TYR X 286      56.151  56.099  62.344  0.00  0.00
ATOM    958  OH  TYR X 286      56.592  54.953  61.755  0.00  0.00
ATOM    959  HH  TYR X 286      57.021  55.103  60.862  0.00  0.00
ATOM    960  C   TYR X 286      52.669  59.437  64.442  0.00  0.00
ATOM    961  O   TYR X 286      51.912  59.483  63.474  0.00  0.00
ATOM    962  N   TYR X 287      52.428  58.812  65.591  0.00  0.00
ATOM    963  H   TYR X 287      53.008  58.904  66.399  0.00  0.00
ATOM    964  CA  TYR X 287      51.266  57.924  65.749  0.00  0.00
ATOM    965  CB  TYR X 287      51.333  57.188  67.089  0.00  0.00
ATOM    966  CG  TYR X 287      52.631  56.400  67.285  0.00  0.00
ATOM    967  CD1 TYR X 287      53.281  55.630  66.328  0.00  0.00
ATOM    968  HD1 TYR X 287      52.960  55.664  65.287  0.00  0.00
ATOM    969  CD2 TYR X 287      53.130  56.462  68.580  0.00  0.00
ATOM    970  HD2 TYR X 287      52.656  57.118  69.310  0.00  0.00
ATOM    971  CE1 TYR X 287      54.344  54.815  66.701  0.00  0.00
ATOM    972  HE1 TYR X 287      54.831  54.173  65.967  0.00  0.00
ATOM    973  CE2 TYR X 287      54.228  55.696  68.955  0.00  0.00
ATOM    974  HE2 TYR X 287      54.648  55.777  69.958  0.00  0.00
ATOM    975  CZ  TYR X 287      54.778  54.828  68.022  0.00  0.00
ATOM    976  OH  TYR X 287      55.696  53.866  68.317  0.00  0.00
ATOM    977  HH  TYR X 287      56.374  53.725  67.594  0.00  0.00
ATOM    978  C   TYR X 287      49.891  58.510  65.422  0.00  0.00
ATOM    979  O   TYR X 287      49.176  58.051  64.533  0.00  0.00
ATOM    980  N   ASN X 288      49.811  59.755  65.885  0.00  0.00
ATOM    981  H   ASN X 288      50.527  60.151  66.460  0.00  0.00
ATOM    982  CA  ASN X 288      48.698  60.681  65.622  0.00  0.00
ATOM    983  CB  ASN X 288      48.790  61.867  66.584  0.00  0.00
ATOM    984  CG  ASN X 288      47.710  62.940  66.438  0.00  0.00
ATOM    985  OD1 ASN X 288      47.646  63.811  65.570  0.00  0.00
ATOM    986  ND2 ASN X 288      46.656  62.619  67.182  0.00  0.00
ATOM    987 HD21 ASN X 288      46.663  61.778  67.723  0.00  0.00
ATOM    988 HD22 ASN X 288      45.855  63.219  67.200  0.00  0.00
ATOM    989  C   ASN X 288      48.506  61.029  64.144  0.00  0.00
ATOM    990  O   ASN X 288      47.512  60.637  63.538  0.00  0.00
ATOM    991  N   VAL X 289      49.583  61.335  63.425  0.00  0.00
ATOM    992  H   VAL X 289      50.500  61.411  63.819  0.00  0.00
ATOM    993  CA  VAL X 289      49.504  61.588  61.980  0.00  0.00
ATOM    994  CB  VAL X 289      50.782  62.224  61.428  0.00  0.00
ATOM    995  CG1 VAL X 289      50.725  62.498  59.924  0.00  0.00
ATOM    996  CG2 VAL X 289      51.073  63.542  62.145  0.00  0.00
ATOM    997  C   VAL X 289      49.102  60.331  61.204  0.00  0.00
ATOM    998  O   VAL X 289      48.242  60.480  60.338  0.00  0.00
ATOM    999  N   ILE X 290      49.599  59.156  61.577  0.00  0.00
ATOM   1000  H   ILE X 290      50.283  59.058  62.300  0.00  0.00
ATOM   1001  CA  ILE X 290      49.178  57.894  60.949  0.00  0.00
ATOM   1002  CB  ILE X 290      50.100  56.728  61.305  0.00  0.00
ATOM   1003  CG1 ILE X 290      51.558  57.118  61.052  0.00  0.00
ATOM   1004  CG2 ILE X 290      49.837  55.460  60.487  0.00  0.00
ATOM   1005  CD  ILE X 290      52.470  56.100  61.739  0.00  0.00
ATOM   1006  C   ILE X 290      47.688  57.608  61.141  0.00  0.00
ATOM   1007  O   ILE X 290      46.995  57.450  60.136  0.00  0.00
ATOM   1008  N   ILE X 291      47.173  57.871  62.339  0.00  0.00
ATOM   1009  H   ILE X 291      47.734  58.190  63.103  0.00  0.00
ATOM   1010  CA  ILE X 291      45.747  57.722  62.664  0.00  0.00
ATOM   1011  CB  ILE X 291      45.496  57.784  64.172  0.00  0.00
ATOM   1012  CG1 ILE X 291      46.051  56.465  64.716  0.00  0.00
ATOM   1013  CG2 ILE X 291      44.062  58.064  64.625  0.00  0.00
ATOM   1014  CD  ILE X 291      46.381  56.726  66.186  0.00  0.00
ATOM   1015  C   ILE X 291      44.953  58.786  61.900  0.00  0.00
ATOM   1016  O   ILE X 291      43.943  58.431  61.292  0.00  0.00
ATOM   1017  N   CYSHX 292      45.456  60.017  61.884  0.00  0.00
ATOM   1018  H   CYSHX 292      46.294  60.269  62.369  0.00  0.00
ATOM   1019  CA  CYSHX 292      44.815  61.114  61.145  0.00  0.00
ATOM   1020  CB  CYSHX 292      45.389  62.495  61.469  0.00  0.00
ATOM   1021  SG  CYSHX 292      44.950  62.982  63.178  0.00  0.00
ATOM   1022  HG  CYSHX 292      46.280  63.005  63.168  0.00  0.00
ATOM   1023  C   CYSHX 292      44.663  60.995  59.628  0.00  0.00
ATOM   1024  O   CYSHX 292      43.567  61.293  59.155  0.00  0.00
ATOM   1025  N   TYR X 293      45.686  60.490  58.945  0.00  0.00
ATOM   1026  H   TYR X 293      46.611  60.473  59.324  0.00  0.00
ATOM   1027  CA  TYR X 293      45.610  59.910  57.597  0.00  0.00
ATOM   1028  CB  TYR X 293      46.927  59.532  56.915  0.00  0.00
ATOM   1029  CG  TYR X 293      47.527  60.626  56.029  0.00  0.00
ATOM   1030  CD1 TYR X 293      48.327  61.669  56.477  0.00  0.00
ATOM   1031  HD1 TYR X 293      48.683  61.636  57.507  0.00  0.00
ATOM   1032  CD2 TYR X 293      47.091  60.618  54.708  0.00  0.00
ATOM   1033  HD2 TYR X 293      46.502  59.793  54.307  0.00  0.00
ATOM   1034  CE1 TYR X 293      48.701  62.754  55.692  0.00  0.00
ATOM   1035  HE1 TYR X 293      49.301  63.573  56.089  0.00  0.00
ATOM   1036  CE2 TYR X 293      47.440  61.711  53.924  0.00  0.00
ATOM   1037  HE2 TYR X 293      47.046  61.768  52.909  0.00  0.00
ATOM   1038  CZ  TYR X 293      48.268  62.734  54.371  0.00  0.00
ATOM   1039  OH  TYR X 293      48.927  63.587  53.541  0.00  0.00
ATOM   1040  HH  TYR X 293      49.848  63.819  53.858  0.00  0.00
ATOM   1041  C   TYR X 293      44.670  58.727  57.356  0.00  0.00
ATOM   1042  O   TYR X 293      43.887  58.811  56.410  0.00  0.00
ATOM   1043  N   THR X 294      44.727  57.744  58.250  0.00  0.00
ATOM   1044  H   THR X 294      45.449  57.661  58.939  0.00  0.00
ATOM   1045  CA  THR X 294      43.695  56.698  58.269  0.00  0.00
ATOM   1046  CB  THR X 294      43.924  55.374  59.001  0.00  0.00
ATOM   1047  OG1 THR X 294      45.280  55.076  58.657  0.00  0.00
ATOM   1048  HG1 THR X 294      45.713  54.637  59.444  0.00  0.00
ATOM   1049  CG2 THR X 294      42.959  54.271  58.560  0.00  0.00
ATOM   1050  C   THR X 294      42.270  57.175  58.556  0.00  0.00
ATOM   1051  O   THR X 294      41.379  56.746  57.824  0.00  0.00
ATOM   1052  N   LEU X 295      42.103  58.228  59.351  0.00  0.00
ATOM   1053  H   LEU X 295      42.783  58.588  59.988  0.00  0.00
ATOM   1054  CA  LEU X 295      40.799  58.904  59.265  0.00  0.00
ATOM   1055  CB  LEU X 295      40.568  60.018  60.289  0.00  0.00
ATOM   1056  CG  LEU X 295      40.635  59.638  61.770  0.00  0.00
ATOM   1057  CD1 LEU X 295      40.725  60.849  62.701  0.00  0.00
ATOM   1058  CD2 LEU X 295      39.434  58.753  62.110  0.00  0.00
ATOM   1059  C   LEU X 295      40.352  59.481  57.921  0.00  0.00
ATOM   1060  O   LEU X 295      39.195  59.245  57.579  0.00  0.00
ATOM   1061  N   PHE X 296      41.227  60.163  57.187  0.00  0.00
ATOM   1062  H   PHE X 296      42.127  60.415  57.546  0.00  0.00
ATOM   1063  CA  PHE X 296      41.012  60.626  55.809  0.00  0.00
ATOM   1064  CB  PHE X 296      42.214  61.507  55.464  0.00  0.00
ATOM   1065  CG  PHE X 296      42.204  62.189  54.094  0.00  0.00
ATOM   1066  CD1 PHE X 296      41.090  62.362  53.283  0.00  0.00
ATOM   1067  HD1 PHE X 296      40.115  62.145  53.721  0.00  0.00
ATOM   1068  CD2 PHE X 296      43.415  62.567  53.527  0.00  0.00
ATOM   1069  HD2 PHE X 296      44.336  62.445  54.099  0.00  0.00
ATOM   1070  CE1 PHE X 296      41.109  62.787  51.960  0.00  0.00
ATOM   1071  HE1 PHE X 296      40.215  62.762  51.335  0.00  0.00
ATOM   1072  CE2 PHE X 296      43.474  63.101  52.244  0.00  0.00
ATOM   1073  HE2 PHE X 296      44.437  63.411  51.837  0.00  0.00
ATOM   1074  CZ  PHE X 296      42.328  63.243  51.470  0.00  0.00
ATOM   1075  HZ  PHE X 296      42.385  63.712  50.488  0.00  0.00
ATOM   1076  C   PHE X 296      40.657  59.509  54.823  0.00  0.00
ATOM   1077  O   PHE X 296      39.543  59.509  54.302  0.00  0.00
ATOM   1078  N   TYR X 297      41.377  58.393  54.858  0.00  0.00
ATOM   1079  H   TYR X 297      42.231  58.296  55.369  0.00  0.00
ATOM   1080  CA  TYR X 297      40.929  57.204  54.117  0.00  0.00
ATOM   1081  CB  TYR X 297      41.981  56.146  54.456  0.00  0.00
ATOM   1082  CG  TYR X 297      43.129  56.154  53.444  0.00  0.00
ATOM   1083  CD1 TYR X 297      44.352  56.711  53.798  0.00  0.00
ATOM   1084  HD1 TYR X 297      44.487  57.138  54.792  0.00  0.00
ATOM   1085  CD2 TYR X 297      43.046  55.499  52.221  0.00  0.00
ATOM   1086  HD2 TYR X 297      42.124  54.985  51.948  0.00  0.00
ATOM   1087  CE1 TYR X 297      45.402  56.725  52.887  0.00  0.00
ATOM   1088  HE1 TYR X 297      46.342  57.193  53.178  0.00  0.00
ATOM   1089  CE2 TYR X 297      44.119  55.491  51.338  0.00  0.00
ATOM   1090  HE2 TYR X 297      44.031  54.943  50.400  0.00  0.00
ATOM   1091  CZ  TYR X 297      45.302  56.164  51.620  0.00  0.00
ATOM   1092  OH  TYR X 297      46.230  56.357  50.644  0.00  0.00
ATOM   1093  HH  TYR X 297      46.204  55.659  49.925  0.00  0.00
ATOM   1094  C   TYR X 297      39.513  56.667  54.340  0.00  0.00
ATOM   1095  O   TYR X 297      38.782  56.495  53.364  0.00  0.00
ATOM   1096  N   LEU X 298      39.140  56.769  55.613  0.00  0.00
ATOM   1097  H   LEU X 298      39.836  56.958  56.305  0.00  0.00
ATOM   1098  CA  LEU X 298      37.831  56.653  56.274  0.00  0.00
ATOM   1099  CB  LEU X 298      38.017  56.387  57.769  0.00  0.00
ATOM   1100  CG  LEU X 298      37.059  55.466  58.529  0.00  0.00
ATOM   1101  CD1 LEU X 298      37.755  54.998  59.808  0.00  0.00
ATOM   1102  CD2 LEU X 298      35.797  56.214  58.958  0.00  0.00
ATOM   1103  C   LEU X 298      36.768  57.648  55.806  0.00  0.00
ATOM   1104  O   LEU X 298      35.987  57.387  54.892  0.00  0.00
ATOM   1105  N   PHE X 299      36.963  58.925  56.125  0.00  0.00
ATOM   1106  H   PHE X 299      37.791  59.214  56.605  0.00  0.00
ATOM   1107  CA  PHE X 299      36.063  60.054  55.846  0.00  0.00
ATOM   1108  CB  PHE X 299      36.461  61.386  56.484  0.00  0.00
ATOM   1109  CG  PHE X 299      35.846  61.357  57.884  0.00  0.00
ATOM   1110  CD1 PHE X 299      34.568  61.871  58.069  0.00  0.00
ATOM   1111  HD1 PHE X 299      34.031  62.336  57.242  0.00  0.00
ATOM   1112  CD2 PHE X 299      36.581  60.774  58.911  0.00  0.00
ATOM   1113  HD2 PHE X 299      37.584  60.387  58.734  0.00  0.00
ATOM   1114  CE1 PHE X 299      33.987  61.782  59.329  0.00  0.00
ATOM   1115  HE1 PHE X 299      32.978  62.156  59.502  0.00  0.00
ATOM   1116  CE2 PHE X 299      35.995  60.701  60.169  0.00  0.00
ATOM   1117  HE2 PHE X 299      36.537  60.249  60.999  0.00  0.00
ATOM   1118  CZ  PHE X 299      34.716  61.208  60.366  0.00  0.00
ATOM   1119  HZ  PHE X 299      34.270  61.155  61.359  0.00  0.00
ATOM   1120  C   PHE X 299      35.833  60.213  54.342  0.00  0.00
ATOM   1121  O   PHE X 299      34.667  60.351  53.978  0.00  0.00
ATOM   1122  N   ALA X 300      36.904  60.120  53.559  0.00  0.00
ATOM   1123  H   ALA X 300      37.827  60.018  53.930  0.00  0.00
ATOM   1124  CA  ALA X 300      36.856  60.155  52.090  0.00  0.00
ATOM   1125  CB  ALA X 300      38.258  60.516  51.598  0.00  0.00
ATOM   1126  C   ALA X 300      36.194  58.968  51.383  0.00  0.00
ATOM   1127  O   ALA X 300      35.607  59.347  50.371  0.00  0.00
ATOM   1128  N   SER X 301      35.877  57.896  52.104  0.00  0.00
ATOM   1129  H   SER X 301      36.062  57.845  53.086  0.00  0.00
ATOM   1130  CA  SER X 301      35.236  56.684  51.569  0.00  0.00
ATOM   1131  CB  SER X 301      35.839  55.433  52.211  0.00  0.00
ATOM   1132  OG  SER X 301      37.140  55.234  51.647  0.00  0.00
ATOM   1133  HG  SER X 301      37.806  55.700  52.228  0.00  0.00
ATOM   1134  C   SER X 301      33.713  56.561  51.643  0.00  0.00
ATOM   1135  O   SER X 301      33.069  55.665  51.102  0.00  0.00
ATOM   1136  N   PHE X 302      33.134  57.474  52.418  0.00  0.00
ATOM   1137  H   PHE X 302      33.640  58.160  52.941  0.00  0.00
ATOM   1138  CA  PHE X 302      31.670  57.521  52.550  0.00  0.00
ATOM   1139  CB  PHE X 302      31.277  58.605  53.556  0.00  0.00
ATOM   1140  CG  PHE X 302      31.346  58.020  54.968  0.00  0.00
ATOM   1141  CD1 PHE X 302      32.466  58.027  55.790  0.00  0.00
ATOM   1142  HD1 PHE X 302      33.379  58.524  55.462  0.00  0.00
ATOM   1143  CD2 PHE X 302      30.167  57.463  55.451  0.00  0.00
ATOM   1144  HD2 PHE X 302      29.269  57.480  54.835  0.00  0.00
ATOM   1145  CE1 PHE X 302      32.423  57.401  57.031  0.00  0.00
ATOM   1146  HE1 PHE X 302      33.334  57.342  57.626  0.00  0.00
ATOM   1147  CE2 PHE X 302      30.127  56.886  56.715  0.00  0.00
ATOM   1148  HE2 PHE X 302      29.193  56.454  57.073  0.00  0.00
ATOM   1149  CZ  PHE X 302      31.251  56.849  57.533  0.00  0.00
ATOM   1150  HZ  PHE X 302      31.213  56.405  58.528  0.00  0.00
ATOM   1151  C   PHE X 302      30.730  57.882  51.398  0.00  0.00
ATOM   1152  O   PHE X 302      29.526  57.661  51.524  0.00  0.00
ATOM   1153  N   VAL X 303      31.179  58.621  50.387  0.00  0.00
ATOM   1154  H   VAL X 303      32.104  58.998  50.367  0.00  0.00
ATOM   1155  CA  VAL X 303      30.364  58.953  49.210  0.00  0.00
ATOM   1156  CB  VAL X 303      31.010  60.107  48.440  0.00  0.00
ATOM   1157  CG1 VAL X 303      30.842  61.469  49.117  0.00  0.00
ATOM   1158  CG2 VAL X 303      32.492  59.792  48.219  0.00  0.00
ATOM   1159  C   VAL X 303      30.122  57.730  48.322  0.00  0.00
ATOM   1160  O   VAL X 303      30.933  56.810  48.232  0.00  0.00
ATOM   1161  N   SER X 304      29.076  57.756  47.500  0.00  0.00
ATOM   1162  H   SER X 304      28.511  58.575  47.401  0.00  0.00
ATOM   1163  CA  SER X 304      28.616  56.645  46.656  0.00  0.00
ATOM   1164  CB  SER X 304      27.394  57.094  45.851  0.00  0.00
ATOM   1165  OG  SER X 304      27.639  58.288  45.104  0.00  0.00
ATOM   1166  HG  SER X 304      27.608  58.062  44.130  0.00  0.00
ATOM   1167  C   SER X 304      29.609  56.017  45.677  0.00  0.00
ATOM   1168  O   SER X 304      29.338  54.827  45.522  0.00  0.00
ATOM   1169  N   VAL X 305      30.659  56.697  45.224  0.00  0.00
ATOM   1170  H   VAL X 305      30.738  57.684  45.362  0.00  0.00
ATOM   1171  CA  VAL X 305      31.804  56.138  44.491  0.00  0.00
ATOM   1172  CB  VAL X 305      31.731  56.710  43.073  0.00  0.00
ATOM   1173  CG1 VAL X 305      31.604  58.225  42.899  0.00  0.00
ATOM   1174  CG2 VAL X 305      32.876  56.101  42.261  0.00  0.00
ATOM   1175  C   VAL X 305      33.150  56.446  45.147  0.00  0.00
ATOM   1176  O   VAL X 305      33.518  57.593  45.400  0.00  0.00
ATOM   1177  N   LEU X 306      33.951  55.424  45.433  0.00  0.00
ATOM   1178  H   LEU X 306      33.699  54.472  45.253  0.00  0.00
ATOM   1179  CA  LEU X 306      35.278  55.603  46.040  0.00  0.00
ATOM   1180  CB  LEU X 306      35.938  54.234  46.213  0.00  0.00
ATOM   1181  CG  LEU X 306      35.251  53.275  47.188  0.00  0.00
ATOM   1182  CD1 LEU X 306      35.610  51.813  46.914  0.00  0.00
ATOM   1183  CD2 LEU X 306      35.609  53.616  48.636  0.00  0.00
ATOM   1184  C   LEU X 306      36.194  56.515  45.221  0.00  0.00
ATOM   1185  O   LEU X 306      36.205  56.552  43.991  0.00  0.00
ATOM   1186  N   PRO X 307      36.969  57.360  45.897  0.00  0.00
ATOM   1187  CA  PRO X 307      37.547  58.529  45.220  0.00  0.00
ATOM   1188  CB  PRO X 307      37.430  59.692  46.209  0.00  0.00
ATOM   1189  CG  PRO X 307      37.637  58.950  47.532  0.00  0.00
ATOM   1190  CD  PRO X 307      37.197  57.497  47.344  0.00  0.00
ATOM   1191  C   PRO X 307      38.846  58.510  44.411  0.00  0.00
ATOM   1192  O   PRO X 307      39.069  59.387  43.579  0.00  0.00
ATOM   1193  N   TRP X 308      39.544  57.388  44.561  0.00  0.00
ATOM   1194  H   TRP X 308      39.173  56.616  45.078  0.00  0.00
ATOM   1195  CA  TRP X 308      40.888  57.106  44.034  0.00  0.00
ATOM   1196  CB  TRP X 308      41.514  56.241  45.129  0.00  0.00
ATOM   1197  CG  TRP X 308      40.848  54.967  45.655  0.00  0.00
ATOM   1198  CD1 TRP X 308      40.740  53.813  45.000  0.00  0.00
ATOM   1199  HD1 TRP X 308      41.146  53.593  44.012  0.00  0.00
ATOM   1200  CD2 TRP X 308      40.169  54.806  46.856  0.00  0.00
ATOM   1201  NE1 TRP X 308      40.047  52.981  45.770  0.00  0.00
ATOM   1202  HE1 TRP X 308      39.852  52.033  45.515  0.00  0.00
ATOM   1203  CE2 TRP X 308      39.637  53.524  46.914  0.00  0.00
ATOM   1204  CE3 TRP X 308      40.139  55.613  47.987  0.00  0.00
ATOM   1205  HE3 TRP X 308      40.662  56.570  48.004  0.00  0.00
ATOM   1206  CZ2 TRP X 308      38.963  53.052  48.034  0.00  0.00
ATOM   1207  HZ2 TRP X 308      38.548  52.046  48.063  0.00  0.00
ATOM   1208  CZ3 TRP X 308      39.426  55.173  49.096  0.00  0.00
ATOM   1209  HZ3 TRP X 308      39.327  55.827  49.963  0.00  0.00
ATOM   1210  CH2 TRP X 308      38.839  53.913  49.118  0.00  0.00
ATOM   1211  HH2 TRP X 308      38.275  53.598  49.996  0.00  0.00
ATOM   1212  C   TRP X 308      40.985  56.408  42.675  0.00  0.00
ATOM   1213  O   TRP X 308      41.797  55.524  42.407  0.00  0.00
ATOM   1214  N   GLY X 309      40.145  56.968  41.809  0.00  0.00
ATOM   1215  H   GLY X 309      39.722  57.866  41.918  0.00  0.00
ATOM   1216  CA  GLY X 309      39.823  56.198  40.599  0.00  0.00
ATOM   1217  C   GLY X 309      38.455  56.470  39.967  0.00  0.00
ATOM   1218  O   GLY X 309      37.560  57.067  40.561  0.00  0.00
ATOM   1219  N   SER X 310      38.195  55.841  38.824  0.00  0.00
ATOM   1220  H   SER X 310      38.896  55.268  38.400  0.00  0.00
ATOM   1221  CA  SER X 310      36.971  55.833  38.009  0.00  0.00
ATOM   1222  CB  SER X 310      35.836  55.235  38.844  0.00  0.00
ATOM   1223  OG  SER X 310      34.742  54.859  38.003  0.00  0.00
ATOM   1224  HG  SER X 310      33.907  55.263  38.377  0.00  0.00
ATOM   1225  C   SER X 310      36.417  57.134  37.422  0.00  0.00
ATOM   1226  O   SER X 310      36.168  58.130  38.098  0.00  0.00
ATOM   1227  N   CYS2X 311      36.051  56.984  36.152  0.00  0.00
ATOM   1228  H   CYS2X 311      35.939  56.082  35.734  0.00  0.00
ATOM   1229  CA  CYS2X 311      35.779  58.099  35.235  0.00  0.00
ATOM   1230  CB  CYS2X 311      35.616  57.711  33.763  0.00  0.00
ATOM   1231  SG  CYS2X 311      37.135  57.481  32.770  0.00  0.00
ATOM   1232  C   CYS2X 311      34.656  59.081  35.576  0.00  0.00
ATOM   1233  O   CYS2X 311      34.902  60.273  35.393  0.00  0.00
ATOM   1234  N   ASN X 312      33.715  58.631  36.402  0.00  0.00
ATOM   1235  H   ASN X 312      33.653  57.676  36.687  0.00  0.00
ATOM   1236  CA  ASN X 312      32.683  59.514  36.964  0.00  0.00
ATOM   1237  CB  ASN X 312      31.448  58.708  37.372  0.00  0.00
ATOM   1238  CG  ASN X 312      31.646  57.559  38.362  0.00  0.00
ATOM   1239  OD1 ASN X 312      32.525  56.703  38.280  0.00  0.00
ATOM   1240  ND2 ASN X 312      30.426  57.212  38.761  0.00  0.00
ATOM   1241 HD21 ASN X 312      29.626  57.694  38.401  0.00  0.00
ATOM   1242 HD22 ASN X 312      30.307  56.469  39.420  0.00  0.00
ATOM   1243  C   ASN X 312      33.035  60.527  38.055  0.00  0.00
ATOM   1244  O   ASN X 312      32.288  61.469  38.319  0.00  0.00
ATOM   1245  N   ASN X 313      34.159  60.299  38.728  0.00  0.00
ATOM   1246  H   ASN X 313      34.661  59.437  38.658  0.00  0.00
ATOM   1247  CA  ASN X 313      34.769  61.281  39.636  0.00  0.00
ATOM   1248  CB  ASN X 313      35.739  60.590  40.599  0.00  0.00
ATOM   1249  CG  ASN X 313      35.078  59.866  41.774  0.00  0.00
ATOM   1250  OD1 ASN X 313      34.168  60.330  42.459  0.00  0.00
ATOM   1251  ND2 ASN X 313      35.552  58.635  41.943  0.00  0.00
ATOM   1252 HD21 ASN X 313      36.261  58.284  41.332  0.00  0.00
ATOM   1253 HD22 ASN X 313      35.197  58.059  42.680  0.00  0.00
ATOM   1254  C   ASN X 313      35.352  62.482  38.887  0.00  0.00
ATOM   1255  O   ASN X 313      36.127  62.308  37.948  0.00  0.00
ATOM   1256  N   PRO X 314      34.924  63.681  39.272  0.00  0.00
ATOM   1257  CA  PRO X 314      35.271  64.908  38.539  0.00  0.00
ATOM   1258  CB  PRO X 314      34.459  66.014  39.216  0.00  0.00
ATOM   1259  CG  PRO X 314      34.255  65.485  40.639  0.00  0.00
ATOM   1260  CD  PRO X 314      34.024  63.993  40.391  0.00  0.00
ATOM   1261  C   PRO X 314      36.756  65.235  38.377  0.00  0.00
ATOM   1262  O   PRO X 314      37.193  65.219  37.227  0.00  0.00
ATOM   1263  N   TRP X 315      37.547  65.129  39.442  0.00  0.00
ATOM   1264  H   TRP X 315      37.153  64.969  40.346  0.00  0.00
ATOM   1265  CA  TRP X 315      39.013  65.213  39.519  0.00  0.00
ATOM   1266  CB  TRP X 315      39.481  65.225  40.976  0.00  0.00
ATOM   1267  CG  TRP X 315      38.870  64.070  41.771  0.00  0.00
ATOM   1268  CD1 TRP X 315      39.180  62.777  41.791  0.00  0.00
ATOM   1269  HD1 TRP X 315      39.955  62.282  41.207  0.00  0.00
ATOM   1270  CD2 TRP X 315      37.795  64.309  42.619  0.00  0.00
ATOM   1271  NE1 TRP X 315      38.354  62.209  42.665  0.00  0.00
ATOM   1272  HE1 TRP X 315      38.385  61.241  42.911  0.00  0.00
ATOM   1273  CE2 TRP X 315      37.482  63.074  43.177  0.00  0.00
ATOM   1274  CE3 TRP X 315      37.248  65.494  43.096  0.00  0.00
ATOM   1275  HE3 TRP X 315      37.534  66.448  42.652  0.00  0.00
ATOM   1276  CZ2 TRP X 315      36.581  63.086  44.236  0.00  0.00
ATOM   1277  HZ2 TRP X 315      36.336  62.137  44.715  0.00  0.00
ATOM   1278  CZ3 TRP X 315      36.333  65.454  44.143  0.00  0.00
ATOM   1279  HZ3 TRP X 315      35.896  66.381  44.515  0.00  0.00
ATOM   1280  CH2 TRP X 315      35.976  64.241  44.718  0.00  0.00
ATOM   1281  HH2 TRP X 315      35.242  64.195  45.523  0.00  0.00
ATOM   1282  C   TRP X 315      39.898  64.232  38.747  0.00  0.00
ATOM   1283  O   TRP X 315      41.062  64.531  38.486  0.00  0.00
ATOM   1284  N   ASN X 316      39.435  62.987  38.720  0.00  0.00
ATOM   1285  H   ASN X 316      38.680  62.674  39.297  0.00  0.00
ATOM   1286  CA  ASN X 316      40.001  61.963  37.831  0.00  0.00
ATOM   1287  CB  ASN X 316      39.425  60.609  38.251  0.00  0.00
ATOM   1288  CG  ASN X 316      40.157  60.227  39.539  0.00  0.00
ATOM   1289  OD1 ASN X 316      39.569  59.925  40.575  0.00  0.00
ATOM   1290  ND2 ASN X 316      41.404  59.800  39.359  0.00  0.00
ATOM   1291 HD21 ASN X 316      41.788  59.752  38.435  0.00  0.00
ATOM   1292 HD22 ASN X 316      41.958  59.529  40.145  0.00  0.00
ATOM   1293  C   ASN X 316      39.782  62.243  36.342  0.00  0.00
ATOM   1294  O   ASN X 316      38.883  62.960  35.907  0.00  0.00
ATOM   1295  N   THR X 317      40.669  61.745  35.485  0.00  0.00
ATOM   1296  H   THR X 317      41.508  61.304  35.804  0.00  0.00
ATOM   1297  CA  THR X 317      40.567  61.762  34.018  0.00  0.00
ATOM   1298  CB  THR X 317      41.815  61.195  33.338  0.00  0.00
ATOM   1299  OG1 THR X 317      42.166  60.042  34.106  0.00  0.00
ATOM   1300  HG1 THR X 317      42.456  60.347  35.014  0.00  0.00
ATOM   1301  CG2 THR X 317      42.993  62.161  33.200  0.00  0.00
ATOM   1302  C   THR X 317      39.280  61.191  33.417  0.00  0.00
ATOM   1303  O   THR X 317      38.950  60.050  33.737  0.00  0.00
ATOM   1304  N   PRO X 318      38.559  61.926  32.577  0.00  0.00
ATOM   1305  CA  PRO X 318      37.381  61.478  31.818  0.00  0.00
ATOM   1306  CB  PRO X 318      36.761  62.770  31.282  0.00  0.00
ATOM   1307  CG  PRO X 318      38.002  63.625  31.018  0.00  0.00
ATOM   1308  CD  PRO X 318      38.960  63.278  32.159  0.00  0.00
ATOM   1309  C   PRO X 318      37.629  60.495  30.672  0.00  0.00
ATOM   1310  O   PRO X 318      38.706  60.014  30.325  0.00  0.00
ATOM   1311  N   GLU X 319      36.479  60.183  30.079  0.00  0.00
ATOM   1312  H   GLU X 319      35.613  60.526  30.445  0.00  0.00
ATOM   1313  CA  GLU X 319      36.259  59.354  28.885  0.00  0.00
ATOM   1314  CB  GLU X 319      36.973  59.927  27.661  0.00  0.00
ATOM   1315  CG  GLU X 319      36.342  61.241  27.194  0.00  0.00
ATOM   1316  CD  GLU X 319      34.934  61.030  26.632  0.00  0.00
ATOM   1317  OE1 GLU X 319      33.994  61.611  27.215  0.00  0.00
ATOM   1318  OE2 GLU X 319      34.755  60.370  25.587  0.00  0.00
ATOM   1319  C   GLU X 319      36.494  57.842  28.920  0.00  0.00
ATOM   1320  O   GLU X 319      35.643  57.094  28.439  0.00  0.00
ATOM   1321  N   CYS2X 320      37.552  57.398  29.592  0.00  0.00
ATOM   1322  H   CYS2X 320      38.194  58.037  30.014  0.00  0.00
ATOM   1323  CA  CYS2X 320      37.945  55.999  29.824  0.00  0.00
ATOM   1324  CB  CYS2X 320      36.860  55.287  30.633  0.00  0.00
ATOM   1325  SG  CYS2X 320      37.078  55.468  32.442  0.00  0.00
ATOM   1326  C   CYS2X 320      38.400  55.174  28.620  0.00  0.00
ATOM   1327  O   CYS2X 320      38.700  53.986  28.725  0.00  0.00
ATOM   1328  N   LYSHX 321      38.946  55.949  27.687  0.00  0.00
ATOM   1329  H   LYSHX 321      39.056  56.938  27.791  0.00  0.00
ATOM   1330  CA  LYSHX 321      39.431  55.392  26.417  0.00  0.00
ATOM   1331  CB  LYSHX 321      39.549  56.553  25.426  0.00  0.00
ATOM   1332  CG  LYSHX 321      38.271  57.350  25.164  0.00  0.00
ATOM   1333  CD  LYSHX 321      37.054  56.495  24.806  0.00  0.00
ATOM   1334  CE  LYSHX 321      35.790  57.348  24.678  0.00  0.00
ATOM   1335 MNZ1 LYSHX 321      34.320  56.186  24.870  0.00  0.00
ATOM   1336 MNZ2 LYSHX 321      34.457  56.863  23.440  0.00  0.00
ATOM   1337  NZ  LYSHX 321      34.584  56.639  24.228  0.00  0.00
ATOM   1338  HZ1 LYSHX 321      34.229  56.076  24.975  0.00  0.00
ATOM   1339  HZ2 LYSHX 321      33.889  57.303  23.953  0.00  0.00
ATOM   1340  HZ3 LYSHX 321      34.811  56.054  23.450  0.00  0.00
ATOM   1341  C   LYSHX 321      40.773  54.659  26.475  0.00  0.00
ATOM   1342  O   LYSHX 321      41.610  55.146  27.235  0.00  0.00
ATOM   1343  N   ASP X 322      40.959  53.620  25.664  0.00  0.00
ATOM   1344  H   ASP X 322      40.237  53.335  25.033  0.00  0.00
ATOM   1345  CA  ASP X 322      42.146  52.762  25.539  0.00  0.00
ATOM   1346  CB  ASP X 322      41.825  51.598  24.598  0.00  0.00
ATOM   1347  CG  ASP X 322      40.923  50.446  25.048  0.00  0.00
ATOM   1348  OD1 ASP X 322      40.812  50.335  26.288  0.00  0.00
ATOM   1349  OD2 ASP X 322      40.602  49.471  24.334  0.00  0.00
ATOM   1350  C   ASP X 322      43.501  53.379  25.188  0.00  0.00
ATOM   1351  O   ASP X 322      44.504  52.699  24.978  0.00  0.00
ATOM   1352  N   LYSHX 323      43.552  54.707  25.117  0.00  0.00
ATOM   1353  H   LYSHX 323      42.732  55.262  25.257  0.00  0.00
ATOM   1354  CA  LYSHX 323      44.739  55.531  24.840  0.00  0.00
ATOM   1355  CB  LYSHX 323      44.467  57.029  24.992  0.00  0.00
ATOM   1356  CG  LYSHX 323      43.490  57.444  23.891  0.00  0.00
ATOM   1357  CD  LYSHX 323      42.827  58.786  24.208  0.00  0.00
ATOM   1358  CE  LYSHX 323      43.750  60.006  24.200  0.00  0.00
ATOM   1359 MNZ1 LYSHX 323      43.129  61.276  25.445  0.00  0.00
ATOM   1360 MNZ2 LYSHX 323      42.746  61.575  23.932  0.00  0.00
ATOM   1361  NZ  LYSHX 323      43.050  61.228  24.620  0.00  0.00
ATOM   1362  HZ1 LYSHX 323      43.119  61.329  25.613  0.00  0.00
ATOM   1363  HZ2 LYSHX 323      43.467  62.022  24.175  0.00  0.00
ATOM   1364  HZ3 LYSHX 323      42.087  61.169  24.358  0.00  0.00
ATOM   1365  C   LYSHX 323      45.926  55.208  25.748  0.00  0.00
ATOM   1366  O   LYSHX 323      45.788  55.018  26.956  0.00  0.00
ATOM   1367  N   THR X 324      47.083  55.516  25.170  0.00  0.00
ATOM   1368  H   THR X 324      47.124  56.068  24.337  0.00  0.00
ATOM   1369  CA  THR X 324      48.409  55.106  25.656  0.00  0.00
ATOM   1370  CB  THR X 324      49.484  55.556  24.664  0.00  0.00
ATOM   1371  OG1 THR X 324      49.340  56.928  24.290  0.00  0.00
ATOM   1372  HG1 THR X 324      50.060  57.151  23.633  0.00  0.00
ATOM   1373  CG2 THR X 324      49.592  54.723  23.385  0.00  0.00
ATOM   1374  C   THR X 324      48.696  55.657  27.054  0.00  0.00
ATOM   1375  O   THR X 324      48.752  56.856  27.320  0.00  0.00
ATOM   1376  N   LYSHX 325      48.882  54.652  27.905  0.00  0.00
ATOM   1377  H   LYSHX 325      48.891  53.695  27.613  0.00  0.00
ATOM   1378  CA  LYSHX 325      49.089  54.847  29.347  0.00  0.00
ATOM   1379  CB  LYSHX 325      48.666  53.708  30.277  0.00  0.00
ATOM   1380  CG  LYSHX 325      47.185  53.383  30.072  0.00  0.00
ATOM   1381  CD  LYSHX 325      46.175  54.528  30.178  0.00  0.00
ATOM   1382  CE  LYSHX 325      44.811  53.925  29.835  0.00  0.00
ATOM   1383 MNZ1 LYSHX 325      43.873  55.436  29.217  0.00  0.00
ATOM   1384 MNZ2 LYSHX 325      43.105  54.570  30.305  0.00  0.00
ATOM   1385  NZ  LYSHX 325      43.672  54.853  29.770  0.00  0.00
ATOM   1386  HZ1 LYSHX 325      43.870  55.578  29.111  0.00  0.00
ATOM   1387  HZ2 LYSHX 325      42.853  54.357  29.485  0.00  0.00
ATOM   1388  HZ3 LYSHX 325      43.520  55.257  30.672  0.00  0.00
ATOM   1389  C   LYSHX 325      50.555  55.174  29.641  0.00  0.00
ATOM   1390  O   LYSHX 325      51.498  54.481  29.260  0.00  0.00
ATOM   1391  N   LEU X 326      50.727  56.014  30.657  0.00  0.00
ATOM   1392  H   LEU X 326      50.023  56.208  31.339  0.00  0.00
ATOM   1393  CA  LEU X 326      52.004  56.720  30.838  0.00  0.00
ATOM   1394  CB  LEU X 326      51.643  58.112  31.363  0.00  0.00
ATOM   1395  CG  LEU X 326      50.991  59.062  30.357  0.00  0.00
ATOM   1396  CD1 LEU X 326      50.163  60.155  31.036  0.00  0.00
ATOM   1397  CD2 LEU X 326      52.097  59.715  29.526  0.00  0.00
ATOM   1398  C   LEU X 326      52.865  55.968  31.855  0.00  0.00
ATOM   1399  O   LEU X 326      52.601  54.799  32.136  0.00  0.00
ATOM   1400  N   LEU X 327      53.975  56.625  32.177  0.00  0.00
ATOM   1401  H   LEU X 327      54.252  57.465  31.713  0.00  0.00
ATOM   1402  CA  LEU X 327      54.902  56.195  33.235  0.00  0.00
ATOM   1403  CB  LEU X 327      56.213  56.982  33.172  0.00  0.00
ATOM   1404  CG  LEU X 327      57.258  56.491  34.176  0.00  0.00
ATOM   1405  CD1 LEU X 327      57.697  55.082  33.774  0.00  0.00
ATOM   1406  CD2 LEU X 327      58.372  57.527  34.339  0.00  0.00
ATOM   1407  C   LEU X 327      54.236  56.285  34.610  0.00  0.00
ATOM   1408  O   LEU X 327      53.905  57.389  35.039  0.00  0.00
ATOM   1409  N   LEU X 328      54.208  55.250  35.445  0.00  0.00
ATOM   1410  H   LEU X 328      54.562  54.364  35.144  0.00  0.00
ATOM   1411  CA  LEU X 328      53.721  55.151  36.828  0.00  0.00
ATOM   1412  CB  LEU X 328      54.664  55.718  37.892  0.00  0.00
ATOM   1413  CG  LEU X 328      56.078  55.133  37.854  0.00  0.00
ATOM   1414  CD1 LEU X 328      56.955  55.880  38.863  0.00  0.00
ATOM   1415  CD2 LEU X 328      56.178  53.607  37.861  0.00  0.00
ATOM   1416  C   LEU X 328      52.310  55.614  37.195  0.00  0.00
ATOM   1417  O   LEU X 328      51.786  55.182  38.220  0.00  0.00
ATOM   1418  N   ASP X 329      51.891  56.691  36.536  0.00  0.00
ATOM   1419  H   ASP X 329      52.472  57.111  35.838  0.00  0.00
ATOM   1420  CA  ASP X 329      50.624  57.424  36.671  0.00  0.00
ATOM   1421  CB  ASP X 329      50.448  58.267  35.407  0.00  0.00
ATOM   1422  CG  ASP X 329      49.185  59.123  35.290  0.00  0.00
ATOM   1423  OD1 ASP X 329      48.737  59.303  34.137  0.00  0.00
ATOM   1424  OD2 ASP X 329      48.596  59.586  36.289  0.00  0.00
ATOM   1425  C   ASP X 329      49.401  56.574  37.018  0.00  0.00
ATOM   1426  O   ASP X 329      49.124  55.551  36.393  0.00  0.00
ATOM   1427  N   SER X 369      48.522  57.064  37.887  0.00  0.00
ATOM   1428  H   SER X 369      48.519  58.014  38.198  0.00  0.00
ATOM   1429  CA  SER X 369      47.477  56.197  38.451  0.00  0.00
ATOM   1430  CB  SER X 369      48.057  55.481  39.671  0.00  0.00
ATOM   1431  OG  SER X 369      47.468  54.191  39.850  0.00  0.00
ATOM   1432  HG  SER X 369      48.110  53.504  39.505  0.00  0.00
ATOM   1433  C   SER X 369      46.288  57.004  38.981  0.00  0.00
ATOM   1434  O   SER X 369      46.483  58.145  39.396  0.00  0.00
ATOM   1435  N   GLY X 370      45.154  56.361  39.246  0.00  0.00
ATOM   1436  H   GLY X 370      45.088  55.374  39.096  0.00  0.00
ATOM   1437  CA  GLY X 370      43.888  56.904  39.759  0.00  0.00
ATOM   1438  C   GLY X 370      43.932  57.597  41.122  0.00  0.00
ATOM   1439  O   GLY X 370      43.397  58.683  41.343  0.00  0.00
ATOM   1440  N   SER X 371      44.648  56.921  42.017  0.00  0.00
ATOM   1441  H   SER X 371      44.925  55.972  41.869  0.00  0.00
ATOM   1442  CA  SER X 371      45.103  57.477  43.299  0.00  0.00
ATOM   1443  CB  SER X 371      45.915  56.546  44.202  0.00  0.00
ATOM   1444  OG  SER X 371      45.438  55.203  44.312  0.00  0.00
ATOM   1445  HG  SER X 371      45.645  54.726  43.457  0.00  0.00
ATOM   1446  C   SER X 371      45.843  58.816  43.258  0.00  0.00
ATOM   1447  O   SER X 371      45.465  59.643  44.086  0.00  0.00
ATOM   1448  N   GLU X 372      46.954  58.903  42.531  0.00  0.00
ATOM   1449  H   GLU X 372      47.354  58.115  42.064  0.00  0.00
ATOM   1450  CA  GLU X 372      47.701  60.157  42.341  0.00  0.00
ATOM   1451  CB  GLU X 372      48.913  60.108  41.410  0.00  0.00
ATOM   1452  CG  GLU X 372      49.999  59.179  41.957  0.00  0.00
ATOM   1453  CD  GLU X 372      51.403  59.529  41.460  0.00  0.00
ATOM   1454  OE1 GLU X 372      51.601  59.471  40.227  0.00  0.00
ATOM   1455  OE2 GLU X 372      52.351  59.706  42.253  0.00  0.00
ATOM   1456  C   GLU X 372      46.836  61.312  41.834  0.00  0.00
ATOM   1457  O   GLU X 372      47.113  62.389  42.359  0.00  0.00
ATOM   1458  N   GLU X 373      45.869  61.144  40.936  0.00  0.00
ATOM   1459  H   GLU X 373      45.714  60.284  40.452  0.00  0.00
ATOM   1460  CA  GLU X 373      44.945  62.236  40.594  0.00  0.00
ATOM   1461  CB  GLU X 373      44.023  61.783  39.461  0.00  0.00
ATOM   1462  CG  GLU X 373      44.686  61.173  38.224  0.00  0.00
ATOM   1463  CD  GLU X 373      43.640  60.671  37.228  0.00  0.00
ATOM   1464  OE1 GLU X 373      43.306  61.453  36.313  0.00  0.00
ATOM   1465  OE2 GLU X 373      43.142  59.526  37.284  0.00  0.00
ATOM   1466  C   GLU X 373      44.166  62.793  41.787  0.00  0.00
ATOM   1467  O   GLU X 373      44.144  63.985  42.090  0.00  0.00
ATOM   1468  N   TYR X 374      43.540  61.865  42.505  0.00  0.00
ATOM   1469  H   TYR X 374      43.588  60.887  42.306  0.00  0.00
ATOM   1470  CA  TYR X 374      42.720  62.242  43.667  0.00  0.00
ATOM   1471  CB  TYR X 374      41.836  61.088  44.144  0.00  0.00
ATOM   1472  CG  TYR X 374      41.042  61.352  45.426  0.00  0.00
ATOM   1473  CD1 TYR X 374      40.246  62.486  45.534  0.00  0.00
ATOM   1474  HD1 TYR X 374      40.019  63.049  44.628  0.00  0.00
ATOM   1475  CD2 TYR X 374      41.136  60.542  46.552  0.00  0.00
ATOM   1476  HD2 TYR X 374      41.692  59.606  46.499  0.00  0.00
ATOM   1477  CE1 TYR X 374      39.724  62.940  46.740  0.00  0.00
ATOM   1478  HE1 TYR X 374      39.259  63.924  46.815  0.00  0.00
ATOM   1479  CE2 TYR X 374      40.524  60.917  47.742  0.00  0.00
ATOM   1480  HE2 TYR X 374      40.604  60.264  48.611  0.00  0.00
ATOM   1481  CZ  TYR X 374      39.815  62.106  47.848  0.00  0.00
ATOM   1482  OH  TYR X 374      39.291  62.352  49.079  0.00  0.00
ATOM   1483  HH  TYR X 374      38.679  63.144  49.105  0.00  0.00
ATOM   1484  C   TYR X 374      43.480  62.801  44.872  0.00  0.00
ATOM   1485  O   TYR X 374      43.286  63.980  45.165  0.00  0.00
ATOM   1486  N   PHE X 375      44.231  61.960  45.578  0.00  0.00
ATOM   1487  H   PHE X 375      44.374  61.004  45.325  0.00  0.00
ATOM   1488  CA  PHE X 375      44.914  62.403  46.803  0.00  0.00
ATOM   1489  CB  PHE X 375      45.528  61.192  47.511  0.00  0.00
ATOM   1490  CG  PHE X 375      44.479  60.343  48.232  0.00  0.00
ATOM   1491  CD1 PHE X 375      44.261  59.061  47.738  0.00  0.00
ATOM   1492  HD1 PHE X 375      44.637  58.766  46.759  0.00  0.00
ATOM   1493  CD2 PHE X 375      43.847  60.714  49.412  0.00  0.00
ATOM   1494  HD2 PHE X 375      43.874  61.765  49.703  0.00  0.00
ATOM   1495  CE1 PHE X 375      43.550  58.171  48.532  0.00  0.00
ATOM   1496  HE1 PHE X 375      43.362  57.165  48.154  0.00  0.00
ATOM   1497  CE2 PHE X 375      43.182  59.822  50.246  0.00  0.00
ATOM   1498  HE2 PHE X 375      42.773  60.131  51.206  0.00  0.00
ATOM   1499  CZ  PHE X 375      43.066  58.514  49.790  0.00  0.00
ATOM   1500  HZ  PHE X 375      42.596  57.757  50.419  0.00  0.00
ATOM   1501  C   PHE X 375      45.905  63.514  46.452  0.00  0.00
ATOM   1502  O   PHE X 375      45.901  64.551  47.113  0.00  0.00
ATOM   1503  N   LYSHX 376      46.942  63.139  45.708  0.00  0.00
ATOM   1504  H   LYSHX 376      47.053  62.209  45.359  0.00  0.00
ATOM   1505  CA  LYSHX 376      48.014  64.072  45.333  0.00  0.00
ATOM   1506  CB  LYSHX 376      49.183  63.324  44.688  0.00  0.00
ATOM   1507  CG  LYSHX 376      50.149  62.740  45.721  0.00  0.00
ATOM   1508  CD  LYSHX 376      51.185  61.982  44.891  0.00  0.00
ATOM   1509  CE  LYSHX 376      52.381  61.594  45.763  0.00  0.00
ATOM   1510 MNZ1 LYSHX 376      51.520  60.614  47.119  0.00  0.00
ATOM   1511 MNZ2 LYSHX 376      52.789  59.902  46.482  0.00  0.00
ATOM   1512  NZ  LYSHX 376      52.185  60.443  46.657  0.00  0.00
ATOM   1513  HZ1 LYSHX 376      51.388  60.604  47.237  0.00  0.00
ATOM   1514  HZ2 LYSHX 376      52.039  59.618  46.111  0.00  0.00
ATOM   1515  HZ3 LYSHX 376      52.996  60.323  47.229  0.00  0.00
ATOM   1516  C   LYSHX 376      47.580  65.231  44.434  0.00  0.00
ATOM   1517  O   LYSHX 376      47.544  66.295  45.050  0.00  0.00
ATOM   1518  N   TYR X 377      47.355  65.049  43.137  0.00  0.00
ATOM   1519  H   TYR X 377      47.382  64.153  42.693  0.00  0.00
ATOM   1520  CA  TYR X 377      47.046  66.183  42.255  0.00  0.00
ATOM   1521  CB  TYR X 377      46.740  65.580  40.881  0.00  0.00
ATOM   1522  CG  TYR X 377      46.494  66.620  39.786  0.00  0.00
ATOM   1523  CD1 TYR X 377      45.264  66.597  39.136  0.00  0.00
ATOM   1524  HD1 TYR X 377      44.529  65.834  39.394  0.00  0.00
ATOM   1525  CD2 TYR X 377      47.380  67.677  39.616  0.00  0.00
ATOM   1526  HD2 TYR X 377      48.305  67.739  40.191  0.00  0.00
ATOM   1527  CE1 TYR X 377      44.970  67.543  38.162  0.00  0.00
ATOM   1528  HE1 TYR X 377      44.097  67.427  37.517  0.00  0.00
ATOM   1529  CE2 TYR X 377      47.038  68.650  38.686  0.00  0.00
ATOM   1530  HE2 TYR X 377      47.751  69.446  38.465  0.00  0.00
ATOM   1531  CZ  TYR X 377      45.814  68.638  38.028  0.00  0.00
ATOM   1532  OH  TYR X 377      45.311  69.849  37.669  0.00  0.00
ATOM   1533  HH  TYR X 377      44.317  69.854  37.567  0.00  0.00
ATOM   1534  C   TYR X 377      45.858  67.068  42.636  0.00  0.00
ATOM   1535  O   TYR X 377      46.059  68.281  42.589  0.00  0.00
ATOM   1536  N   PHE X 378      44.707  66.535  43.036  0.00  0.00
ATOM   1537  H   PHE X 378      44.555  65.548  43.090  0.00  0.00
ATOM   1538  CA  PHE X 378      43.558  67.361  43.434  0.00  0.00
ATOM   1539  CB  PHE X 378      42.250  66.619  43.154  0.00  0.00
ATOM   1540  CG  PHE X 378      41.061  67.326  43.808  0.00  0.00
ATOM   1541  CD1 PHE X 378      40.205  66.643  44.665  0.00  0.00
ATOM   1542  HD1 PHE X 378      40.412  65.593  44.864  0.00  0.00
ATOM   1543  CD2 PHE X 378      40.813  68.671  43.559  0.00  0.00
ATOM   1544  HD2 PHE X 378      41.432  69.228  42.857  0.00  0.00
ATOM   1545  CE1 PHE X 378      39.101  67.219  45.283  0.00  0.00
ATOM   1546  HE1 PHE X 378      38.395  66.631  45.869  0.00  0.00
ATOM   1547  CE2 PHE X 378      39.761  69.291  44.224  0.00  0.00
ATOM   1548  HE2 PHE X 378      39.568  70.350  44.048  0.00  0.00
ATOM   1549  CZ  PHE X 378      38.951  68.589  45.109  0.00  0.00
ATOM   1550  HZ  PHE X 378      38.187  69.123  45.676  0.00  0.00
ATOM   1551  C   PHE X 378      43.683  67.828  44.887  0.00  0.00
ATOM   1552  O   PHE X 378      44.041  68.980  45.122  0.00  0.00
ATOM   1553  N   VAL X 379      43.524  66.987  45.905  0.00  0.00
ATOM   1554  H   VAL X 379      43.455  65.995  45.797  0.00  0.00
ATOM   1555  CA  VAL X 379      43.438  67.486  47.285  0.00  0.00
ATOM   1556  CB  VAL X 379      42.924  66.455  48.291  0.00  0.00
ATOM   1557  CG1 VAL X 379      42.360  67.114  49.552  0.00  0.00
ATOM   1558  CG2 VAL X 379      41.812  65.597  47.685  0.00  0.00
ATOM   1559  C   VAL X 379      44.779  68.081  47.720  0.00  0.00
ATOM   1560  O   VAL X 379      44.866  69.306  47.781  0.00  0.00
ATOM   1561  N   LEU X 380      45.854  67.301  47.652  0.00  0.00
ATOM   1562  H   LEU X 380      45.898  66.457  47.117  0.00  0.00
ATOM   1563  CA  LEU X 380      47.070  67.664  48.395  0.00  0.00
ATOM   1564  CB  LEU X 380      47.867  66.500  48.989  0.00  0.00
ATOM   1565  CG  LEU X 380      47.123  65.643  50.016  0.00  0.00
ATOM   1566  CD1 LEU X 380      47.382  64.155  49.773  0.00  0.00
ATOM   1567  CD2 LEU X 380      47.823  65.980  51.333  0.00  0.00
ATOM   1568  C   LEU X 380      47.931  68.742  47.733  0.00  0.00
ATOM   1569  O   LEU X 380      48.250  69.675  48.468  0.00  0.00
ATOM   1570  N   LYSHX 381      48.216  68.623  46.440  0.00  0.00
ATOM   1571  H   LYSHX 381      47.843  67.882  45.881  0.00  0.00
ATOM   1572  CA  LYSHX 381      49.091  69.540  45.694  0.00  0.00
ATOM   1573  CB  LYSHX 381      48.440  70.908  45.485  0.00  0.00
ATOM   1574  CG  LYSHX 381      47.326  70.688  44.460  0.00  0.00
ATOM   1575  CD  LYSHX 381      46.315  71.831  44.346  0.00  0.00
ATOM   1576  CE  LYSHX 381      45.193  71.411  43.394  0.00  0.00
ATOM   1577 MNZ1 LYSHX 381      45.026  71.130  41.540  0.00  0.00
ATOM   1578 MNZ2 LYSHX 381      46.471  70.841  42.134  0.00  0.00
ATOM   1579  NZ  LYSHX 381      45.672  71.044  42.054  0.00  0.00
ATOM   1580  HZ1 LYSHX 381      44.922  71.133  41.396  0.00  0.00
ATOM   1581  HZ2 LYSHX 381      46.420  71.651  41.788  0.00  0.00
ATOM   1582  HZ3 LYSHX 381      45.997  70.099  42.062  0.00  0.00
ATOM   1583  C   LYSHX 381      50.477  69.500  46.340  0.00  0.00
ATOM   1584  O   LYSHX 381      50.927  70.533  46.835  0.00  0.00
ATOM   1585  N   ILE X 382      51.140  68.358  46.192  0.00  0.00
ATOM   1586  H   ILE X 382      50.818  67.652  45.560  0.00  0.00
ATOM   1587  CA  ILE X 382      52.377  67.964  46.882  0.00  0.00
ATOM   1588  CB  ILE X 382      52.657  66.498  46.541  0.00  0.00
ATOM   1589  CG1 ILE X 382      51.760  65.475  47.243  0.00  0.00
ATOM   1590  CG2 ILE X 382      54.115  66.122  46.806  0.00  0.00
ATOM   1591  CD  ILE X 382      51.687  65.542  48.769  0.00  0.00
ATOM   1592  C   ILE X 382      53.571  68.889  46.634  0.00  0.00
ATOM   1593  O   ILE X 382      54.094  69.048  45.531  0.00  0.00
ATOM   1594  N   SER X 383      54.032  69.511  47.716  0.00  0.00
ATOM   1595  H   SER X 383      53.569  69.457  48.601  0.00  0.00
ATOM   1596  CA  SER X 383      55.252  70.332  47.732  0.00  0.00
ATOM   1597  CB  SER X 383      55.484  71.042  49.068  0.00  0.00
ATOM   1598  OG  SER X 383      56.767  71.590  49.384  0.00  0.00
ATOM   1599  HG  SER X 383      56.679  72.134  50.218  0.00  0.00
ATOM   1600  C   SER X 383      56.573  69.691  47.302  0.00  0.00
ATOM   1601  O   SER X 383      56.812  68.493  47.445  0.00  0.00
ATOM   1602  N   ALA X 384      57.484  70.421  46.665  0.00  0.00
ATOM   1603  H   ALA X 384      57.290  71.365  46.400  0.00  0.00
ATOM   1604  CA  ALA X 384      58.837  70.008  46.262  0.00  0.00
ATOM   1605  CB  ALA X 384      59.414  70.884  45.149  0.00  0.00
ATOM   1606  C   ALA X 384      59.859  69.889  47.394  0.00  0.00
ATOM   1607  O   ALA X 384      60.770  69.078  47.231  0.00  0.00
ATOM   1608  N   GLY X 385      59.785  70.746  48.408  0.00  0.00
ATOM   1609  H   GLY X 385      59.157  71.524  48.434  0.00  0.00
ATOM   1610  CA  GLY X 385      60.658  70.578  49.578  0.00  0.00
ATOM   1611  C   GLY X 385      60.162  71.277  50.844  0.00  0.00
ATOM   1612  O   GLY X 385      59.400  72.240  50.770  0.00  0.00
ATOM   1613  N   ILE X 386      60.782  70.875  51.951  0.00  0.00
ATOM   1614  H   ILE X 386      61.607  70.312  51.915  0.00  0.00
ATOM   1615  CA  ILE X 386      60.357  71.192  53.322  0.00  0.00
ATOM   1616  CB  ILE X 386      61.235  70.421  54.310  0.00  0.00
ATOM   1617  CG1 ILE X 386      60.713  70.527  55.744  0.00  0.00
ATOM   1618  CG2 ILE X 386      62.630  71.036  54.170  0.00  0.00
ATOM   1619  CD  ILE X 386      61.508  69.522  56.580  0.00  0.00
ATOM   1620  C   ILE X 386      60.173  72.679  53.628  0.00  0.00
ATOM   1621  O   ILE X 386      59.157  73.020  54.230  0.00  0.00
ATOM   1622  N   GLU X 387      60.902  73.587  52.985  0.00  0.00
ATOM   1623  H   GLU X 387      61.606  73.275  52.348  0.00  0.00
ATOM   1624  CA  GLU X 387      60.906  75.057  52.998  0.00  0.00
ATOM   1625  CB  GLU X 387      61.983  75.467  51.992  0.00  0.00
ATOM   1626  CG  GLU X 387      62.635  76.748  52.520  0.00  0.00
ATOM   1627  CD  GLU X 387      63.382  77.527  51.435  0.00  0.00
ATOM   1628  OE1 GLU X 387      64.626  77.545  51.555  0.00  0.00
ATOM   1629  OE2 GLU X 387      62.671  78.324  50.785  0.00  0.00
ATOM   1630  C   GLU X 387      59.609  75.734  52.551  0.00  0.00
ATOM   1631  O   GLU X 387      59.288  76.842  52.976  0.00  0.00
ATOM   1632  N   TYR X 388      58.801  75.013  51.776  0.00  0.00
ATOM   1633  H   TYR X 388      59.069  74.138  51.373  0.00  0.00
ATOM   1634  CA  TYR X 388      57.437  75.456  51.454  0.00  0.00
ATOM   1635  CB  TYR X 388      57.371  75.597  49.932  0.00  0.00
ATOM   1636  CG  TYR X 388      55.980  75.737  49.312  0.00  0.00
ATOM   1637  CD1 TYR X 388      55.390  74.787  48.484  0.00  0.00
ATOM   1638  HD1 TYR X 388      55.837  73.802  48.350  0.00  0.00
ATOM   1639  CD2 TYR X 388      55.466  77.027  49.375  0.00  0.00
ATOM   1640  HD2 TYR X 388      55.960  77.766  50.007  0.00  0.00
ATOM   1641  CE1 TYR X 388      54.213  75.138  47.835  0.00  0.00
ATOM   1642  HE1 TYR X 388      53.658  74.372  47.295  0.00  0.00
ATOM   1643  CE2 TYR X 388      54.339  77.397  48.651  0.00  0.00
ATOM   1644  HE2 TYR X 388      53.947  78.413  48.707  0.00  0.00
ATOM   1645  CZ  TYR X 388      53.723  76.440  47.855  0.00  0.00
ATOM   1646  OH  TYR X 388      52.527  76.777  47.301  0.00  0.00
ATOM   1647  HH  TYR X 388      52.080  76.016  46.826  0.00  0.00
ATOM   1648  C   TYR X 388      56.452  74.409  51.979  0.00  0.00
ATOM   1649  O   TYR X 388      56.331  73.346  51.372  0.00  0.00
ATOM   1650  N   PRO X 389      55.844  74.632  53.140  0.00  0.00
ATOM   1651  CA  PRO X 389      54.734  73.813  53.648  0.00  0.00
ATOM   1652  CB  PRO X 389      54.675  74.136  55.143  0.00  0.00
ATOM   1653  CG  PRO X 389      55.117  75.601  55.199  0.00  0.00
ATOM   1654  CD  PRO X 389      56.262  75.579  54.185  0.00  0.00
ATOM   1655  C   PRO X 389      53.390  74.020  52.947  0.00  0.00
ATOM   1656  O   PRO X 389      52.730  73.014  52.693  0.00  0.00
ATOM   1657  N   GLY X 390      53.305  75.192  52.325  0.00  0.00
ATOM   1658  H   GLY X 390      54.031  75.879  52.364  0.00  0.00
ATOM   1659  CA  GLY X 390      52.135  75.584  51.526  0.00  0.00
ATOM   1660  C   GLY X 390      50.885  75.922  52.342  0.00  0.00
ATOM   1661  O   GLY X 390      50.945  75.946  53.570  0.00  0.00
ATOM   1662  N   GLU X 391      49.739  75.840  51.671  0.00  0.00
ATOM   1663  H   GLU X 391      49.736  75.632  50.693  0.00  0.00
ATOM   1664  CA  GLU X 391      48.374  76.025  52.185  0.00  0.00
ATOM   1665  CB  GLU X 391      47.485  76.601  51.080  0.00  0.00
ATOM   1666  CG  GLU X 391      45.988  76.774  51.350  0.00  0.00
ATOM   1667  CD  GLU X 391      44.979  76.932  50.212  0.00  0.00
ATOM   1668  OE1 GLU X 391      44.211  75.969  49.994  0.00  0.00
ATOM   1669  OE2 GLU X 391      44.947  77.995  49.555  0.00  0.00
ATOM   1670  C   GLU X 391      47.804  74.736  52.782  0.00  0.00
ATOM   1671  O   GLU X 391      47.632  73.707  52.129  0.00  0.00
ATOM   1672  N   ILE X 392      47.396  74.906  54.037  0.00  0.00
ATOM   1673  H   ILE X 392      47.381  75.776  54.529  0.00  0.00
ATOM   1674  CA  ILE X 392      46.933  73.701  54.739  0.00  0.00
ATOM   1675  CB  ILE X 392      46.816  73.967  56.242  0.00  0.00
ATOM   1676  CG1 ILE X 392      45.686  74.923  56.628  0.00  0.00
ATOM   1677  CG2 ILE X 392      48.238  74.246  56.733  0.00  0.00
ATOM   1678  CD  ILE X 392      45.856  75.325  58.094  0.00  0.00
ATOM   1679  C   ILE X 392      45.772  72.934  54.102  0.00  0.00
ATOM   1680  O   ILE X 392      44.907  73.479  53.418  0.00  0.00
ATOM   1681  N   ARG X 393      45.747  71.631  54.369  0.00  0.00
ATOM   1682  H   ARG X 393      46.442  71.176  54.927  0.00  0.00
ATOM   1683  CA  ARG X 393      44.687  70.750  53.859  0.00  0.00
ATOM   1684  CB  ARG X 393      45.220  69.433  53.291  0.00  0.00
ATOM   1685  CG  ARG X 393      45.380  69.446  51.769  0.00  0.00
ATOM   1686  CD  ARG X 393      46.372  70.455  51.188  0.00  0.00
ATOM   1687  NE  ARG X 393      46.031  70.712  49.780  0.00  0.00
ATOM   1688  HE  ARG X 393      45.850  69.889  49.243  0.00  0.00
ATOM   1689  CZ  ARG X 393      45.947  71.907  49.180  0.00  0.00
ATOM   1690  NH1 ARG X 393      46.239  73.039  49.836  0.00  0.00
ATOM   1691 HH11 ARG X 393      46.525  73.004  50.793  0.00  0.00
ATOM   1692 HH12 ARG X 393      46.168  73.920  49.368  0.00  0.00
ATOM   1693  NH2 ARG X 393      45.874  71.982  47.844  0.00  0.00
ATOM   1694 HH21 ARG X 393      45.883  71.145  47.296  0.00  0.00
ATOM   1695 HH22 ARG X 393      45.810  72.873  47.395  0.00  0.00
ATOM   1696  C   ARG X 393      43.525  70.424  54.799  0.00  0.00
ATOM   1697  O   ARG X 393      43.619  69.762  55.832  0.00  0.00
ATOM   1698  N   TRP X 394      42.347  70.881  54.383  0.00  0.00
ATOM   1699  H   TRP X 394      42.195  71.349  53.512  0.00  0.00
ATOM   1700  CA  TRP X 394      41.178  70.689  55.254  0.00  0.00
ATOM   1701  CB  TRP X 394      40.050  71.543  54.672  0.00  0.00
ATOM   1702  CG  TRP X 394      40.301  72.998  55.074  0.00  0.00
ATOM   1703  CD1 TRP X 394      41.273  73.735  54.544  0.00  0.00
ATOM   1704  HD1 TRP X 394      41.757  73.559  53.583  0.00  0.00
ATOM   1705  CD2 TRP X 394      39.982  73.566  56.303  0.00  0.00
ATOM   1706  NE1 TRP X 394      41.551  74.724  55.389  0.00  0.00
ATOM   1707  HE1 TRP X 394      42.192  75.466  55.191  0.00  0.00
ATOM   1708  CE2 TRP X 394      40.876  74.606  56.529  0.00  0.00
ATOM   1709  CE3 TRP X 394      39.013  73.210  57.233  0.00  0.00
ATOM   1710  HE3 TRP X 394      38.238  72.476  57.014  0.00  0.00
ATOM   1711  CZ2 TRP X 394      40.921  75.263  57.753  0.00  0.00
ATOM   1712  HZ2 TRP X 394      41.597  76.103  57.921  0.00  0.00
ATOM   1713  CZ3 TRP X 394      39.102  73.854  58.461  0.00  0.00
ATOM   1714  HZ3 TRP X 394      38.378  73.599  59.234  0.00  0.00
ATOM   1715  CH2 TRP X 394      40.070  74.808  58.753  0.00  0.00
ATOM   1716  HH2 TRP X 394      40.164  75.198  59.766  0.00  0.00
ATOM   1717  C   TRP X 394      40.577  69.325  55.600  0.00  0.00
ATOM   1718  O   TRP X 394      40.208  69.140  56.759  0.00  0.00
ATOM   1719  N   PRO X 395      40.677  68.241  54.836  0.00  0.00
ATOM   1720  CA  PRO X 395      40.379  66.843  55.180  0.00  0.00
ATOM   1721  CB  PRO X 395      40.665  66.029  53.916  0.00  0.00
ATOM   1722  CG  PRO X 395      41.481  66.963  53.019  0.00  0.00
ATOM   1723  CD  PRO X 395      40.989  68.360  53.405  0.00  0.00
ATOM   1724  C   PRO X 395      41.221  66.439  56.391  0.00  0.00
ATOM   1725  O   PRO X 395      40.702  66.034  57.430  0.00  0.00
ATOM   1726  N   LEU X 396      42.524  66.589  56.169  0.00  0.00
ATOM   1727  H   LEU X 396      42.905  66.758  55.260  0.00  0.00
ATOM   1728  CA  LEU X 396      43.518  66.516  57.250  0.00  0.00
ATOM   1729  CB  LEU X 396      44.916  66.589  56.629  0.00  0.00
ATOM   1730  CG  LEU X 396      45.127  65.513  55.563  0.00  0.00
ATOM   1731  CD1 LEU X 396      46.392  65.865  54.778  0.00  0.00
ATOM   1732  CD2 LEU X 396      45.378  64.127  56.160  0.00  0.00
ATOM   1733  C   LEU X 396      43.360  67.371  58.509  0.00  0.00
ATOM   1734  O   LEU X 396      43.755  66.900  59.574  0.00  0.00
ATOM   1735  N   ALA X 397      43.120  68.670  58.350  0.00  0.00
ATOM   1736  H   ALA X 397      43.124  69.104  57.450  0.00  0.00
ATOM   1737  CA  ALA X 397      42.827  69.599  59.452  0.00  0.00
ATOM   1738  CB  ALA X 397      42.744  70.989  58.819  0.00  0.00
ATOM   1739  C   ALA X 397      41.565  69.221  60.230  0.00  0.00
ATOM   1740  O   ALA X 397      41.650  69.091  61.450  0.00  0.00
ATOM   1741  N   LEU X 398      40.459  68.888  59.570  0.00  0.00
ATOM   1742  H   LEU X 398      40.385  68.867  58.573  0.00  0.00
ATOM   1743  CA  LEU X 398      39.253  68.523  60.329  0.00  0.00
ATOM   1744  CB  LEU X 398      38.085  68.620  59.346  0.00  0.00
ATOM   1745  CG  LEU X 398      37.518  70.032  59.181  0.00  0.00
ATOM   1746  CD1 LEU X 398      36.407  70.020  58.130  0.00  0.00
ATOM   1747  CD2 LEU X 398      37.064  70.667  60.496  0.00  0.00
ATOM   1748  C   LEU X 398      39.236  67.154  61.011  0.00  0.00
ATOM   1749  O   LEU X 398      38.749  67.044  62.134  0.00  0.00
ATOM   1750  N   CYSHX 399      40.191  66.345  60.561  0.00  0.00
ATOM   1751  H   CYSHX 399      40.732  66.606  59.760  0.00  0.00
ATOM   1752  CA  CYSHX 399      40.625  65.036  61.072  0.00  0.00
ATOM   1753  CB  CYSHX 399      41.392  64.165  60.074  0.00  0.00
ATOM   1754  SG  CYSHX 399      40.258  63.407  58.855  0.00  0.00
ATOM   1755  HG  CYSHX 399      40.508  64.615  58.355  0.00  0.00
ATOM   1756  C   CYSHX 399      41.597  65.154  62.249  0.00  0.00
ATOM   1757  O   CYSHX 399      41.415  64.556  63.308  0.00  0.00
ATOM   1758  N   LEU X 400      42.587  66.036  62.162  0.00  0.00
ATOM   1759  H   LEU X 400      42.823  66.453  61.284  0.00  0.00
ATOM   1760  CA  LEU X 400      43.453  66.529  63.243  0.00  0.00
ATOM   1761  CB  LEU X 400      44.376  67.625  62.710  0.00  0.00
ATOM   1762  CG  LEU X 400      45.488  68.013  63.689  0.00  0.00
ATOM   1763  CD1 LEU X 400      46.642  67.010  63.633  0.00  0.00
ATOM   1764  CD2 LEU X 400      45.828  69.491  63.490  0.00  0.00
ATOM   1765  C   LEU X 400      42.594  67.010  64.415  0.00  0.00
ATOM   1766  O   LEU X 400      42.839  66.726  65.587  0.00  0.00
ATOM   1767  N   PHE X 401      41.678  67.917  64.095  0.00  0.00
ATOM   1768  H   PHE X 401      41.685  68.359  63.197  0.00  0.00
ATOM   1769  CA  PHE X 401      40.572  68.400  64.936  0.00  0.00
ATOM   1770  CB  PHE X 401      39.557  69.227  64.144  0.00  0.00
ATOM   1771  CG  PHE X 401      38.404  69.850  64.934  0.00  0.00
ATOM   1772  CD1 PHE X 401      38.591  70.693  66.024  0.00  0.00
ATOM   1773  HD1 PHE X 401      39.602  71.064  66.200  0.00  0.00
ATOM   1774  CD2 PHE X 401      37.118  69.361  64.736  0.00  0.00
ATOM   1775  HD2 PHE X 401      36.888  68.693  63.906  0.00  0.00
ATOM   1776  CE1 PHE X 401      37.598  71.104  66.905  0.00  0.00
ATOM   1777  HE1 PHE X 401      37.824  71.788  67.724  0.00  0.00
ATOM   1778  CE2 PHE X 401      36.138  69.758  65.637  0.00  0.00
ATOM   1779  HE2 PHE X 401      35.137  69.354  65.485  0.00  0.00
ATOM   1780  CZ  PHE X 401      36.311  70.619  66.714  0.00  0.00
ATOM   1781  HZ  PHE X 401      35.485  70.896  67.370  0.00  0.00
ATOM   1782  C   PHE X 401      39.799  67.232  65.551  0.00  0.00
ATOM   1783  O   PHE X 401      39.959  67.074  66.761  0.00  0.00
ATOM   1784  N   LEU X 402      39.157  66.353  64.788  0.00  0.00
ATOM   1785  H   LEU X 402      39.058  66.444  63.797  0.00  0.00
ATOM   1786  CA  LEU X 402      38.540  65.160  65.390  0.00  0.00
ATOM   1787  CB  LEU X 402      37.779  64.500  64.238  0.00  0.00
ATOM   1788  CG  LEU X 402      36.811  63.405  64.690  0.00  0.00
ATOM   1789  CD1 LEU X 402      35.554  63.947  65.374  0.00  0.00
ATOM   1790  CD2 LEU X 402      36.345  62.524  63.530  0.00  0.00
ATOM   1791  C   LEU X 402      39.345  64.158  66.220  0.00  0.00
ATOM   1792  O   LEU X 402      38.944  63.887  67.350  0.00  0.00
ATOM   1793  N   ALA X 403      40.590  63.866  65.852  0.00  0.00
ATOM   1794  H   ALA X 403      40.985  64.244  65.016  0.00  0.00
ATOM   1795  CA  ALA X 403      41.528  62.991  66.569  0.00  0.00
ATOM   1796  CB  ALA X 403      42.823  62.706  65.804  0.00  0.00
ATOM   1797  C   ALA X 403      41.858  63.668  67.901  0.00  0.00
ATOM   1798  O   ALA X 403      41.462  63.203  68.968  0.00  0.00
ATOM   1799  N   TRP X 404      42.479  64.843  67.839  0.00  0.00
ATOM   1800  H   TRP X 404      42.793  65.250  66.981  0.00  0.00
ATOM   1801  CA  TRP X 404      42.758  65.642  69.042  0.00  0.00
ATOM   1802  CB  TRP X 404      43.796  66.742  68.813  0.00  0.00
ATOM   1803  CG  TRP X 404      45.178  66.123  68.600  0.00  0.00
ATOM   1804  CD1 TRP X 404      45.898  66.244  67.488  0.00  0.00
ATOM   1805  HD1 TRP X 404      45.544  66.716  66.571  0.00  0.00
ATOM   1806  CD2 TRP X 404      46.013  65.562  69.560  0.00  0.00
ATOM   1807  NE1 TRP X 404      47.108  65.713  67.642  0.00  0.00
ATOM   1808  HE1 TRP X 404      47.826  65.669  66.947  0.00  0.00
ATOM   1809  CE2 TRP X 404      47.189  65.253  68.886  0.00  0.00
ATOM   1810  CE3 TRP X 404      45.868  65.227  70.901  0.00  0.00
ATOM   1811  HE3 TRP X 404      44.959  65.484  71.444  0.00  0.00
ATOM   1812  CZ2 TRP X 404      48.280  64.690  69.539  0.00  0.00
ATOM   1813  HZ2 TRP X 404      49.243  64.574  69.043  0.00  0.00
ATOM   1814  CZ3 TRP X 404      46.907  64.557  71.538  0.00  0.00
ATOM   1815  HZ3 TRP X 404      46.797  64.247  72.576  0.00  0.00
ATOM   1816  CH2 TRP X 404      48.086  64.282  70.854  0.00  0.00
ATOM   1817  HH2 TRP X 404      48.879  63.732  71.361  0.00  0.00
ATOM   1818  C   TRP X 404      41.631  66.164  69.937  0.00  0.00
ATOM   1819  O   TRP X 404      41.759  65.993  71.148  0.00  0.00
ATOM   1820  N   VAL X 405      40.404  66.283  69.437  0.00  0.00
ATOM   1821  H   VAL X 405      40.204  66.244  68.458  0.00  0.00
ATOM   1822  CA  VAL X 405      39.240  66.481  70.313  0.00  0.00
ATOM   1823  CB  VAL X 405      38.154  67.042  69.393  0.00  0.00
ATOM   1824  CG1 VAL X 405      36.694  66.675  69.664  0.00  0.00
ATOM   1825  CG2 VAL X 405      38.302  68.565  69.402  0.00  0.00
ATOM   1826  C   VAL X 405      38.803  65.204  71.032  0.00  0.00
ATOM   1827  O   VAL X 405      38.633  65.220  72.251  0.00  0.00
ATOM   1828  N   ILE X 406      38.908  64.069  70.346  0.00  0.00
ATOM   1829  H   ILE X 406      39.196  63.978  69.394  0.00  0.00
ATOM   1830  CA  ILE X 406      38.553  62.862  71.109  0.00  0.00
ATOM   1831  CB  ILE X 406      38.196  61.686  70.196  0.00  0.00
ATOM   1832  CG1 ILE X 406      36.965  62.045  69.361  0.00  0.00
ATOM   1833  CG2 ILE X 406      37.974  60.372  70.950  0.00  0.00
ATOM   1834  CD  ILE X 406      36.489  60.961  68.393  0.00  0.00
ATOM   1835  C   ILE X 406      39.500  62.442  72.236  0.00  0.00
ATOM   1836  O   ILE X 406      39.066  62.240  73.368  0.00  0.00
ATOM   1837  N   VAL X 407      40.775  62.697  71.956  0.00  0.00
ATOM   1838  H   VAL X 407      41.069  63.019  71.055  0.00  0.00
ATOM   1839  CA  VAL X 407      41.875  62.539  72.918  0.00  0.00
ATOM   1840  CB  VAL X 407      43.231  62.614  72.213  0.00  0.00
ATOM   1841  CG1 VAL X 407      44.344  62.406  73.242  0.00  0.00
ATOM   1842  CG2 VAL X 407      43.359  61.554  71.116  0.00  0.00
ATOM   1843  C   VAL X 407      41.829  63.510  74.099  0.00  0.00
ATOM   1844  O   VAL X 407      41.980  63.074  75.240  0.00  0.00
ATOM   1845  N   TYR X 408      41.495  64.771  73.842  0.00  0.00
ATOM   1846  H   TYR X 408      41.410  65.140  72.917  0.00  0.00
ATOM   1847  CA  TYR X 408      41.226  65.722  74.932  0.00  0.00
ATOM   1848  CB  TYR X 408      41.024  67.152  74.429  0.00  0.00
ATOM   1849  CG  TYR X 408      40.719  68.124  75.569  0.00  0.00
ATOM   1850  CD1 TYR X 408      41.648  68.559  76.511  0.00  0.00
ATOM   1851  HD1 TYR X 408      42.687  68.248  76.413  0.00  0.00
ATOM   1852  CD2 TYR X 408      39.429  68.642  75.594  0.00  0.00
ATOM   1853  HD2 TYR X 408      38.688  68.324  74.861  0.00  0.00
ATOM   1854  CE1 TYR X 408      41.282  69.378  77.572  0.00  0.00
ATOM   1855  HE1 TYR X 408      41.978  69.582  78.385  0.00  0.00
ATOM   1856  CE2 TYR X 408      39.106  69.574  76.574  0.00  0.00
ATOM   1857  HE2 TYR X 408      38.117  70.035  76.562  0.00  0.00
ATOM   1858  CZ  TYR X 408      40.008  69.932  77.568  0.00  0.00
ATOM   1859  OH  TYR X 408      39.641  70.558  78.720  0.00  0.00
ATOM   1860  HH  TYR X 408      38.661  70.504  78.910  0.00  0.00
ATOM   1861  C   TYR X 408      40.017  65.319  75.780  0.00  0.00
ATOM   1862  O   TYR X 408      40.133  65.214  77.000  0.00  0.00
ATOM   1863  N   ALA X 409      38.960  64.870  75.108  0.00  0.00
ATOM   1864  H   ALA X 409      38.908  64.785  74.113  0.00  0.00
ATOM   1865  CA  ALA X 409      37.780  64.471  75.889  0.00  0.00
ATOM   1866  CB  ALA X 409      36.608  64.096  74.983  0.00  0.00
ATOM   1867  C   ALA X 409      38.083  63.306  76.834  0.00  0.00
ATOM   1868  O   ALA X 409      37.918  63.575  78.023  0.00  0.00
ATOM   1869  N   SER X 410      38.944  62.396  76.386  0.00  0.00
ATOM   1870  H   SER X 410      39.312  62.421  75.456  0.00  0.00
ATOM   1871  CA  SER X 410      39.435  61.274  77.197  0.00  0.00
ATOM   1872  CB  SER X 410      40.373  60.337  76.434  0.00  0.00
ATOM   1873  OG  SER X 410      40.530  59.077  77.093  0.00  0.00
ATOM   1874  HG  SER X 410      39.845  58.445  76.727  0.00  0.00
ATOM   1875  C   SER X 410      40.304  61.819  78.331  0.00  0.00
ATOM   1876  O   SER X 410      40.016  61.473  79.477  0.00  0.00
ATOM   1877  N   LEU X 411      41.279  62.687  78.072  0.00  0.00
ATOM   1878  H   LEU X 411      41.490  63.000  77.147  0.00  0.00
ATOM   1879  CA  LEU X 411      42.133  63.266  79.120  0.00  0.00
ATOM   1880  CB  LEU X 411      43.156  64.281  78.605  0.00  0.00
ATOM   1881  CG  LEU X 411      44.312  63.678  77.805  0.00  0.00
ATOM   1882  CD1 LEU X 411      45.178  64.826  77.282  0.00  0.00
ATOM   1883  CD2 LEU X 411      45.070  62.576  78.546  0.00  0.00
ATOM   1884  C   LEU X 411      41.285  64.019  80.146  0.00  0.00
ATOM   1885  O   LEU X 411      41.484  63.794  81.339  0.00  0.00
ATOM   1886  N   ALA X 412      40.345  64.853  79.710  0.00  0.00
ATOM   1887  H   ALA X 412      40.197  65.032  78.737  0.00  0.00
ATOM   1888  CA  ALA X 412      39.434  65.590  80.598  0.00  0.00
ATOM   1889  CB  ALA X 412      38.923  66.809  79.826  0.00  0.00
ATOM   1890  C   ALA X 412      38.352  64.863  81.399  0.00  0.00
ATOM   1891  O   ALA X 412      37.798  65.347  82.385  0.00  0.00
ATOM   1892  N   LYSHX 413      38.127  63.611  81.009  0.00  0.00
ATOM   1893  H   LYSHX 413      38.362  63.277  80.096  0.00  0.00
ATOM   1894  CA  LYSHX 413      37.513  62.613  81.896  0.00  0.00
ATOM   1895  CB  LYSHX 413      36.851  61.499  81.081  0.00  0.00
ATOM   1896  CG  LYSHX 413      35.923  62.123  80.037  0.00  0.00
ATOM   1897  CD  LYSHX 413      35.377  61.118  79.022  0.00  0.00
ATOM   1898  CE  LYSHX 413      34.929  59.831  79.718  0.00  0.00
ATOM   1899 MNZ1 LYSHX 413      33.959  58.292  79.232  0.00  0.00
ATOM   1900 MNZ2 LYSHX 413      34.057  59.407  78.105  0.00  0.00
ATOM   1901  NZ  LYSHX 413      34.136  58.986  78.814  0.00  0.00
ATOM   1902  HZ1 LYSHX 413      33.898  58.132  79.278  0.00  0.00
ATOM   1903  HZ2 LYSHX 413      33.299  59.469  78.555  0.00  0.00
ATOM   1904  HZ3 LYSHX 413      34.670  58.781  77.994  0.00  0.00
ATOM   1905  C   LYSHX 413      38.469  61.998  82.920  0.00  0.00
ATOM   1906  O   LYSHX 413      38.136  62.084  84.101  0.00  0.00
ATOM   1907  N   GLY X 414      39.702  61.733  82.495  0.00  0.00
ATOM   1908  H   GLY X 414      39.992  61.823  81.542  0.00  0.00
ATOM   1909  CA  GLY X 414      40.727  61.279  83.445  0.00  0.00
ATOM   1910  C   GLY X 414      41.881  60.699  82.625  0.00  0.00
ATOM   1911  O   GLY X 414      41.732  59.787  81.814  0.00  0.00
ATOM   1912  N   ILE X 415      43.063  61.197  82.977  0.00  0.00
ATOM   1913  H   ILE X 415      43.170  61.790  83.775  0.00  0.00
ATOM   1914  CA  ILE X 415      44.322  60.948  82.261  0.00  0.00
ATOM   1915  CB  ILE X 415      45.499  61.734  82.842  0.00  0.00
ATOM   1916  CG1 ILE X 415      45.909  61.368  84.270  0.00  0.00
ATOM   1917  CG2 ILE X 415      45.312  63.244  82.685  0.00  0.00
ATOM   1918  CD  ILE X 415      47.097  62.217  84.726  0.00  0.00
ATOM   1919  C   ILE X 415      44.870  59.522  82.173  0.00  0.00
ATOM   1920  O   ILE X 415      45.753  59.336  81.338  0.00  0.00
ATOM   1921  N   LYSHX 416      44.373  58.506  82.874  0.00  0.00
ATOM   1922  H   LYSHX 416      43.852  58.662  83.712  0.00  0.00
ATOM   1923  CA  LYSHX 416      44.498  57.078  82.550  0.00  0.00
ATOM   1924  CB  LYSHX 416      44.188  56.373  83.871  0.00  0.00
ATOM   1925  CG  LYSHX 416      45.343  56.433  84.874  0.00  0.00
ATOM   1926  CD  LYSHX 416      46.385  55.365  84.536  0.00  0.00
ATOM   1927  CE  LYSHX 416      47.624  55.383  85.432  0.00  0.00
ATOM   1928 MNZ1 LYSHX 416      49.142  54.319  85.765  0.00  0.00
ATOM   1929 MNZ2 LYSHX 416      48.006  53.618  84.901  0.00  0.00
ATOM   1930  NZ  LYSHX 416      48.442  54.165  85.347  0.00  0.00
ATOM   1931  HZ1 LYSHX 416      49.301  54.304  85.839  0.00  0.00
ATOM   1932  HZ2 LYSHX 416      47.945  53.401  85.755  0.00  0.00
ATOM   1933  HZ3 LYSHX 416      48.637  53.961  84.388  0.00  0.00
ATOM   1934  C   LYSHX 416      43.736  56.609  81.308  0.00  0.00
ATOM   1935  O   LYSHX 416      42.739  55.911  81.492  0.00  0.00
ATOM   1936  N   THR X 417      44.318  56.892  80.146  0.00  0.00
ATOM   1937  H   THR X 417      45.186  57.393  80.131  0.00  0.00
ATOM   1938  CA  THR X 417      43.881  56.580  78.779  0.00  0.00
ATOM   1939  CB  THR X 417      44.331  57.552  77.686  0.00  0.00
ATOM   1940  OG1 THR X 417      45.736  57.805  77.765  0.00  0.00
ATOM   1941  HG1 THR X 417      45.921  58.687  77.330  0.00  0.00
ATOM   1942  CG2 THR X 417      43.677  58.907  77.969  0.00  0.00
ATOM   1943  C   THR X 417      44.101  55.140  78.307  0.00  0.00
ATOM   1944  O   THR X 417      43.236  54.544  77.667  0.00  0.00
ATOM   1945  N   SER X 418      45.263  54.562  78.602  0.00  0.00
ATOM   1946  H   SER X 418      45.894  54.874  79.312  0.00  0.00
ATOM   1947  CA  SER X 418      45.642  53.376  77.821  0.00  0.00
ATOM   1948  CB  SER X 418      47.131  53.104  78.043  0.00  0.00
ATOM   1949  OG  SER X 418      47.432  52.719  79.387  0.00  0.00
ATOM   1950  HG  SER X 418      47.829  53.506  79.857  0.00  0.00
ATOM   1951  C   SER X 418      44.754  52.130  77.794  0.00  0.00
ATOM   1952  O   SER X 418      44.353  51.658  76.731  0.00  0.00
ATOM   1953  N   GLY X 419      44.511  51.626  79.002  0.00  0.00
ATOM   1954  H   GLY X 419      44.920  52.015  79.827  0.00  0.00
ATOM   1955  CA  GLY X 419      43.640  50.474  79.272  0.00  0.00
ATOM   1956  C   GLY X 419      42.156  50.599  78.919  0.00  0.00
ATOM   1957  O   GLY X 419      41.425  49.622  78.767  0.00  0.00
ATOM   1958  N   LYSHX 420      41.813  51.846  78.603  0.00  0.00
ATOM   1959  H   LYSHX 420      42.402  52.615  78.846  0.00  0.00
ATOM   1960  CA  LYSHX 420      40.603  52.292  77.897  0.00  0.00
ATOM   1961  CB  LYSHX 420      40.063  53.683  78.230  0.00  0.00
ATOM   1962  CG  LYSHX 420      40.078  53.868  79.749  0.00  0.00
ATOM   1963  CD  LYSHX 420      39.597  55.303  79.982  0.00  0.00
ATOM   1964  CE  LYSHX 420      39.499  55.522  81.493  0.00  0.00
ATOM   1965 MNZ1 LYSHX 420      39.640  57.110  82.494  0.00  0.00
ATOM   1966 MNZ2 LYSHX 420      38.830  57.246  81.134  0.00  0.00
ATOM   1967  NZ  LYSHX 420      39.273  56.947  81.770  0.00  0.00
ATOM   1968  HZ1 LYSHX 420      39.701  57.192  82.640  0.00  0.00
ATOM   1969  HZ2 LYSHX 420      39.671  57.498  81.035  0.00  0.00
ATOM   1970  HZ3 LYSHX 420      38.290  57.125  81.822  0.00  0.00
ATOM   1971  C   LYSHX 420      40.463  52.087  76.387  0.00  0.00
ATOM   1972  O   LYSHX 420      39.369  51.642  76.044  0.00  0.00
ATOM   1973  N   VAL X 421      41.528  52.251  75.606  0.00  0.00
ATOM   1974  H   VAL X 421      42.410  52.574  75.948  0.00  0.00
ATOM   1975  CA  VAL X 421      41.488  51.965  74.164  0.00  0.00
ATOM   1976  CB  VAL X 421      42.359  52.874  73.295  0.00  0.00
ATOM   1977  CG1 VAL X 421      41.655  54.213  73.072  0.00  0.00
ATOM   1978  CG2 VAL X 421      43.588  53.326  74.088  0.00  0.00
ATOM   1979  C   VAL X 421      41.899  50.526  73.844  0.00  0.00
ATOM   1980  O   VAL X 421      41.216  49.799  73.125  0.00  0.00
ATOM   1981  N   VAL X 422      42.839  49.971  74.605  0.00  0.00
ATOM   1982  H   VAL X 422      43.182  50.416  75.432  0.00  0.00
ATOM   1983  CA  VAL X 422      43.468  48.672  74.328  0.00  0.00
ATOM   1984  CB  VAL X 422      44.774  48.402  75.079  0.00  0.00
ATOM   1985  CG1 VAL X 422      45.946  49.307  74.696  0.00  0.00
ATOM   1986  CG2 VAL X 422      44.490  48.247  76.574  0.00  0.00
ATOM   1987  C   VAL X 422      42.619  47.413  74.136  0.00  0.00
ATOM   1988  O   VAL X 422      42.737  46.657  73.172  0.00  0.00
ATOM   1989  N   TYR X 423      41.665  47.188  75.035  0.00  0.00
ATOM   1990  H   TYR X 423      41.515  47.851  75.769  0.00  0.00
ATOM   1991  CA  TYR X 423      40.721  46.070  75.169  0.00  0.00
ATOM   1992  CB  TYR X 423      39.915  46.308  76.447  0.00  0.00
ATOM   1993  CG  TYR X 423      39.050  45.248  77.132  0.00  0.00
ATOM   1994  CD1 TYR X 423      39.584  44.349  78.048  0.00  0.00
ATOM   1995  HD1 TYR X 423      40.656  44.295  78.235  0.00  0.00
ATOM   1996  CD2 TYR X 423      37.689  45.261  76.848  0.00  0.00
ATOM   1997  HD2 TYR X 423      37.277  45.980  76.139  0.00  0.00
ATOM   1998  CE1 TYR X 423      38.688  43.520  78.714  0.00  0.00
ATOM   1999  HE1 TYR X 423      39.081  42.881  79.506  0.00  0.00
ATOM   2000  CE2 TYR X 423      36.863  44.342  77.485  0.00  0.00
ATOM   2001  HE2 TYR X 423      35.806  44.323  77.222  0.00  0.00
ATOM   2002  CZ  TYR X 423      37.327  43.448  78.442  0.00  0.00
ATOM   2003  OH  TYR X 423      36.587  42.405  78.906  0.00  0.00
ATOM   2004  HH  TYR X 423      35.774  42.215  78.351  0.00  0.00
ATOM   2005  C   TYR X 423      39.817  46.006  73.934  0.00  0.00
ATOM   2006  O   TYR X 423      39.867  45.010  73.214  0.00  0.00
ATOM   2007  N   PHE X 424      39.208  47.136  73.587  0.00  0.00
ATOM   2008  H   PHE X 424      39.188  47.920  74.207  0.00  0.00
ATOM   2009  CA  PHE X 424      38.509  47.418  72.324  0.00  0.00
ATOM   2010  CB  PHE X 424      37.927  48.801  72.626  0.00  0.00
ATOM   2011  CG  PHE X 424      37.419  49.635  71.447  0.00  0.00
ATOM   2012  CD1 PHE X 424      38.303  50.589  70.960  0.00  0.00
ATOM   2013  HD1 PHE X 424      39.282  50.719  71.421  0.00  0.00
ATOM   2014  CD2 PHE X 424      36.217  49.350  70.811  0.00  0.00
ATOM   2015  HD2 PHE X 424      35.539  48.582  71.185  0.00  0.00
ATOM   2016  CE1 PHE X 424      37.929  51.378  69.879  0.00  0.00
ATOM   2017  HE1 PHE X 424      38.602  52.149  69.504  0.00  0.00
ATOM   2018  CE2 PHE X 424      35.920  50.092  69.674  0.00  0.00
ATOM   2019  HE2 PHE X 424      35.057  49.813  69.072  0.00  0.00
ATOM   2020  CZ  PHE X 424      36.691  51.180  69.279  0.00  0.00
ATOM   2021  HZ  PHE X 424      36.330  51.866  68.511  0.00  0.00
ATOM   2022  C   PHE X 424      39.348  47.293  71.052  0.00  0.00
ATOM   2023  O   PHE X 424      38.929  46.634  70.100  0.00  0.00
ATOM   2024  N   THR X 425      40.546  47.866  70.995  0.00  0.00
ATOM   2025  H   THR X 425      40.952  48.360  71.765  0.00  0.00
ATOM   2026  CA  THR X 425      41.378  47.819  69.783  0.00  0.00
ATOM   2027  CB  THR X 425      42.504  48.853  69.712  0.00  0.00
ATOM   2028  OG1 THR X 425      43.569  48.568  70.623  0.00  0.00
ATOM   2029  HG1 THR X 425      44.368  49.102  70.347  0.00  0.00
ATOM   2030  CG2 THR X 425      42.019  50.301  69.802  0.00  0.00
ATOM   2031  C   THR X 425      41.977  46.474  69.368  0.00  0.00
ATOM   2032  O   THR X 425      42.477  46.313  68.256  0.00  0.00
ATOM   2033  N   ALA X 426      41.997  45.612  70.381  0.00  0.00
ATOM   2034  H   ALA X 426      41.787  45.882  71.322  0.00  0.00
ATOM   2035  CA  ALA X 426      42.327  44.188  70.222  0.00  0.00
ATOM   2036  CB  ALA X 426      42.659  43.611  71.600  0.00  0.00
ATOM   2037  C   ALA X 426      41.228  43.351  69.564  0.00  0.00
ATOM   2038  O   ALA X 426      41.305  42.800  68.467  0.00  0.00
ATOM   2039  N   THR X 427      40.026  43.454  70.123  0.00  0.00
ATOM   2040  H   THR X 427      39.833  44.165  70.801  0.00  0.00
ATOM   2041  CA  THR X 427      38.854  42.605  69.867  0.00  0.00
ATOM   2042  CB  THR X 427      37.866  42.706  71.030  0.00  0.00
ATOM   2043  OG1 THR X 427      37.825  44.088  71.396  0.00  0.00
ATOM   2044  HG1 THR X 427      38.293  44.193  72.273  0.00  0.00
ATOM   2045  CG2 THR X 427      38.258  41.817  72.214  0.00  0.00
ATOM   2046  C   THR X 427      38.035  42.801  68.590  0.00  0.00
ATOM   2047  O   THR X 427      37.381  41.881  68.100  0.00  0.00
ATOM   2048  N   PHE X 428      37.679  44.076  68.447  0.00  0.00
ATOM   2049  H   PHE X 428      37.931  44.780  69.112  0.00  0.00
ATOM   2050  CA  PHE X 428      36.889  44.573  67.313  0.00  0.00
ATOM   2051  CB  PHE X 428      36.632  46.054  67.600  0.00  0.00
ATOM   2052  CG  PHE X 428      35.895  46.767  66.465  0.00  0.00
ATOM   2053  CD1 PHE X 428      34.508  46.688  66.531  0.00  0.00
ATOM   2054  HD1 PHE X 428      34.013  46.200  67.370  0.00  0.00
ATOM   2055  CD2 PHE X 428      36.507  47.386  65.382  0.00  0.00
ATOM   2056  HD2 PHE X 428      37.594  47.455  65.352  0.00  0.00
ATOM   2057  CE1 PHE X 428      33.775  47.254  65.494  0.00  0.00
ATOM   2058  HE1 PHE X 428      32.687  47.202  65.533  0.00  0.00
ATOM   2059  CE2 PHE X 428      35.764  47.921  64.335  0.00  0.00
ATOM   2060  HE2 PHE X 428      36.261  48.362  63.471  0.00  0.00
ATOM   2061  CZ  PHE X 428      34.377  47.881  64.410  0.00  0.00
ATOM   2062  HZ  PHE X 428      33.769  48.338  63.629  0.00  0.00
ATOM   2063  C   PHE X 428      37.591  44.388  65.966  0.00  0.00
ATOM   2064  O   PHE X 428      36.872  44.193  64.987  0.00  0.00
ATOM   2065  N   PRO X 429      38.912  44.262  65.887  0.00  0.00
ATOM   2066  CA  PRO X 429      39.611  43.769  64.691  0.00  0.00
ATOM   2067  CB  PRO X 429      41.102  43.711  65.030  0.00  0.00
ATOM   2068  CG  PRO X 429      41.172  44.977  65.886  0.00  0.00
ATOM   2069  CD  PRO X 429      39.813  45.221  66.543  0.00  0.00
ATOM   2070  C   PRO X 429      39.090  42.452  64.115  0.00  0.00
ATOM   2071  O   PRO X 429      38.554  42.431  63.008  0.00  0.00
ATOM   2072  N   TYR X 430      38.903  41.474  64.998  0.00  0.00
ATOM   2073  H   TYR X 430      39.187  41.542  65.954  0.00  0.00
ATOM   2074  CA  TYR X 430      38.260  40.206  64.626  0.00  0.00
ATOM   2075  CB  TYR X 430      38.264  39.196  65.775  0.00  0.00
ATOM   2076  CG  TYR X 430      39.582  38.420  65.742  0.00  0.00
ATOM   2077  CD1 TYR X 430      39.705  37.473  64.732  0.00  0.00
ATOM   2078  HD1 TYR X 430      38.888  37.327  64.025  0.00  0.00
ATOM   2079  CD2 TYR X 430      40.553  38.657  66.709  0.00  0.00
ATOM   2080  HD2 TYR X 430      40.441  39.434  67.464  0.00  0.00
ATOM   2081  CE1 TYR X 430      40.863  36.713  64.619  0.00  0.00
ATOM   2082  HE1 TYR X 430      41.016  36.002  63.807  0.00  0.00
ATOM   2083  CE2 TYR X 430      41.673  37.837  66.651  0.00  0.00
ATOM   2084  HE2 TYR X 430      42.443  37.911  67.420  0.00  0.00
ATOM   2085  CZ  TYR X 430      41.812  36.921  65.613  0.00  0.00
ATOM   2086  OH  TYR X 430      42.965  36.209  65.499  0.00  0.00
ATOM   2087  HH  TYR X 430      42.955  35.555  64.744  0.00  0.00
ATOM   2088  C   TYR X 430      36.855  40.197  64.020  0.00  0.00
ATOM   2089  O   TYR X 430      36.600  39.540  63.011  0.00  0.00
ATOM   2090  N   VAL X 431      36.020  41.031  64.633  0.00  0.00
ATOM   2091  H   VAL X 431      36.235  41.411  65.533  0.00  0.00
ATOM   2092  CA  VAL X 431      34.725  41.500  64.118  0.00  0.00
ATOM   2093  CB  VAL X 431      34.083  42.438  65.141  0.00  0.00
ATOM   2094  CG1 VAL X 431      32.685  42.893  64.718  0.00  0.00
ATOM   2095  CG2 VAL X 431      34.050  41.809  66.535  0.00  0.00
ATOM   2096  C   VAL X 431      34.889  41.922  62.657  0.00  0.00
ATOM   2097  O   VAL X 431      34.274  41.199  61.876  0.00  0.00
ATOM   2098  N   VAL X 432      35.763  42.893  62.401  0.00  0.00
ATOM   2099  H   VAL X 432      36.370  43.284  63.092  0.00  0.00
ATOM   2100  CA  VAL X 432      35.887  43.458  61.050  0.00  0.00
ATOM   2101  CB  VAL X 432      36.904  44.601  61.091  0.00  0.00
ATOM   2102  CG1 VAL X 432      37.502  44.890  59.713  0.00  0.00
ATOM   2103  CG2 VAL X 432      36.278  45.960  61.411  0.00  0.00
ATOM   2104  C   VAL X 432      36.407  42.328  60.159  0.00  0.00
ATOM   2105  O   VAL X 432      35.674  41.936  59.252  0.00  0.00
ATOM   2106  N   LEU X 433      37.484  41.655  60.555  0.00  0.00
ATOM   2107  H   LEU X 433      37.982  41.868  61.395  0.00  0.00
ATOM   2108  CA  LEU X 433      38.026  40.533  59.774  0.00  0.00
ATOM   2109  CB  LEU X 433      39.274  40.002  60.483  0.00  0.00
ATOM   2110  CG  LEU X 433      40.546  40.850  60.456  0.00  0.00
ATOM   2111  CD1 LEU X 433      41.308  40.624  61.765  0.00  0.00
ATOM   2112  CD2 LEU X 433      41.422  40.436  59.272  0.00  0.00
ATOM   2113  C   LEU X 433      37.008  39.488  59.313  0.00  0.00
ATOM   2114  O   LEU X 433      37.104  39.159  58.131  0.00  0.00
ATOM   2115  N   VAL X 434      36.125  38.965  60.159  0.00  0.00
ATOM   2116  H   VAL X 434      36.055  39.272  61.107  0.00  0.00
ATOM   2117  CA  VAL X 434      35.170  37.901  59.814  0.00  0.00
ATOM   2118  CB  VAL X 434      34.380  37.243  60.948  0.00  0.00
ATOM   2119  CG1 VAL X 434      33.311  38.148  61.563  0.00  0.00
ATOM   2120  CG2 VAL X 434      33.858  35.847  60.601  0.00  0.00
ATOM   2121  C   VAL X 434      34.311  38.226  58.590  0.00  0.00
ATOM   2122  O   VAL X 434      34.203  37.531  57.581  0.00  0.00
ATOM   2123  N   ILE X 435      33.961  39.509  58.548  0.00  0.00
ATOM   2124  H   ILE X 435      34.332  40.196  59.174  0.00  0.00
ATOM   2125  CA  ILE X 435      32.995  40.020  57.565  0.00  0.00
ATOM   2126  CB  ILE X 435      32.227  41.194  58.176  0.00  0.00
ATOM   2127  CG1 ILE X 435      31.041  40.655  58.977  0.00  0.00
ATOM   2128  CG2 ILE X 435      31.657  42.210  57.184  0.00  0.00
ATOM   2129  CD  ILE X 435      30.586  41.507  60.162  0.00  0.00
ATOM   2130  C   ILE X 435      33.495  40.219  56.134  0.00  0.00
ATOM   2131  O   ILE X 435      33.059  39.547  55.199  0.00  0.00
ATOM   2132  N   LEU X 436      34.730  40.712  56.100  0.00  0.00
ATOM   2133  H   LEU X 436      35.186  41.068  56.916  0.00  0.00
ATOM   2134  CA  LEU X 436      35.545  40.785  54.880  0.00  0.00
ATOM   2135  CB  LEU X 436      36.783  41.672  55.032  0.00  0.00
ATOM   2136  CG  LEU X 436      36.539  43.134  55.408  0.00  0.00
ATOM   2137  CD1 LEU X 436      37.831  43.841  55.821  0.00  0.00
ATOM   2138  CD2 LEU X 436      36.030  43.711  54.085  0.00  0.00
ATOM   2139  C   LEU X 436      36.108  39.469  54.340  0.00  0.00
ATOM   2140  O   LEU X 436      36.153  39.332  53.119  0.00  0.00
ATOM   2141  N   LEU X 437      36.380  38.505  55.215  0.00  0.00
ATOM   2142  H   LEU X 437      36.432  38.662  56.202  0.00  0.00
ATOM   2143  CA  LEU X 437      36.629  37.119  54.792  0.00  0.00
ATOM   2144  CB  LEU X 437      37.295  36.465  56.005  0.00  0.00
ATOM   2145  CG  LEU X 437      37.615  34.969  55.941  0.00  0.00
ATOM   2146  CD1 LEU X 437      38.430  34.582  54.706  0.00  0.00
ATOM   2147  CD2 LEU X 437      38.068  34.564  57.345  0.00  0.00
ATOM   2148  C   LEU X 437      35.411  36.382  54.232  0.00  0.00
ATOM   2149  O   LEU X 437      35.618  35.645  53.270  0.00  0.00
ATOM   2150  N   ILE X 438      34.242  36.497  54.857  0.00  0.00
ATOM   2151  H   ILE X 438      34.123  37.022  55.701  0.00  0.00
ATOM   2152  CA  ILE X 438      33.025  35.851  54.346  0.00  0.00
ATOM   2153  CB  ILE X 438      31.887  35.938  55.366  0.00  0.00
ATOM   2154  CG1 ILE X 438      32.219  35.253  56.693  0.00  0.00
ATOM   2155  CG2 ILE X 438      30.530  35.539  54.780  0.00  0.00
ATOM   2156  CD  ILE X 438      32.464  33.767  56.422  0.00  0.00
ATOM   2157  C   ILE X 438      32.641  36.365  52.956  0.00  0.00
ATOM   2158  O   ILE X 438      32.411  35.560  52.054  0.00  0.00
ATOM   2159  N   ARG X 439      32.861  37.666  52.791  0.00  0.00
ATOM   2160  H   ARG X 439      33.144  38.241  53.559  0.00  0.00
ATOM   2161  CA  ARG X 439      32.740  38.432  51.543  0.00  0.00
ATOM   2162  CB  ARG X 439      32.695  39.959  51.635  0.00  0.00
ATOM   2163  CG  ARG X 439      32.126  40.778  50.474  0.00  0.00
ATOM   2164  CD  ARG X 439      30.754  40.170  50.177  0.00  0.00
ATOM   2165  NE  ARG X 439      30.211  40.674  48.909  0.00  0.00
ATOM   2166  HE  ARG X 439      29.735  41.553  48.954  0.00  0.00
ATOM   2167  CZ  ARG X 439      30.323  40.031  47.739  0.00  0.00
ATOM   2168  NH1 ARG X 439      31.057  38.950  47.443  0.00  0.00
ATOM   2169 HH11 ARG X 439      31.617  38.518  48.151  0.00  0.00
ATOM   2170 HH12 ARG X 439      31.044  38.573  46.516  0.00  0.00
ATOM   2171  NH2 ARG X 439      29.561  40.557  46.770  0.00  0.00
ATOM   2172 HH21 ARG X 439      28.985  41.351  46.963  0.00  0.00
ATOM   2173 HH22 ARG X 439      29.568  40.155  45.855  0.00  0.00
ATOM   2174  C   ARG X 439      33.843  38.076  50.544  0.00  0.00
ATOM   2175  O   ARG X 439      33.615  38.202  49.341  0.00  0.00
ATOM   2176  N   GLY X 440      35.000  37.658  51.049  0.00  0.00
ATOM   2177  H   GLY X 440      35.165  37.621  52.035  0.00  0.00
ATOM   2178  CA  GLY X 440      36.146  37.213  50.243  0.00  0.00
ATOM   2179  C   GLY X 440      35.779  35.911  49.528  0.00  0.00
ATOM   2180  O   GLY X 440      35.538  35.937  48.322  0.00  0.00
ATOM   2181  N   VAL X 441      35.432  34.856  50.259  0.00  0.00
ATOM   2182  H   VAL X 441      35.321  34.952  51.249  0.00  0.00
ATOM   2183  CA  VAL X 441      35.159  33.472  49.848  0.00  0.00
ATOM   2184  CB  VAL X 441      35.232  32.500  51.028  0.00  0.00
ATOM   2185  CG1 VAL X 441      36.620  32.665  51.652  0.00  0.00
ATOM   2186  CG2 VAL X 441      34.079  32.766  51.998  0.00  0.00
ATOM   2187  C   VAL X 441      33.930  33.189  48.980  0.00  0.00
ATOM   2188  O   VAL X 441      33.889  32.069  48.473  0.00  0.00
ATOM   2189  N   THR X 442      33.001  34.130  48.835  0.00  0.00
ATOM   2190  H   THR X 442      32.965  34.937  49.424  0.00  0.00
ATOM   2191  CA  THR X 442      31.942  34.094  47.816  0.00  0.00
ATOM   2192  CB  THR X 442      30.601  34.734  48.181  0.00  0.00
ATOM   2193  OG1 THR X 442      30.735  36.044  48.740  0.00  0.00
ATOM   2194  HG1 THR X 442      29.821  36.398  48.933  0.00  0.00
ATOM   2195  CG2 THR X 442      30.020  33.818  49.259  0.00  0.00
ATOM   2196  C   THR X 442      32.283  34.421  46.360  0.00  0.00
ATOM   2197  O   THR X 442      31.489  34.215  45.444  0.00  0.00
ATOM   2198  N   LEU X 443      33.379  35.164  46.244  0.00  0.00
ATOM   2199  H   LEU X 443      33.882  35.483  47.048  0.00  0.00
ATOM   2200  CA  LEU X 443      33.983  35.608  44.979  0.00  0.00
ATOM   2201  CB  LEU X 443      34.845  36.852  45.197  0.00  0.00
ATOM   2202  CG  LEU X 443      34.136  38.058  45.817  0.00  0.00
ATOM   2203  CD1 LEU X 443      35.158  38.817  46.664  0.00  0.00
ATOM   2204  CD2 LEU X 443      33.486  38.862  44.690  0.00  0.00
ATOM   2205  C   LEU X 443      34.685  34.506  44.182  0.00  0.00
ATOM   2206  O   LEU X 443      35.733  33.987  44.563  0.00  0.00
ATOM   2207  N   PRO X 444      34.206  34.360  42.950  0.00  0.00
ATOM   2208  CA  PRO X 444      34.788  33.418  41.983  0.00  0.00
ATOM   2209  CB  PRO X 444      33.914  33.595  40.740  0.00  0.00
ATOM   2210  CG  PRO X 444      32.512  33.934  41.249  0.00  0.00
ATOM   2211  CD  PRO X 444      32.875  34.769  42.478  0.00  0.00
ATOM   2212  C   PRO X 444      36.215  33.828  41.610  0.00  0.00
ATOM   2213  O   PRO X 444      36.323  34.899  41.015  0.00  0.00
ATOM   2214  N   GLY X 445      37.187  33.066  42.104  0.00  0.00
ATOM   2215  H   GLY X 445      36.988  32.201  42.562  0.00  0.00
ATOM   2216  CA  GLY X 445      38.625  33.367  42.055  0.00  0.00
ATOM   2217  C   GLY X 445      39.357  33.488  43.392  0.00  0.00
ATOM   2218  O   GLY X 445      40.587  33.457  43.375  0.00  0.00
ATOM   2219  N   ALA X 446      38.627  33.710  44.482  0.00  0.00
ATOM   2220  H   ALA X 446      37.627  33.748  44.463  0.00  0.00
ATOM   2221  CA  ALA X 446      39.221  33.919  45.810  0.00  0.00
ATOM   2222  CB  ALA X 446      38.186  34.287  46.876  0.00  0.00
ATOM   2223  C   ALA X 446      40.075  32.779  46.369  0.00  0.00
ATOM   2224  O   ALA X 446      41.198  32.995  46.825  0.00  0.00
ATOM   2225  N   GLY X 447      39.673  31.566  46.001  0.00  0.00
ATOM   2226  H   GLY X 447      38.888  31.406  45.403  0.00  0.00
ATOM   2227  CA  GLY X 447      40.375  30.360  46.461  0.00  0.00
ATOM   2228  C   GLY X 447      41.809  30.114  45.990  0.00  0.00
ATOM   2229  O   GLY X 447      42.635  30.071  46.900  0.00  0.00
ATOM   2230  N   ALA X 448      41.921  30.474  44.715  0.00  0.00
ATOM   2231  H   ALA X 448      41.156  30.663  44.099  0.00  0.00
ATOM   2232  CA  ALA X 448      43.286  30.602  44.185  0.00  0.00
ATOM   2233  CB  ALA X 448      43.257  31.015  42.712  0.00  0.00
ATOM   2234  C   ALA X 448      44.158  31.590  44.962  0.00  0.00
ATOM   2235  O   ALA X 448      45.232  31.133  45.349  0.00  0.00
ATOM   2236  N   GLY X 449      43.612  32.713  45.424  0.00  0.00
ATOM   2237  H   GLY X 449      42.682  32.971  45.166  0.00  0.00
ATOM   2238  CA  GLY X 449      44.221  33.701  46.326  0.00  0.00
ATOM   2239  C   GLY X 449      44.725  33.121  47.648  0.00  0.00
ATOM   2240  O   GLY X 449      45.919  33.020  47.929  0.00  0.00
ATOM   2241  N   ILE X 450      43.728  32.585  48.347  0.00  0.00
ATOM   2242  H   ILE X 450      42.773  32.578  48.050  0.00  0.00
ATOM   2243  CA  ILE X 450      44.018  31.957  49.644  0.00  0.00
ATOM   2244  CB  ILE X 450      42.679  31.447  50.183  0.00  0.00
ATOM   2245  CG1 ILE X 450      41.674  32.600  50.195  0.00  0.00
ATOM   2246  CG2 ILE X 450      42.653  30.743  51.541  0.00  0.00
ATOM   2247  CD  ILE X 450      40.216  32.232  50.474  0.00  0.00
ATOM   2248  C   ILE X 450      44.968  30.759  49.584  0.00  0.00
ATOM   2249  O   ILE X 450      45.851  30.441  50.380  0.00  0.00
ATOM   2250  N   TRP X 451      44.855  29.984  48.509  0.00  0.00
ATOM   2251  H   TRP X 451      44.098  30.110  47.867  0.00  0.00
ATOM   2252  CA  TRP X 451      45.740  28.887  48.093  0.00  0.00
ATOM   2253  CB  TRP X 451      45.257  28.189  46.819  0.00  0.00
ATOM   2254  CG  TRP X 451      46.143  27.086  46.236  0.00  0.00
ATOM   2255  CD1 TRP X 451      46.930  27.241  45.175  0.00  0.00
ATOM   2256  HD1 TRP X 451      47.275  28.195  44.779  0.00  0.00
ATOM   2257  CD2 TRP X 451      45.896  25.727  46.388  0.00  0.00
ATOM   2258  NE1 TRP X 451      47.227  26.046  44.672  0.00  0.00
ATOM   2259  HE1 TRP X 451      47.839  25.882  43.897  0.00  0.00
ATOM   2260  CE2 TRP X 451      46.587  25.102  45.356  0.00  0.00
ATOM   2261  CE3 TRP X 451      45.035  25.055  47.248  0.00  0.00
ATOM   2262  HE3 TRP X 451      44.538  25.574  48.067  0.00  0.00
ATOM   2263  CZ2 TRP X 451      46.269  23.777  45.084  0.00  0.00
ATOM   2264  HZ2 TRP X 451      46.698  23.281  44.212  0.00  0.00
ATOM   2265  CZ3 TRP X 451      44.828  23.698  47.029  0.00  0.00
ATOM   2266  HZ3 TRP X 451      44.220  23.117  47.723  0.00  0.00
ATOM   2267  CH2 TRP X 451      45.403  23.085  45.922  0.00  0.00
ATOM   2268  HH2 TRP X 451      45.171  22.041  45.707  0.00  0.00
ATOM   2269  C   TRP X 451      47.187  29.336  47.881  0.00  0.00
ATOM   2270  O   TRP X 451      48.029  29.136  48.756  0.00  0.00
ATOM   2271  N   TYR X 452      47.291  30.258  46.929  0.00  0.00
ATOM   2272  H   TYR X 452      46.531  30.576  46.363  0.00  0.00
ATOM   2273  CA  TYR X 452      48.610  30.860  46.682  0.00  0.00
ATOM   2274  CB  TYR X 452      48.623  31.699  45.402  0.00  0.00
ATOM   2275  CG  TYR X 452      48.543  30.901  44.099  0.00  0.00
ATOM   2276  CD1 TYR X 452      47.477  31.152  43.244  0.00  0.00
ATOM   2277  HD1 TYR X 452      46.806  31.985  43.455  0.00  0.00
ATOM   2278  CD2 TYR X 452      49.481  29.907  43.841  0.00  0.00
ATOM   2279  HD2 TYR X 452      50.307  29.711  44.525  0.00  0.00
ATOM   2280  CE1 TYR X 452      47.251  30.359  42.125  0.00  0.00
ATOM   2281  HE1 TYR X 452      46.372  30.489  41.494  0.00  0.00
ATOM   2282  CE2 TYR X 452      49.317  29.173  42.672  0.00  0.00
ATOM   2283  HE2 TYR X 452      50.060  28.424  42.392  0.00  0.00
ATOM   2284  CZ  TYR X 452      48.211  29.390  41.859  0.00  0.00
ATOM   2285  OH  TYR X 452      48.256  28.724  40.675  0.00  0.00
ATOM   2286  HH  TYR X 452      47.372  28.671  40.212  0.00  0.00
ATOM   2287  C   TYR X 452      49.303  31.631  47.807  0.00  0.00
ATOM   2288  O   TYR X 452      50.523  31.739  47.691  0.00  0.00
ATOM   2289  N   PHE X 453      48.565  32.322  48.671  0.00  0.00
ATOM   2290  H   PHE X 453      47.604  32.554  48.526  0.00  0.00
ATOM   2291  CA  PHE X 453      49.171  32.792  49.925  0.00  0.00
ATOM   2292  CB  PHE X 453      48.133  33.583  50.724  0.00  0.00
ATOM   2293  CG  PHE X 453      48.715  34.313  51.936  0.00  0.00
ATOM   2294  CD1 PHE X 453      49.693  35.298  52.001  0.00  0.00
ATOM   2295  HD1 PHE X 453      50.211  35.626  51.100  0.00  0.00
ATOM   2296  CD2 PHE X 453      48.096  33.850  53.092  0.00  0.00
ATOM   2297  HD2 PHE X 453      47.254  33.161  53.032  0.00  0.00
ATOM   2298  CE1 PHE X 453      49.998  35.858  53.236  0.00  0.00
ATOM   2299  HE1 PHE X 453      50.616  36.755  53.283  0.00  0.00
ATOM   2300  CE2 PHE X 453      48.571  34.282  54.326  0.00  0.00
ATOM   2301  HE2 PHE X 453      48.187  33.824  55.237  0.00  0.00
ATOM   2302  CZ  PHE X 453      49.527  35.287  54.413  0.00  0.00
ATOM   2303  HZ  PHE X 453      49.898  35.621  55.382  0.00  0.00
ATOM   2304  C   PHE X 453      49.811  31.660  50.732  0.00  0.00
ATOM   2305  O   PHE X 453      50.879  31.841  51.316  0.00  0.00
ATOM   2306  N   ILE X 454      48.994  30.662  51.057  0.00  0.00
ATOM   2307  H   ILE X 454      48.082  30.543  50.665  0.00  0.00
ATOM   2308  CA  ILE X 454      49.408  29.649  52.038  0.00  0.00
ATOM   2309  CB  ILE X 454      48.156  29.083  52.712  0.00  0.00
ATOM   2310  CG1 ILE X 454      48.549  28.505  54.073  0.00  0.00
ATOM   2311  CG2 ILE X 454      47.474  28.119  51.739  0.00  0.00
ATOM   2312  CD  ILE X 454      48.667  29.602  55.133  0.00  0.00
ATOM   2313  C   ILE X 454      50.480  28.667  51.560  0.00  0.00
ATOM   2314  O   ILE X 454      51.390  28.457  52.362  0.00  0.00
ATOM   2315  N   THR X 455      50.499  28.441  50.250  0.00  0.00
ATOM   2316  H   THR X 455      50.016  29.021  49.594  0.00  0.00
ATOM   2317  CA  THR X 455      51.231  27.316  49.653  0.00  0.00
ATOM   2318  CB  THR X 455      51.021  27.129  48.149  0.00  0.00
ATOM   2319  OG1 THR X 455      51.283  28.266  47.321  0.00  0.00
ATOM   2320  HG1 THR X 455      51.436  27.942  46.386  0.00  0.00
ATOM   2321  CG2 THR X 455      49.689  26.447  47.829  0.00  0.00
ATOM   2322  C   THR X 455      52.742  27.339  49.892  0.00  0.00
ATOM   2323  O   THR X 455      53.364  28.326  49.505  0.00  0.00
ATOM   2324  N   PRO X 456      53.194  26.228  50.469  0.00  0.00
ATOM   2325  CA  PRO X 456      54.626  26.217  50.804  0.00  0.00
ATOM   2326  CB  PRO X 456      54.811  25.026  51.746  0.00  0.00
ATOM   2327  CG  PRO X 456      53.397  24.555  52.094  0.00  0.00
ATOM   2328  CD  PRO X 456      52.422  25.127  51.063  0.00  0.00
ATOM   2329  C   PRO X 456      55.470  25.925  49.561  0.00  0.00
ATOM   2330  O   PRO X 456      55.121  25.044  48.776  0.00  0.00
ATOM   2331  N   LYSHX 457      56.282  26.951  49.326  0.00  0.00
ATOM   2332  H   LYSHX 457      56.291  27.769  49.902  0.00  0.00
ATOM   2333  CA  LYSHX 457      57.241  26.995  48.213  0.00  0.00
ATOM   2334  CB  LYSHX 457      57.303  28.393  47.593  0.00  0.00
ATOM   2335  CG  LYSHX 457      55.879  28.813  47.224  0.00  0.00
ATOM   2336  CD  LYSHX 457      55.772  30.297  46.863  0.00  0.00
ATOM   2337  CE  LYSHX 457      54.513  31.001  47.372  0.00  0.00
ATOM   2338 MNZ1 LYSHX 457      53.148  30.842  46.085  0.00  0.00
ATOM   2339 MNZ2 LYSHX 457      52.911  30.014  47.420  0.00  0.00
ATOM   2340  NZ  LYSHX 457      53.235  30.508  46.838  0.00  0.00
ATOM   2341  HZ1 LYSHX 457      53.086  30.886  45.925  0.00  0.00
ATOM   2342  HZ2 LYSHX 457      53.260  29.509  46.784  0.00  0.00
ATOM   2343  HZ3 LYSHX 457      52.490  30.791  47.441  0.00  0.00
ATOM   2344  C   LYSHX 457      58.629  26.648  48.758  0.00  0.00
ATOM   2345  O   LYSHX 457      59.180  27.421  49.540  0.00  0.00
ATOM   2346  N   TRP X 458      59.241  25.599  48.216  0.00  0.00
ATOM   2347  H   TRP X 458      58.870  25.104  47.431  0.00  0.00
ATOM   2348  CA  TRP X 458      60.519  25.072  48.719  0.00  0.00
ATOM   2349  CB  TRP X 458      60.572  23.545  48.658  0.00  0.00
ATOM   2350  CG  TRP X 458      59.301  22.849  49.149  0.00  0.00
ATOM   2351  CD1 TRP X 458      58.231  22.520  48.432  0.00  0.00
ATOM   2352  HD1 TRP X 458      58.119  22.670  47.357  0.00  0.00
ATOM   2353  CD2 TRP X 458      58.960  22.595  50.473  0.00  0.00
ATOM   2354  NE1 TRP X 458      57.319  21.982  49.236  0.00  0.00
ATOM   2355  HE1 TRP X 458      56.449  21.600  48.920  0.00  0.00
ATOM   2356  CE2 TRP X 458      57.699  22.012  50.511  0.00  0.00
ATOM   2357  CE3 TRP X 458      59.599  22.963  51.652  0.00  0.00
ATOM   2358  HE3 TRP X 458      60.614  23.360  51.627  0.00  0.00
ATOM   2359  CZ2 TRP X 458      57.021  21.736  51.692  0.00  0.00
ATOM   2360  HZ2 TRP X 458      56.064  21.214  51.729  0.00  0.00
ATOM   2361  CZ3 TRP X 458      58.929  22.819  52.861  0.00  0.00
ATOM   2362  HZ3 TRP X 458      59.356  23.181  53.797  0.00  0.00
ATOM   2363  CH2 TRP X 458      57.688  22.194  52.821  0.00  0.00
ATOM   2364  HH2 TRP X 458      57.186  22.047  53.777  0.00  0.00
ATOM   2365  C   TRP X 458      61.780  25.783  48.224  0.00  0.00
ATOM   2366  O   TRP X 458      62.482  26.419  49.012  0.00  0.00
ATOM   2367  N   GLU X 459      61.763  26.043  46.920  0.00  0.00
ATOM   2368  H   GLU X 459      60.947  25.854  46.376  0.00  0.00
ATOM   2369  CA  GLU X 459      62.840  26.609  46.093  0.00  0.00
ATOM   2370  CB  GLU X 459      62.449  27.023  44.674  0.00  0.00
ATOM   2371  CG  GLU X 459      63.589  27.285  43.686  0.00  0.00
ATOM   2372  CD  GLU X 459      63.027  27.541  42.286  0.00  0.00
ATOM   2373  OE1 GLU X 459      63.022  26.613  41.448  0.00  0.00
ATOM   2374  OE2 GLU X 459      62.594  28.663  41.937  0.00  0.00
ATOM   2375  C   GLU X 459      63.845  27.579  46.718  0.00  0.00
ATOM   2376  O   GLU X 459      65.038  27.429  46.463  0.00  0.00
ATOM   2377  N   LYSHX 460      63.349  28.599  47.416  0.00  0.00
ATOM   2378  H   LYSHX 460      62.373  28.696  47.611  0.00  0.00
ATOM   2379  CA  LYSHX 460      64.193  29.671  47.962  0.00  0.00
ATOM   2380  CB  LYSHX 460      63.957  31.099  47.466  0.00  0.00
ATOM   2381  CG  LYSHX 460      63.982  31.421  45.971  0.00  0.00
ATOM   2382  CD  LYSHX 460      63.614  32.867  45.633  0.00  0.00
ATOM   2383  CE  LYSHX 460      62.129  32.893  45.265  0.00  0.00
ATOM   2384 MNZ1 LYSHX 460      60.643  34.013  45.551  0.00  0.00
ATOM   2385 MNZ2 LYSHX 460      62.055  34.732  45.661  0.00  0.00
ATOM   2386  NZ  LYSHX 460      61.457  34.167  45.559  0.00  0.00
ATOM   2387  HZ1 LYSHX 460      60.467  34.029  45.560  0.00  0.00
ATOM   2388  HZ2 LYSHX 460      61.748  34.498  46.457  0.00  0.00
ATOM   2389  HZ3 LYSHX 460      61.699  34.840  44.861  0.00  0.00
ATOM   2390  C   LYSHX 460      64.424  29.788  49.470  0.00  0.00
ATOM   2391  O   LYSHX 460      65.104  30.678  49.978  0.00  0.00
ATOM   2392  N   LEU X 461      63.829  28.892  50.253  0.00  0.00
ATOM   2393  H   LEU X 461      63.256  28.166  49.873  0.00  0.00
ATOM   2394  CA  LEU X 461      63.918  28.840  51.719  0.00  0.00
ATOM   2395  CB  LEU X 461      63.104  27.644  52.217  0.00  0.00
ATOM   2396  CG  LEU X 461      61.690  28.071  52.618  0.00  0.00
ATOM   2397  CD1 LEU X 461      60.701  26.911  52.483  0.00  0.00
ATOM   2398  CD2 LEU X 461      61.742  28.494  54.088  0.00  0.00
ATOM   2399  C   LEU X 461      65.296  28.786  52.384  0.00  0.00
ATOM   2400  O   LEU X 461      65.313  29.096  53.574  0.00  0.00
ATOM   2401  N   THR X 462      66.402  28.400  51.755  0.00  0.00
ATOM   2402  H   THR X 462      66.368  28.132  50.792  0.00  0.00
ATOM   2403  CA  THR X 462      67.770  28.295  52.284  0.00  0.00
ATOM   2404  CB  THR X 462      68.692  27.341  51.521  0.00  0.00
ATOM   2405  OG1 THR X 462      68.397  27.576  50.141  0.00  0.00
ATOM   2406  HG1 THR X 462      68.779  26.821  49.607  0.00  0.00
ATOM   2407  CG2 THR X 462      68.482  25.888  51.954  0.00  0.00
ATOM   2408  C   THR X 462      68.444  29.661  52.433  0.00  0.00
ATOM   2409  O   THR X 462      69.130  29.899  53.426  0.00  0.00
ATOM   2410  N   ASP X 463      68.156  30.607  51.544  0.00  0.00
ATOM   2411  H   ASP X 463      67.428  30.474  50.872  0.00  0.00
ATOM   2412  CA  ASP X 463      68.805  31.918  51.401  0.00  0.00
ATOM   2413  CB  ASP X 463      67.986  32.461  50.228  0.00  0.00
ATOM   2414  CG  ASP X 463      68.442  33.850  49.776  0.00  0.00
ATOM   2415  OD1 ASP X 463      68.076  34.850  50.430  0.00  0.00
ATOM   2416  OD2 ASP X 463      68.958  33.905  48.639  0.00  0.00
ATOM   2417  C   ASP X 463      68.719  32.777  52.664  0.00  0.00
ATOM   2418  O   ASP X 463      67.794  32.717  53.472  0.00  0.00
ATOM   2419  N   ALA X 464      69.754  33.594  52.832  0.00  0.00
ATOM   2420  H   ALA X 464      70.486  33.674  52.156  0.00  0.00
ATOM   2421  CA  ALA X 464      69.933  34.454  54.011  0.00  0.00
ATOM   2422  CB  ALA X 464      71.279  35.174  53.905  0.00  0.00
ATOM   2423  C   ALA X 464      68.790  35.400  54.387  0.00  0.00
ATOM   2424  O   ALA X 464      68.465  35.671  55.542  0.00  0.00
ATOM   2425  N   THR X 465      68.151  35.835  53.305  0.00  0.00
ATOM   2426  H   THR X 465      68.400  35.569  52.372  0.00  0.00
ATOM   2427  CA  THR X 465      67.011  36.755  53.425  0.00  0.00
ATOM   2428  CB  THR X 465      66.279  37.126  52.133  0.00  0.00
ATOM   2429  OG1 THR X 465      65.872  35.967  51.403  0.00  0.00
ATOM   2430  HG1 THR X 465      66.676  35.587  50.945  0.00  0.00
ATOM   2431  CG2 THR X 465      67.230  37.951  51.263  0.00  0.00
ATOM   2432  C   THR X 465      65.882  36.245  54.322  0.00  0.00
ATOM   2433  O   THR X 465      65.535  36.884  55.314  0.00  0.00
ATOM   2434  N   VAL X 466      65.624  34.947  54.183  0.00  0.00
ATOM   2435  H   VAL X 466      66.139  34.378  53.542  0.00  0.00
ATOM   2436  CA  VAL X 466      64.595  34.196  54.917  0.00  0.00
ATOM   2437  CB  VAL X 466      64.435  32.831  54.247  0.00  0.00
ATOM   2438  CG1 VAL X 466      63.551  31.841  55.007  0.00  0.00
ATOM   2439  CG2 VAL X 466      63.848  33.063  52.853  0.00  0.00
ATOM   2440  C   VAL X 466      64.842  34.257  56.427  0.00  0.00
ATOM   2441  O   VAL X 466      64.182  35.033  57.117  0.00  0.00
ATOM   2442  N   TRP X 467      65.977  33.691  56.825  0.00  0.00
ATOM   2443  H   TRP X 467      66.589  33.188  56.213  0.00  0.00
ATOM   2444  CA  TRP X 467      66.408  33.779  58.227  0.00  0.00
ATOM   2445  CB  TRP X 467      67.601  32.883  58.560  0.00  0.00
ATOM   2446  CG  TRP X 467      67.536  31.535  57.841  0.00  0.00
ATOM   2447  CD1 TRP X 467      67.992  31.342  56.605  0.00  0.00
ATOM   2448  HD1 TRP X 467      68.790  31.931  56.154  0.00  0.00
ATOM   2449  CD2 TRP X 467      66.562  30.561  58.025  0.00  0.00
ATOM   2450  NE1 TRP X 467      67.361  30.351  55.985  0.00  0.00
ATOM   2451  HE1 TRP X 467      67.465  30.088  55.026  0.00  0.00
ATOM   2452  CE2 TRP X 467      66.565  29.773  56.881  0.00  0.00
ATOM   2453  CE3 TRP X 467      65.594  30.403  59.011  0.00  0.00
ATOM   2454  HE3 TRP X 467      65.647  30.992  59.926  0.00  0.00
ATOM   2455  CZ2 TRP X 467      65.550  28.832  56.751  0.00  0.00
ATOM   2456  HZ2 TRP X 467      65.574  28.145  55.904  0.00  0.00
ATOM   2457  CZ3 TRP X 467      64.559  29.492  58.827  0.00  0.00
ATOM   2458  HZ3 TRP X 467      63.794  29.371  59.594  0.00  0.00
ATOM   2459  CH2 TRP X 467      64.505  28.737  57.662  0.00  0.00
ATOM   2460  HH2 TRP X 467      63.657  28.079  57.467  0.00  0.00
ATOM   2461  C   TRP X 467      66.680  35.189  58.757  0.00  0.00
ATOM   2462  O   TRP X 467      66.369  35.463  59.915  0.00  0.00
ATOM   2463  N   LYSHX 468      67.190  36.113  57.948  0.00  0.00
ATOM   2464  H   LYSHX 468      67.443  35.947  56.994  0.00  0.00
ATOM   2465  CA  LYSHX 468      67.405  37.473  58.459  0.00  0.00
ATOM   2466  CB  LYSHX 468      68.221  38.419  57.575  0.00  0.00
ATOM   2467  CG  LYSHX 468      69.655  37.888  57.533  0.00  0.00
ATOM   2468  CD  LYSHX 468      70.578  38.846  56.779  0.00  0.00
ATOM   2469  CE  LYSHX 468      70.241  38.740  55.291  0.00  0.00
ATOM   2470 MNZ1 LYSHX 468      70.617  40.480  54.673  0.00  0.00
ATOM   2471 MNZ2 LYSHX 468      71.294  39.310  53.838  0.00  0.00
ATOM   2472  NZ  LYSHX 468      70.856  39.734  54.399  0.00  0.00
ATOM   2473  HZ1 LYSHX 468      70.594  40.654  54.693  0.00  0.00
ATOM   2474  HZ2 LYSHX 468      71.852  39.644  54.436  0.00  0.00
ATOM   2475  HZ3 LYSHX 468      70.542  39.582  53.462  0.00  0.00
ATOM   2476  C   LYSHX 468      66.028  38.117  58.625  0.00  0.00
ATOM   2477  O   LYSHX 468      65.719  38.806  59.597  0.00  0.00
ATOM   2478  N   ASP X 469      65.224  38.137  57.566  0.00  0.00
ATOM   2479  H   ASP X 469      65.524  37.831  56.662  0.00  0.00
ATOM   2480  CA  ASP X 469      63.830  38.602  57.609  0.00  0.00
ATOM   2481  CB  ASP X 469      63.168  38.514  56.232  0.00  0.00
ATOM   2482  CG  ASP X 469      63.603  39.745  55.433  0.00  0.00
ATOM   2483  OD1 ASP X 469      64.654  39.814  54.761  0.00  0.00
ATOM   2484  OD2 ASP X 469      62.675  40.565  55.257  0.00  0.00
ATOM   2485  C   ASP X 469      62.825  37.994  58.588  0.00  0.00
ATOM   2486  O   ASP X 469      61.874  38.678  58.967  0.00  0.00
ATOM   2487  N   ALA X 470      63.026  36.704  58.841  0.00  0.00
ATOM   2488  H   ALA X 470      63.619  36.120  58.287  0.00  0.00
ATOM   2489  CA  ALA X 470      62.370  36.046  59.980  0.00  0.00
ATOM   2490  CB  ALA X 470      62.631  34.538  59.980  0.00  0.00
ATOM   2491  C   ALA X 470      62.855  36.638  61.304  0.00  0.00
ATOM   2492  O   ALA X 470      61.929  37.174  61.911  0.00  0.00
ATOM   2493  N   ALA X 471      64.132  36.940  61.530  0.00  0.00
ATOM   2494  H   ALA X 471      64.866  36.632  60.926  0.00  0.00
ATOM   2495  CA  ALA X 471      64.598  37.745  62.669  0.00  0.00
ATOM   2496  CB  ALA X 471      66.118  37.908  62.607  0.00  0.00
ATOM   2497  C   ALA X 471      63.975  39.143  62.704  0.00  0.00
ATOM   2498  O   ALA X 471      63.242  39.433  63.649  0.00  0.00
ATOM   2499  N   THR X 472      64.038  39.873  61.595  0.00  0.00
ATOM   2500  H   THR X 472      64.398  39.511  60.736  0.00  0.00
ATOM   2501  CA  THR X 472      63.587  41.270  61.517  0.00  0.00
ATOM   2502  CB  THR X 472      64.145  42.040  60.321  0.00  0.00
ATOM   2503  OG1 THR X 472      63.741  41.516  59.052  0.00  0.00
ATOM   2504  HG1 THR X 472      64.420  41.786  58.369  0.00  0.00
ATOM   2505  CG2 THR X 472      65.636  41.866  60.620  0.00  0.00
ATOM   2506  C   THR X 472      62.110  41.623  61.710  0.00  0.00
ATOM   2507  O   THR X 472      61.732  42.209  62.724  0.00  0.00
ATOM   2508  N   GLN X 473      61.237  40.795  61.143  0.00  0.00
ATOM   2509  H   GLN X 473      61.533  40.013  60.594  0.00  0.00
ATOM   2510  CA  GLN X 473      59.774  40.910  61.245  0.00  0.00
ATOM   2511  CB  GLN X 473      58.973  39.936  60.379  0.00  0.00
ATOM   2512  CG  GLN X 473      57.447  39.996  60.458  0.00  0.00
ATOM   2513  CD  GLN X 473      56.893  41.362  60.045  0.00  0.00
ATOM   2514  OE1 GLN X 473      57.144  42.001  59.025  0.00  0.00
ATOM   2515  NE2 GLN X 473      55.891  41.727  60.841  0.00  0.00
ATOM   2516 HE21 GLN X 473      55.602  41.128  61.588  0.00  0.00
ATOM   2517 HE22 GLN X 473      55.427  42.600  60.694  0.00  0.00
ATOM   2518  C   GLN X 473      59.309  40.779  62.696  0.00  0.00
ATOM   2519  O   GLN X 473      58.405  41.527  63.063  0.00  0.00
ATOM   2520  N   ILE X 474      59.818  39.876  63.531  0.00  0.00
ATOM   2521  H   ILE X 474      60.558  39.253  63.278  0.00  0.00
ATOM   2522  CA  ILE X 474      59.320  39.732  64.906  0.00  0.00
ATOM   2523  CB  ILE X 474      59.860  38.500  65.636  0.00  0.00
ATOM   2524  CG1 ILE X 474      61.321  38.479  66.089  0.00  0.00
ATOM   2525  CG2 ILE X 474      59.468  37.271  64.812  0.00  0.00
ATOM   2526  CD  ILE X 474      61.667  39.219  67.383  0.00  0.00
ATOM   2527  C   ILE X 474      59.352  40.963  65.814  0.00  0.00
ATOM   2528  O   ILE X 474      58.303  41.188  66.415  0.00  0.00
ATOM   2529  N   PHE X 475      60.280  41.847  65.461  0.00  0.00
ATOM   2530  H   PHE X 475      60.962  41.651  64.757  0.00  0.00
ATOM   2531  CA  PHE X 475      60.408  43.189  66.049  0.00  0.00
ATOM   2532  CB  PHE X 475      61.686  43.948  65.686  0.00  0.00
ATOM   2533  CG  PHE X 475      62.952  43.223  66.148  0.00  0.00
ATOM   2534  CD1 PHE X 475      63.663  42.432  65.253  0.00  0.00
ATOM   2535  HD1 PHE X 475      63.553  42.551  64.174  0.00  0.00
ATOM   2536  CD2 PHE X 475      63.160  43.188  67.521  0.00  0.00
ATOM   2537  HD2 PHE X 475      62.595  43.836  68.191  0.00  0.00
ATOM   2538  CE1 PHE X 475      64.521  41.481  65.794  0.00  0.00
ATOM   2539  HE1 PHE X 475      65.025  40.778  65.132  0.00  0.00
ATOM   2540  CE2 PHE X 475      64.111  42.302  68.017  0.00  0.00
ATOM   2541  HE2 PHE X 475      64.355  42.307  69.078  0.00  0.00
ATOM   2542  CZ  PHE X 475      64.749  41.409  67.164  0.00  0.00
ATOM   2543  HZ  PHE X 475      65.427  40.658  67.568  0.00  0.00
ATOM   2544  C   PHE X 475      59.203  44.090  65.769  0.00  0.00
ATOM   2545  O   PHE X 475      58.462  44.460  66.678  0.00  0.00
ATOM   2546  N   PHE X 476      58.886  44.303  64.494  0.00  0.00
ATOM   2547  H   PHE X 476      59.435  43.925  63.750  0.00  0.00
ATOM   2548  CA  PHE X 476      57.739  45.087  64.013  0.00  0.00
ATOM   2549  CB  PHE X 476      57.989  45.176  62.507  0.00  0.00
ATOM   2550  CG  PHE X 476      59.369  45.703  62.108  0.00  0.00
ATOM   2551  CD1 PHE X 476      59.727  47.033  62.297  0.00  0.00
ATOM   2552  HD1 PHE X 476      58.917  47.739  62.480  0.00  0.00
ATOM   2553  CD2 PHE X 476      60.426  44.849  61.814  0.00  0.00
ATOM   2554  HD2 PHE X 476      60.218  43.821  61.519  0.00  0.00
ATOM   2555  CE1 PHE X 476      61.016  47.550  62.277  0.00  0.00
ATOM   2556  HE1 PHE X 476      61.213  48.618  62.372  0.00  0.00
ATOM   2557  CE2 PHE X 476      61.744  45.286  61.889  0.00  0.00
ATOM   2558  HE2 PHE X 476      62.555  44.570  61.757  0.00  0.00
ATOM   2559  CZ  PHE X 476      62.040  46.621  62.130  0.00  0.00
ATOM   2560  HZ  PHE X 476      63.080  46.942  62.203  0.00  0.00
ATOM   2561  C   PHE X 476      56.400  44.449  64.388  0.00  0.00
ATOM   2562  O   PHE X 476      55.483  45.088  64.902  0.00  0.00
ATOM   2563  N   SER X 477      56.393  43.120  64.338  0.00  0.00
ATOM   2564  H   SER X 477      57.193  42.576  64.086  0.00  0.00
ATOM   2565  CA  SER X 477      55.182  42.347  64.653  0.00  0.00
ATOM   2566  CB  SER X 477      55.251  40.842  64.393  0.00  0.00
ATOM   2567  OG  SER X 477      55.263  40.441  63.020  0.00  0.00
ATOM   2568  HG  SER X 477      54.702  39.617  62.930  0.00  0.00
ATOM   2569  C   SER X 477      54.631  42.436  66.077  0.00  0.00
ATOM   2570  O   SER X 477      53.451  42.685  66.325  0.00  0.00
ATOM   2571  N   LEU X 478      55.548  42.200  67.011  0.00  0.00
ATOM   2572  H   LEU X 478      56.503  42.006  66.787  0.00  0.00
ATOM   2573  CA  LEU X 478      55.258  42.200  68.452  0.00  0.00
ATOM   2574  CB  LEU X 478      56.180  41.177  69.116  0.00  0.00
ATOM   2575  CG  LEU X 478      55.874  39.699  68.873  0.00  0.00
ATOM   2576  CD1 LEU X 478      57.111  39.010  69.455  0.00  0.00
ATOM   2577  CD2 LEU X 478      54.649  39.135  69.598  0.00  0.00
ATOM   2578  C   LEU X 478      55.498  43.569  69.094  0.00  0.00
ATOM   2579  O   LEU X 478      55.493  43.617  70.323  0.00  0.00
ATOM   2580  N   SER X 479      55.533  44.614  68.272  0.00  0.00
ATOM   2581  H   SER X 479      55.393  44.529  67.286  0.00  0.00
ATOM   2582  CA  SER X 479      55.778  45.989  68.734  0.00  0.00
ATOM   2583  CB  SER X 479      54.541  46.669  69.325  0.00  0.00
ATOM   2584  OG  SER X 479      54.688  48.081  69.493  0.00  0.00
ATOM   2585  HG  SER X 479      55.449  48.243  70.121  0.00  0.00
ATOM   2586  C   SER X 479      57.011  46.110  69.633  0.00  0.00
ATOM   2587  O   SER X 479      57.018  46.928  70.551  0.00  0.00
ATOM   2588  N   ALA X 480      58.079  45.411  69.258  0.00  0.00
ATOM   2589  H   ALA X 480      58.095  44.830  68.445  0.00  0.00
ATOM   2590  CA  ALA X 480      59.328  45.444  70.031  0.00  0.00
ATOM   2591  CB  ALA X 480      60.202  44.306  69.497  0.00  0.00
ATOM   2592  C   ALA X 480      60.106  46.761  69.989  0.00  0.00
ATOM   2593  O   ALA X 480      60.293  47.449  68.986  0.00  0.00
ATOM   2594  N   ALA X 481      60.746  47.059  71.115  0.00  0.00
ATOM   2595  H   ALA X 481      60.792  46.415  71.878  0.00  0.00
ATOM   2596  CA  ALA X 481      61.446  48.324  71.387  0.00  0.00
ATOM   2597  CB  ALA X 481      62.484  48.855  70.396  0.00  0.00
ATOM   2598  C   ALA X 481      60.555  49.533  71.674  0.00  0.00
ATOM   2599  O   ALA X 481      60.821  50.225  72.656  0.00  0.00
ATOM   2600  N   TRP X 482      59.822  49.949  70.645  0.00  0.00
ATOM   2601  H   TRP X 482      59.982  49.601  69.722  0.00  0.00
ATOM   2602  CA  TRP X 482      58.727  50.929  70.692  0.00  0.00
ATOM   2603  CB  TRP X 482      58.692  51.532  69.285  0.00  0.00
ATOM   2604  CG  TRP X 482      58.744  50.583  68.087  0.00  0.00
ATOM   2605  CD1 TRP X 482      57.760  49.790  67.672  0.00  0.00
ATOM   2606  HD1 TRP X 482      56.936  49.489  68.318  0.00  0.00
ATOM   2607  CD2 TRP X 482      59.605  50.656  66.997  0.00  0.00
ATOM   2608  NE1 TRP X 482      57.864  49.395  66.407  0.00  0.00
ATOM   2609  HE1 TRP X 482      57.236  48.807  65.897  0.00  0.00
ATOM   2610  CE2 TRP X 482      58.988  49.953  65.969  0.00  0.00
ATOM   2611  CE3 TRP X 482      60.763  51.386  66.756  0.00  0.00
ATOM   2612  HE3 TRP X 482      61.288  51.888  67.568  0.00  0.00
ATOM   2613  CZ2 TRP X 482      59.507  49.951  64.678  0.00  0.00
ATOM   2614  HZ2 TRP X 482      59.056  49.346  63.892  0.00  0.00
ATOM   2615  CZ3 TRP X 482      61.232  51.456  65.448  0.00  0.00
ATOM   2616  HZ3 TRP X 482      62.096  52.080  65.225  0.00  0.00
ATOM   2617  CH2 TRP X 482      60.619  50.746  64.424  0.00  0.00
ATOM   2618  HH2 TRP X 482      61.014  50.811  63.411  0.00  0.00
ATOM   2619  C   TRP X 482      57.380  50.450  71.238  0.00  0.00
ATOM   2620  O   TRP X 482      56.471  49.987  70.551  0.00  0.00
ATOM   2621  N   GLY X 483      57.413  50.354  72.564  0.00  0.00
ATOM   2622  H   GLY X 483      58.048  50.883  73.127  0.00  0.00
ATOM   2623  CA  GLY X 483      56.526  49.463  73.327  0.00  0.00
ATOM   2624  C   GLY X 483      55.336  50.098  74.052  0.00  0.00
ATOM   2625  O   GLY X 483      54.835  51.138  73.629  0.00  0.00
ATOM   2626  N   GLY X 484      54.947  49.536  75.192  0.00  0.00
ATOM   2627  H   GLY X 484      55.482  48.841  75.673  0.00  0.00
ATOM   2628  CA  GLY X 484      53.676  49.906  75.832  0.00  0.00
ATOM   2629  C   GLY X 484      53.430  49.279  77.206  0.00  0.00
ATOM   2630  O   GLY X 484      53.195  49.895  78.245  0.00  0.00
ATOM   2631  N   LEU X 485      53.661  47.970  77.241  0.00  0.00
ATOM   2632  H   LEU X 485      54.082  47.517  76.454  0.00  0.00
ATOM   2633  CA  LEU X 485      53.389  46.999  78.309  0.00  0.00
ATOM   2634  CB  LEU X 485      54.287  45.813  77.948  0.00  0.00
ATOM   2635  CG  LEU X 485      54.053  45.185  76.574  0.00  0.00
ATOM   2636  CD1 LEU X 485      55.168  44.238  76.126  0.00  0.00
ATOM   2637  CD2 LEU X 485      52.747  44.393  76.472  0.00  0.00
ATOM   2638  C   LEU X 485      53.806  47.371  79.734  0.00  0.00
ATOM   2639  O   LEU X 485      53.009  47.099  80.632  0.00  0.00
ATOM   2640  N   ILE X 486      54.764  48.281  79.885  0.00  0.00
ATOM   2641  H   ILE X 486      55.246  48.681  79.104  0.00  0.00
ATOM   2642  CA  ILE X 486      55.217  48.790  81.187  0.00  0.00
ATOM   2643  CB  ILE X 486      56.318  49.838  81.013  0.00  0.00
ATOM   2644  CG1 ILE X 486      57.093  50.112  82.304  0.00  0.00
ATOM   2645  CG2 ILE X 486      55.829  51.119  80.335  0.00  0.00
ATOM   2646  CD  ILE X 486      58.044  48.959  82.633  0.00  0.00
ATOM   2647  C   ILE X 486      54.127  49.431  82.050  0.00  0.00
ATOM   2648  O   ILE X 486      53.975  49.103  83.225  0.00  0.00
ATOM   2649  N   THR X 487      53.176  49.987  81.306  0.00  0.00
ATOM   2650  H   THR X 487      53.196  49.975  80.305  0.00  0.00
ATOM   2651  CA  THR X 487      52.010  50.669  81.885  0.00  0.00
ATOM   2652  CB  THR X 487      51.237  51.415  80.796  0.00  0.00
ATOM   2653  OG1 THR X 487      51.009  50.569  79.665  0.00  0.00
ATOM   2654  HG1 THR X 487      51.819  50.605  79.079  0.00  0.00
ATOM   2655  CG2 THR X 487      51.963  52.710  80.433  0.00  0.00
ATOM   2656  C   THR X 487      50.990  49.817  82.645  0.00  0.00
ATOM   2657  O   THR X 487      51.102  49.721  83.866  0.00  0.00
ATOM   2658  N   LEU X 488      50.416  48.844  81.943  0.00  0.00
ATOM   2659  H   LEU X 488      50.548  48.734  80.956  0.00  0.00
ATOM   2660  CA  LEU X 488      49.535  47.845  82.564  0.00  0.00
ATOM   2661  CB  LEU X 488      48.847  47.066  81.441  0.00  0.00
ATOM   2662  CG  LEU X 488      47.972  45.897  81.895  0.00  0.00
ATOM   2663  CD1 LEU X 488      46.682  46.534  82.417  0.00  0.00
ATOM   2664  CD2 LEU X 488      47.807  44.881  80.763  0.00  0.00
ATOM   2665  C   LEU X 488      50.280  46.973  83.577  0.00  0.00
ATOM   2666  O   LEU X 488      49.821  46.938  84.717  0.00  0.00
ATOM   2667  N   SER X 489      51.504  46.648  83.171  0.00  0.00
ATOM   2668  H   SER X 489      51.901  47.000  82.322  0.00  0.00
ATOM   2669  CA  SER X 489      52.390  45.745  83.921  0.00  0.00
ATOM   2670  CB  SER X 489      53.730  45.474  83.235  0.00  0.00
ATOM   2671  OG  SER X 489      54.411  44.424  83.927  0.00  0.00
ATOM   2672  HG  SER X 489      55.195  44.142  83.375  0.00  0.00
ATOM   2673  C   SER X 489      52.713  46.165  85.358  0.00  0.00
ATOM   2674  O   SER X 489      52.656  45.374  86.297  0.00  0.00
ATOM   2675  N   SER X 490      52.731  47.477  85.581  0.00  0.00
ATOM   2676  H   SER X 490      52.626  48.112  84.816  0.00  0.00
ATOM   2677  CA  SER X 490      52.891  48.217  86.840  0.00  0.00
ATOM   2678  CB  SER X 490      52.940  49.738  86.679  0.00  0.00
ATOM   2679  OG  SER X 490      51.631  50.231  86.386  0.00  0.00
ATOM   2680  HG  SER X 490      51.375  49.918  85.472  0.00  0.00
ATOM   2681  C   SER X 490      51.902  47.994  87.987  0.00  0.00
ATOM   2682  O   SER X 490      51.980  48.569  89.071  0.00  0.00
ATOM   2683  N   TYR X 491      50.784  47.442  87.520  0.00  0.00
ATOM   2684  H   TYR X 491      50.684  47.230  86.548  0.00  0.00
ATOM   2685  CA  TYR X 491      49.586  47.074  88.288  0.00  0.00
ATOM   2686  CB  TYR X 491      48.325  47.192  87.431  0.00  0.00
ATOM   2687  CG  TYR X 491      47.762  48.597  87.203  0.00  0.00
ATOM   2688  CD1 TYR X 491      48.101  49.383  86.108  0.00  0.00
ATOM   2689  HD1 TYR X 491      48.682  48.925  85.308  0.00  0.00
ATOM   2690  CD2 TYR X 491      46.950  49.230  88.138  0.00  0.00
ATOM   2691  HD2 TYR X 491      46.624  48.660  89.008  0.00  0.00
ATOM   2692  CE1 TYR X 491      47.740  50.719  85.976  0.00  0.00
ATOM   2693  HE1 TYR X 491      48.108  51.302  85.131  0.00  0.00
ATOM   2694  CE2 TYR X 491      46.534  50.551  88.022  0.00  0.00
ATOM   2695  HE2 TYR X 491      45.913  50.995  88.800  0.00  0.00
ATOM   2696  CZ  TYR X 491      46.908  51.310  86.918  0.00  0.00
ATOM   2697  OH  TYR X 491      46.588  52.608  86.668  0.00  0.00
ATOM   2698  HH  TYR X 491      45.740  52.904  87.110  0.00  0.00
ATOM   2699  C   TYR X 491      49.644  45.726  89.010  0.00  0.00
ATOM   2700  O   TYR X 491      48.708  45.387  89.733  0.00  0.00
ATOM   2701  N   ASN X 492      50.703  44.980  88.712  0.00  0.00
ATOM   2702  H   ASN X 492      51.398  45.264  88.050  0.00  0.00
ATOM   2703  CA  ASN X 492      50.940  43.668  89.333  0.00  0.00
ATOM   2704  CB  ASN X 492      51.098  42.478  88.383  0.00  0.00
ATOM   2705  CG  ASN X 492      49.929  42.195  87.437  0.00  0.00
ATOM   2706  OD1 ASN X 492      48.845  41.836  87.896  0.00  0.00
ATOM   2707  ND2 ASN X 492      50.245  41.926  86.173  0.00  0.00
ATOM   2708 HD21 ASN X 492      51.203  41.918  85.888  0.00  0.00
ATOM   2709 HD22 ASN X 492      49.523  41.733  85.508  0.00  0.00
ATOM   2710  C   ASN X 492      52.125  43.616  90.298  0.00  0.00
ATOM   2711  O   ASN X 492      53.026  44.435  90.121  0.00  0.00
ATOM   2712  N   LYSHX 493      51.960  42.981  91.456  0.00  0.00
ATOM   2713  H   LYSHX 493      51.070  42.814  91.879  0.00  0.00
ATOM   2714  CA  LYSHX 493      53.132  42.479  92.189  0.00  0.00
ATOM   2715  CB  LYSHX 493      52.802  42.370  93.679  0.00  0.00
ATOM   2716  CG  LYSHX 493      53.096  43.697  94.384  0.00  0.00
ATOM   2717  CD  LYSHX 493      54.605  43.829  94.594  0.00  0.00
ATOM   2718  CE  LYSHX 493      54.765  44.975  95.595  0.00  0.00
ATOM   2719 MNZ1 LYSHX 493      56.619  45.227  95.376  0.00  0.00
ATOM   2720 MNZ2 LYSHX 493      56.166  44.819  96.844  0.00  0.00
ATOM   2721  NZ  LYSHX 493      56.166  45.016  96.038  0.00  0.00
ATOM   2722  HZ1 LYSHX 493      56.753  45.266  95.268  0.00  0.00
ATOM   2723  HZ2 LYSHX 493      56.266  45.693  96.768  0.00  0.00
ATOM   2724  HZ3 LYSHX 493      56.434  44.116  96.381  0.00  0.00
ATOM   2725  C   LYSHX 493      53.755  41.141  91.788  0.00  0.00
ATOM   2726  O   LYSHX 493      52.960  40.245  91.506  0.00  0.00
ATOM   2727  N   PHE X 494      55.040  41.269  91.473  0.00  0.00
ATOM   2728  H   PHE X 494      55.388  42.177  91.240  0.00  0.00
ATOM   2729  CA  PHE X 494      56.153  40.312  91.382  0.00  0.00
ATOM   2730  CB  PHE X 494      56.982  40.327  92.667  0.00  0.00
ATOM   2731  CG  PHE X 494      58.464  40.031  92.420  0.00  0.00
ATOM   2732  CD1 PHE X 494      59.351  41.076  92.197  0.00  0.00
ATOM   2733  HD1 PHE X 494      58.989  42.103  92.171  0.00  0.00
ATOM   2734  CD2 PHE X 494      58.944  38.726  92.437  0.00  0.00
ATOM   2735  HD2 PHE X 494      58.280  37.906  92.704  0.00  0.00
ATOM   2736  CE1 PHE X 494      60.704  40.812  92.008  0.00  0.00
ATOM   2737  HE1 PHE X 494      61.405  41.643  91.926  0.00  0.00
ATOM   2738  CE2 PHE X 494      60.272  38.469  92.114  0.00  0.00
ATOM   2739  HE2 PHE X 494      60.608  37.437  92.007  0.00  0.00
ATOM   2740  CZ  PHE X 494      61.175  39.507  91.924  0.00  0.00
ATOM   2741  HZ  PHE X 494      62.225  39.304  91.714  0.00  0.00
ATOM   2742  C   PHE X 494      55.745  38.889  90.996  0.00  0.00
ATOM   2743  O   PHE X 494      55.883  38.551  89.821  0.00  0.00
ATOM   2744  N   HISBX 495      55.029  38.294  91.945  0.00  0.00
ATOM   2745  H   HISBX 495      54.916  38.718  92.843  0.00  0.00
ATOM   2746  CA  HISBX 495      54.326  37.005  91.854  0.00  0.00
ATOM   2747  CB  HISBX 495      53.728  36.738  93.236  0.00  0.00
ATOM   2748  CG  HISBX 495      54.926  36.781  94.187  0.00  0.00
ATOM   2749  ND1 HISBX 495      55.375  37.876  94.793  0.00  0.00
ATOM   2750  CD2 HISBX 495      55.687  35.743  94.524  0.00  0.00
ATOM   2751  HD2 HISBX 495      55.550  34.715  94.189  0.00  0.00
ATOM   2752  CE1 HISBX 495      56.420  37.478  95.514  0.00  0.00
ATOM   2753  HE1 HISBX 495      57.012  38.128  96.158  0.00  0.00
ATOM   2754  NE2 HISBX 495      56.640  36.178  95.343  0.00  0.00
ATOM   2755  HE2 HISBX 495      57.377  35.635  95.748  0.00  0.00
ATOM   2756  C   HISBX 495      53.267  36.799  90.769  0.00  0.00
ATOM   2757  O   HISBX 495      52.414  35.913  90.788  0.00  0.00
ATOM   2758  N   ASN X 496      53.399  37.590  89.708  0.00  0.00
ATOM   2759  H   ASN X 496      53.984  38.401  89.724  0.00  0.00
ATOM   2760  CA  ASN X 496      52.730  37.382  88.415  0.00  0.00
ATOM   2761  CB  ASN X 496      52.221  38.695  87.816  0.00  0.00
ATOM   2762  CG  ASN X 496      51.245  38.495  86.654  0.00  0.00
ATOM   2763  OD1 ASN X 496      50.215  37.840  86.807  0.00  0.00
ATOM   2764  ND2 ASN X 496      51.700  38.701  85.421  0.00  0.00
ATOM   2765 HD21 ASN X 496      52.650  38.978  85.278  0.00  0.00
ATOM   2766 HD22 ASN X 496      51.091  38.580  84.637  0.00  0.00
ATOM   2767  C   ASN X 496      53.392  36.454  87.395  0.00  0.00
ATOM   2768  O   ASN X 496      54.448  36.759  86.844  0.00  0.00
ATOM   2769  N   ASN X 497      52.598  35.498  86.917  0.00  0.00
ATOM   2770  H   ASN X 497      51.679  35.321  87.264  0.00  0.00
ATOM   2771  CA  ASN X 497      53.046  34.626  85.821  0.00  0.00
ATOM   2772  CB  ASN X 497      52.366  33.256  85.842  0.00  0.00
ATOM   2773  CG  ASN X 497      53.199  32.214  85.090  0.00  0.00
ATOM   2774  OD1 ASN X 497      53.569  32.275  83.918  0.00  0.00
ATOM   2775  ND2 ASN X 497      53.573  31.193  85.855  0.00  0.00
ATOM   2776 HD21 ASN X 497      53.307  31.167  86.820  0.00  0.00
ATOM   2777 HD22 ASN X 497      54.122  30.453  85.468  0.00  0.00
ATOM   2778  C   ASN X 497      53.213  35.209  84.415  0.00  0.00
ATOM   2779  O   ASN X 497      52.609  34.739  83.452  0.00  0.00
ATOM   2780  N   CYSHX 498      54.273  36.004  84.296  0.00  0.00
ATOM   2781  H   CYSHX 498      54.835  36.237  85.091  0.00  0.00
ATOM   2782  CA  CYSHX 498      54.764  36.632  83.061  0.00  0.00
ATOM   2783  CB  CYSHX 498      56.105  37.295  83.383  0.00  0.00
ATOM   2784  SG  CYSHX 498      57.473  36.303  84.088  0.00  0.00
ATOM   2785  HG  CYSHX 498      57.887  37.560  84.219  0.00  0.00
ATOM   2786  C   CYSHX 498      54.853  35.693  81.856  0.00  0.00
ATOM   2787  O   CYSHX 498      54.684  36.013  80.681  0.00  0.00
ATOM   2788  N   TYR X 499      55.319  34.489  82.176  0.00  0.00
ATOM   2789  H   TYR X 499      55.444  34.206  83.128  0.00  0.00
ATOM   2790  CA  TYR X 499      55.698  33.454  81.204  0.00  0.00
ATOM   2791  CB  TYR X 499      56.235  32.320  82.079  0.00  0.00
ATOM   2792  CG  TYR X 499      56.889  31.306  81.138  0.00  0.00
ATOM   2793  CD1 TYR X 499      56.484  29.982  81.265  0.00  0.00
ATOM   2794  HD1 TYR X 499      55.536  29.763  81.755  0.00  0.00
ATOM   2795  CD2 TYR X 499      58.116  31.569  80.541  0.00  0.00
ATOM   2796  HD2 TYR X 499      58.454  32.600  80.444  0.00  0.00
ATOM   2797  CE1 TYR X 499      57.254  28.928  80.786  0.00  0.00
ATOM   2798  HE1 TYR X 499      56.932  27.894  80.910  0.00  0.00
ATOM   2799  CE2 TYR X 499      58.922  30.540  80.066  0.00  0.00
ATOM   2800  HE2 TYR X 499      59.902  30.751  79.641  0.00  0.00
ATOM   2801  CZ  TYR X 499      58.448  29.235  80.144  0.00  0.00
ATOM   2802  OH  TYR X 499      59.242  28.197  79.768  0.00  0.00
ATOM   2803  HH  TYR X 499      58.944  27.314  80.133  0.00  0.00
ATOM   2804  C   TYR X 499      54.479  33.017  80.388  0.00  0.00
ATOM   2805  O   TYR X 499      54.293  33.264  79.198  0.00  0.00
ATOM   2806  N   ARG X 500      53.505  32.474  81.113  0.00  0.00
ATOM   2807  H   ARG X 500      53.603  32.282  82.089  0.00  0.00
ATOM   2808  CA  ARG X 500      52.199  32.106  80.550  0.00  0.00
ATOM   2809  CB  ARG X 500      51.364  31.420  81.632  0.00  0.00
ATOM   2810  CG  ARG X 500      52.100  30.209  82.209  0.00  0.00
ATOM   2811  CD  ARG X 500      51.125  29.285  82.941  0.00  0.00
ATOM   2812  NE  ARG X 500      50.297  30.017  83.909  0.00  0.00
ATOM   2813  HE  ARG X 500      49.650  30.661  83.501  0.00  0.00
ATOM   2814  CZ  ARG X 500      50.331  29.899  85.244  0.00  0.00
ATOM   2815  NH1 ARG X 500      51.088  28.968  85.840  0.00  0.00
ATOM   2816 HH11 ARG X 500      51.640  28.344  85.286  0.00  0.00
ATOM   2817 HH12 ARG X 500      51.099  28.896  86.837  0.00  0.00
ATOM   2818  NH2 ARG X 500      49.893  30.961  85.936  0.00  0.00
ATOM   2819 HH21 ARG X 500      49.569  31.773  85.451  0.00  0.00
ATOM   2820 HH22 ARG X 500      49.891  30.941  86.935  0.00  0.00
ATOM   2821  C   ARG X 500      51.449  33.320  79.993  0.00  0.00
ATOM   2822  O   ARG X 500      51.020  33.222  78.845  0.00  0.00
ATOM   2823  N   ASP X 501      51.513  34.518  80.568  0.00  0.00
ATOM   2824  H   ASP X 501      51.865  34.639  81.497  0.00  0.00
ATOM   2825  CA  ASP X 501      51.090  35.778  79.939  0.00  0.00
ATOM   2826  CB  ASP X 501      51.395  36.945  80.882  0.00  0.00
ATOM   2827  CG  ASP X 501      50.379  36.941  82.025  0.00  0.00
ATOM   2828  OD1 ASP X 501      50.670  37.545  83.080  0.00  0.00
ATOM   2829  OD2 ASP X 501      49.332  36.263  81.959  0.00  0.00
ATOM   2830  C   ASP X 501      51.551  36.102  78.517  0.00  0.00
ATOM   2831  O   ASP X 501      50.696  36.051  77.633  0.00  0.00
ATOM   2832  N   THR X 502      52.837  35.804  78.348  0.00  0.00
ATOM   2833  H   THR X 502      53.411  35.433  79.077  0.00  0.00
ATOM   2834  CA  THR X 502      53.516  36.004  77.059  0.00  0.00
ATOM   2835  CB  THR X 502      54.979  36.420  77.229  0.00  0.00
ATOM   2836  OG1 THR X 502      55.616  35.600  78.212  0.00  0.00
ATOM   2837  HG1 THR X 502      55.490  36.031  79.106  0.00  0.00
ATOM   2838  CG2 THR X 502      55.046  37.898  77.619  0.00  0.00
ATOM   2839  C   THR X 502      53.215  35.035  75.914  0.00  0.00
ATOM   2840  O   THR X 502      52.809  35.471  74.838  0.00  0.00
ATOM   2841  N   LEU X 503      52.995  33.807  76.379  0.00  0.00
ATOM   2842  H   LEU X 503      53.037  33.583  77.352  0.00  0.00
ATOM   2843  CA  LEU X 503      52.674  32.671  75.502  0.00  0.00
ATOM   2844  CB  LEU X 503      52.722  31.276  76.130  0.00  0.00
ATOM   2845  CG  LEU X 503      54.159  30.934  76.529  0.00  0.00
ATOM   2846  CD1 LEU X 503      54.251  29.868  77.622  0.00  0.00
ATOM   2847  CD2 LEU X 503      55.011  30.498  75.336  0.00  0.00
ATOM   2848  C   LEU X 503      51.407  32.860  74.666  0.00  0.00
ATOM   2849  O   LEU X 503      51.485  32.970  73.444  0.00  0.00
ATOM   2850  N   ILE X 504      50.341  33.253  75.357  0.00  0.00
ATOM   2851  H   ILE X 504      50.380  33.408  76.344  0.00  0.00
ATOM   2852  CA  ILE X 504      49.011  33.504  74.783  0.00  0.00
ATOM   2853  CB  ILE X 504      47.862  33.568  75.791  0.00  0.00
ATOM   2854  CG1 ILE X 504      47.716  32.316  76.660  0.00  0.00
ATOM   2855  CG2 ILE X 504      46.536  33.702  75.036  0.00  0.00
ATOM   2856  CD  ILE X 504      47.273  32.715  78.068  0.00  0.00
ATOM   2857  C   ILE X 504      48.983  34.736  73.876  0.00  0.00
ATOM   2858  O   ILE X 504      48.452  34.756  72.767  0.00  0.00
ATOM   2859  N   VAL X 505      49.867  35.695  74.138  0.00  0.00
ATOM   2860  H   VAL X 505      50.448  35.674  74.952  0.00  0.00
ATOM   2861  CA  VAL X 505      50.088  36.867  73.280  0.00  0.00
ATOM   2862  CB  VAL X 505      50.409  37.978  74.283  0.00  0.00
ATOM   2863  CG1 VAL X 505      50.917  39.245  73.589  0.00  0.00
ATOM   2864  CG2 VAL X 505      49.155  38.278  75.105  0.00  0.00
ATOM   2865  C   VAL X 505      50.933  36.766  72.008  0.00  0.00
ATOM   2866  O   VAL X 505      50.459  37.247  70.981  0.00  0.00
ATOM   2867  N   THR X 506      51.959  35.919  72.037  0.00  0.00
ATOM   2868  H   THR X 506      52.267  35.469  72.876  0.00  0.00
ATOM   2869  CA  THR X 506      52.729  35.569  70.835  0.00  0.00
ATOM   2870  CB  THR X 506      54.111  34.978  71.124  0.00  0.00
ATOM   2871  OG1 THR X 506      53.920  33.741  71.813  0.00  0.00
ATOM   2872  HG1 THR X 506      54.818  33.328  71.969  0.00  0.00
ATOM   2873  CG2 THR X 506      54.900  35.994  71.953  0.00  0.00
ATOM   2874  C   THR X 506      51.960  34.639  69.892  0.00  0.00
ATOM   2875  O   THR X 506      51.713  35.055  68.761  0.00  0.00
ATOM   2876  N   CYSHX 507      51.312  33.663  70.521  0.00  0.00
ATOM   2877  H   CYSHX 507      51.576  33.353  71.435  0.00  0.00
ATOM   2878  CA  CYSHX 507      50.160  32.940  69.965  0.00  0.00
ATOM   2879  CB  CYSHX 507      49.391  32.053  70.947  0.00  0.00
ATOM   2880  SG  CYSHX 507      50.355  30.721  71.749  0.00  0.00
ATOM   2881  HG  CYSHX 507      50.796  31.834  72.332  0.00  0.00
ATOM   2882  C   CYSHX 507      49.152  33.835  69.240  0.00  0.00
ATOM   2883  O   CYSHX 507      49.182  33.844  68.011  0.00  0.00
ATOM   2884  N   THR X 508      48.594  34.877  69.851  0.00  0.00
ATOM   2885  H   THR X 508      48.786  35.149  70.793  0.00  0.00
ATOM   2886  CA  THR X 508      47.627  35.696  69.104  0.00  0.00
ATOM   2887  CB  THR X 508      46.718  36.457  70.071  0.00  0.00
ATOM   2888  OG1 THR X 508      47.419  37.152  71.105  0.00  0.00
ATOM   2889  HG1 THR X 508      47.660  36.494  71.818  0.00  0.00
ATOM   2890  CG2 THR X 508      45.611  35.563  70.632  0.00  0.00
ATOM   2891  C   THR X 508      48.137  36.715  68.082  0.00  0.00
ATOM   2892  O   THR X 508      47.565  36.626  66.996  0.00  0.00
ATOM   2893  N   ASN X 509      49.380  37.149  68.277  0.00  0.00
ATOM   2894  H   ASN X 509      49.903  36.969  69.108  0.00  0.00
ATOM   2895  CA  ASN X 509      50.071  37.941  67.249  0.00  0.00
ATOM   2896  CB  ASN X 509      51.371  38.429  67.893  0.00  0.00
ATOM   2897  CG  ASN X 509      51.924  39.665  67.183  0.00  0.00
ATOM   2898  OD1 ASN X 509      52.453  39.538  66.081  0.00  0.00
ATOM   2899  ND2 ASN X 509      51.596  40.872  67.635  0.00  0.00
ATOM   2900 HD21 ASN X 509      50.993  40.962  68.428  0.00  0.00
ATOM   2901 HD22 ASN X 509      51.950  41.689  67.182  0.00  0.00
ATOM   2902  C   ASN X 509      50.429  37.088  66.031  0.00  0.00
ATOM   2903  O   ASN X 509      50.163  37.499  64.902  0.00  0.00
ATOM   2904  N   SER X 510      50.736  35.835  66.356  0.00  0.00
ATOM   2905  H   SER X 510      50.899  35.509  67.286  0.00  0.00
ATOM   2906  CA  SER X 510      50.841  34.860  65.260  0.00  0.00
ATOM   2907  CB  SER X 510      51.553  33.573  65.684  0.00  0.00
ATOM   2908  OG  SER X 510      51.854  32.797  64.521  0.00  0.00
ATOM   2909  HG  SER X 510      52.527  32.103  64.773  0.00  0.00
ATOM   2910  C   SER X 510      49.526  34.501  64.564  0.00  0.00
ATOM   2911  O   SER X 510      49.404  34.790  63.375  0.00  0.00
ATOM   2912  N   ALA X 511      48.493  34.270  65.368  0.00  0.00
ATOM   2913  H   ALA X 511      48.592  34.209  66.361  0.00  0.00
ATOM   2914  CA  ALA X 511      47.114  34.084  64.892  0.00  0.00
ATOM   2915  CB  ALA X 511      46.290  33.715  66.127  0.00  0.00
ATOM   2916  C   ALA X 511      46.451  35.130  63.992  0.00  0.00
ATOM   2917  O   ALA X 511      45.968  34.856  62.895  0.00  0.00
ATOM   2918  N   THR X 512      46.684  36.343  64.488  0.00  0.00
ATOM   2919  H   THR X 512      47.224  36.484  65.317  0.00  0.00
ATOM   2920  CA  THR X 512      46.184  37.587  63.885  0.00  0.00
ATOM   2921  CB  THR X 512      46.171  38.786  64.835  0.00  0.00
ATOM   2922  OG1 THR X 512      47.440  38.895  65.487  0.00  0.00
ATOM   2923  HG1 THR X 512      47.278  39.056  66.460  0.00  0.00
ATOM   2924  CG2 THR X 512      45.108  38.655  65.928  0.00  0.00
ATOM   2925  C   THR X 512      46.918  37.941  62.590  0.00  0.00
ATOM   2926  O   THR X 512      46.267  38.336  61.624  0.00  0.00
ATOM   2927  N   SER X 513      48.240  37.799  62.650  0.00  0.00
ATOM   2928  H   SER X 513      48.726  37.502  63.471  0.00  0.00
ATOM   2929  CA  SER X 513      49.082  38.079  61.478  0.00  0.00
ATOM   2930  CB  SER X 513      50.559  37.779  61.738  0.00  0.00
ATOM   2931  OG  SER X 513      51.038  38.720  62.703  0.00  0.00
ATOM   2932  HG  SER X 513      50.676  38.461  63.597  0.00  0.00
ATOM   2933  C   SER X 513      48.748  37.209  60.263  0.00  0.00
ATOM   2934  O   SER X 513      48.629  37.774  59.176  0.00  0.00
ATOM   2935  N   ILE X 514      48.603  35.911  60.504  0.00  0.00
ATOM   2936  H   ILE X 514      48.721  35.491  61.403  0.00  0.00
ATOM   2937  CA  ILE X 514      48.248  35.004  59.402  0.00  0.00
ATOM   2938  CB  ILE X 514      48.685  33.583  59.768  0.00  0.00
ATOM   2939  CG1 ILE X 514      48.819  32.738  58.499  0.00  0.00
ATOM   2940  CG2 ILE X 514      47.740  32.759  60.642  0.00  0.00
ATOM   2941  CD  ILE X 514      50.064  32.923  57.629  0.00  0.00
ATOM   2942  C   ILE X 514      46.793  35.165  58.957  0.00  0.00
ATOM   2943  O   ILE X 514      46.574  35.360  57.762  0.00  0.00
ATOM   2944  N   PHE X 515      45.769  35.376  59.780  0.00  0.00
ATOM   2945  H   PHE X 515      45.908  35.433  60.768  0.00  0.00
ATOM   2946  CA  PHE X 515      44.357  35.547  59.412  0.00  0.00
ATOM   2947  CB  PHE X 515      43.487  35.564  60.672  0.00  0.00
ATOM   2948  CG  PHE X 515      41.976  35.561  60.428  0.00  0.00
ATOM   2949  CD1 PHE X 515      41.354  34.368  60.074  0.00  0.00
ATOM   2950  HD1 PHE X 515      41.926  33.546  59.648  0.00  0.00
ATOM   2951  CD2 PHE X 515      41.192  36.584  60.945  0.00  0.00
ATOM   2952  HD2 PHE X 515      41.679  37.512  61.244  0.00  0.00
ATOM   2953  CE1 PHE X 515      39.984  34.253  60.277  0.00  0.00
ATOM   2954  HE1 PHE X 515      39.505  33.302  60.040  0.00  0.00
ATOM   2955  CE2 PHE X 515      39.814  36.482  61.100  0.00  0.00
ATOM   2956  HE2 PHE X 515      39.232  37.325  61.474  0.00  0.00
ATOM   2957  CZ  PHE X 515      39.193  35.284  60.768  0.00  0.00
ATOM   2958  HZ  PHE X 515      38.117  35.157  60.890  0.00  0.00
ATOM   2959  C   PHE X 515      44.102  36.868  58.681  0.00  0.00
ATOM   2960  O   PHE X 515      43.300  36.927  57.750  0.00  0.00
ATOM   2961  N   ALA X 516      44.816  37.928  59.050  0.00  0.00
ATOM   2962  H   ALA X 516      45.291  37.937  59.929  0.00  0.00
ATOM   2963  CA  ALA X 516      45.034  39.183  58.314  0.00  0.00
ATOM   2964  CB  ALA X 516      46.066  40.061  59.024  0.00  0.00
ATOM   2965  C   ALA X 516      45.607  38.991  56.909  0.00  0.00
ATOM   2966  O   ALA X 516      44.886  39.339  55.975  0.00  0.00
ATOM   2967  N   GLY X 517      46.617  38.133  56.787  0.00  0.00
ATOM   2968  H   GLY X 517      47.030  37.655  57.562  0.00  0.00
ATOM   2969  CA  GLY X 517      47.197  37.829  55.470  0.00  0.00
ATOM   2970  C   GLY X 517      46.228  37.105  54.535  0.00  0.00
ATOM   2971  O   GLY X 517      45.728  37.842  53.686  0.00  0.00
ATOM   2972  N   PHE X 518      45.480  36.159  55.097  0.00  0.00
ATOM   2973  H   PHE X 518      45.634  35.875  56.043  0.00  0.00
ATOM   2974  CA  PHE X 518      44.375  35.420  54.467  0.00  0.00
ATOM   2975  CB  PHE X 518      43.800  34.551  55.587  0.00  0.00
ATOM   2976  CG  PHE X 518      44.284  33.099  55.626  0.00  0.00
ATOM   2977  CD1 PHE X 518      43.970  32.211  54.603  0.00  0.00
ATOM   2978  HD1 PHE X 518      43.342  32.520  53.767  0.00  0.00
ATOM   2979  CD2 PHE X 518      45.035  32.738  56.738  0.00  0.00
ATOM   2980  HD2 PHE X 518      45.213  33.445  57.549  0.00  0.00
ATOM   2981  CE1 PHE X 518      44.479  30.920  54.674  0.00  0.00
ATOM   2982  HE1 PHE X 518      44.235  30.188  53.904  0.00  0.00
ATOM   2983  CE2 PHE X 518      45.549  31.449  56.789  0.00  0.00
ATOM   2984  HE2 PHE X 518      46.143  31.127  57.645  0.00  0.00
ATOM   2985  CZ  PHE X 518      45.303  30.572  55.738  0.00  0.00
ATOM   2986  HZ  PHE X 518      45.769  29.587  55.749  0.00  0.00
ATOM   2987  C   PHE X 518      43.250  36.282  53.890  0.00  0.00
ATOM   2988  O   PHE X 518      42.712  35.935  52.841  0.00  0.00
ATOM   2989  N   VAL X 519      42.809  37.323  54.590  0.00  0.00
ATOM   2990  H   VAL X 519      43.250  37.621  55.437  0.00  0.00
ATOM   2991  CA  VAL X 519      41.647  38.138  54.208  0.00  0.00
ATOM   2992  CB  VAL X 519      41.325  39.032  55.409  0.00  0.00
ATOM   2993  CG1 VAL X 519      40.273  40.099  55.099  0.00  0.00
ATOM   2994  CG2 VAL X 519      40.674  38.228  56.536  0.00  0.00
ATOM   2995  C   VAL X 519      42.028  38.959  52.973  0.00  0.00
ATOM   2996  O   VAL X 519      41.521  38.772  51.869  0.00  0.00
ATOM   2997  N   ILE X 520      43.108  39.730  53.061  0.00  0.00
ATOM   2998  H   ILE X 520      43.594  39.845  53.928  0.00  0.00
ATOM   2999  CA  ILE X 520      43.726  40.493  51.967  0.00  0.00
ATOM   3000  CB  ILE X 520      44.864  41.216  52.690  0.00  0.00
ATOM   3001  CG1 ILE X 520      44.439  42.260  53.726  0.00  0.00
ATOM   3002  CG2 ILE X 520      45.905  41.788  51.725  0.00  0.00
ATOM   3003  CD  ILE X 520      45.552  43.054  54.412  0.00  0.00
ATOM   3004  C   ILE X 520      43.956  39.852  50.596  0.00  0.00
ATOM   3005  O   ILE X 520      43.130  40.060  49.708  0.00  0.00
ATOM   3006  N   PHE X 521      44.614  38.700  50.701  0.00  0.00
ATOM   3007  H   PHE X 521      45.023  38.405  51.564  0.00  0.00
ATOM   3008  CA  PHE X 521      44.818  37.745  49.604  0.00  0.00
ATOM   3009  CB  PHE X 521      45.929  36.770  49.999  0.00  0.00
ATOM   3010  CG  PHE X 521      47.292  37.427  49.771  0.00  0.00
ATOM   3011  CD1 PHE X 521      47.959  38.053  50.817  0.00  0.00
ATOM   3012  HD1 PHE X 521      47.566  38.016  51.833  0.00  0.00
ATOM   3013  CD2 PHE X 521      47.854  37.428  48.500  0.00  0.00
ATOM   3014  HD2 PHE X 521      47.406  36.807  47.723  0.00  0.00
ATOM   3015  CE1 PHE X 521      49.141  38.729  50.537  0.00  0.00
ATOM   3016  HE1 PHE X 521      49.682  39.218  51.347  0.00  0.00
ATOM   3017  CE2 PHE X 521      48.971  38.195  48.190  0.00  0.00
ATOM   3018  HE2 PHE X 521      49.301  38.323  47.159  0.00  0.00
ATOM   3019  CZ  PHE X 521      49.649  38.795  49.244  0.00  0.00
ATOM   3020  HZ  PHE X 521      50.586  39.320  49.057  0.00  0.00
ATOM   3021  C   PHE X 521      43.619  37.127  48.880  0.00  0.00
ATOM   3022  O   PHE X 521      43.787  36.797  47.707  0.00  0.00
ATOM   3023  N   SER X 522      42.429  37.144  49.473  0.00  0.00
ATOM   3024  H   SER X 522      42.294  37.538  50.382  0.00  0.00
ATOM   3025  CA  SER X 522      41.199  36.598  48.879  0.00  0.00
ATOM   3026  CB  SER X 522      40.084  36.222  49.857  0.00  0.00
ATOM   3027  OG  SER X 522      39.576  37.422  50.446  0.00  0.00
ATOM   3028  HG  SER X 522      40.217  37.718  51.155  0.00  0.00
ATOM   3029  C   SER X 522      40.656  37.474  47.747  0.00  0.00
ATOM   3030  O   SER X 522      40.323  36.974  46.675  0.00  0.00
ATOM   3031  N   VAL X 523      40.429  38.755  48.023  0.00  0.00
ATOM   3032  H   VAL X 523      40.553  39.134  48.939  0.00  0.00
ATOM   3033  CA  VAL X 523      39.979  39.740  47.028  0.00  0.00
ATOM   3034  CB  VAL X 523      39.588  41.049  47.718  0.00  0.00
ATOM   3035  CG1 VAL X 523      38.938  42.060  46.771  0.00  0.00
ATOM   3036  CG2 VAL X 523      38.532  40.784  48.792  0.00  0.00
ATOM   3037  C   VAL X 523      40.967  39.990  45.887  0.00  0.00
ATOM   3038  O   VAL X 523      40.595  40.028  44.715  0.00  0.00
ATOM   3039  N   ILE X 524      42.244  39.776  46.191  0.00  0.00
ATOM   3040  H   ILE X 524      42.569  39.574  47.115  0.00  0.00
ATOM   3041  CA  ILE X 524      43.276  39.831  45.144  0.00  0.00
ATOM   3042  CB  ILE X 524      44.645  39.983  45.810  0.00  0.00
ATOM   3043  CG1 ILE X 524      44.826  41.284  46.594  0.00  0.00
ATOM   3044  CG2 ILE X 524      45.755  39.947  44.758  0.00  0.00
ATOM   3045  CD  ILE X 524      46.024  41.184  47.542  0.00  0.00
ATOM   3046  C   ILE X 524      43.171  38.615  44.221  0.00  0.00
ATOM   3047  O   ILE X 524      43.125  38.824  43.010  0.00  0.00
ATOM   3048  N   GLY X 525      42.822  37.429  44.711  0.00  0.00
ATOM   3049  H   GLY X 525      42.657  37.300  45.689  0.00  0.00
ATOM   3050  CA  GLY X 525      42.632  36.190  43.942  0.00  0.00
ATOM   3051  C   GLY X 525      41.542  36.378  42.885  0.00  0.00
ATOM   3052  O   GLY X 525      41.803  36.115  41.712  0.00  0.00
ATOM   3053  N   PHE X 526      40.424  36.934  43.343  0.00  0.00
ATOM   3054  H   PHE X 526      40.295  37.135  44.314  0.00  0.00
ATOM   3055  CA  PHE X 526      39.270  37.317  42.516  0.00  0.00
ATOM   3056  CB  PHE X 526      38.064  37.644  43.400  0.00  0.00
ATOM   3057  CG  PHE X 526      37.128  38.716  42.840  0.00  0.00
ATOM   3058  CD1 PHE X 526      37.283  40.056  43.175  0.00  0.00
ATOM   3059  HD1 PHE X 526      37.995  40.348  43.949  0.00  0.00
ATOM   3060  CD2 PHE X 526      36.139  38.345  41.934  0.00  0.00
ATOM   3061  HD2 PHE X 526      35.998  37.292  41.694  0.00  0.00
ATOM   3062  CE1 PHE X 526      36.528  41.022  42.521  0.00  0.00
ATOM   3063  HE1 PHE X 526      36.698  42.078  42.731  0.00  0.00
ATOM   3064  CE2 PHE X 526      35.328  39.302  41.336  0.00  0.00
ATOM   3065  HE2 PHE X 526      34.523  39.001  40.667  0.00  0.00
ATOM   3066  CZ  PHE X 526      35.557  40.647  41.601  0.00  0.00
ATOM   3067  HZ  PHE X 526      34.972  41.409  41.085  0.00  0.00
ATOM   3068  C   PHE X 526      39.708  38.341  41.466  0.00  0.00
ATOM   3069  O   PHE X 526      39.339  38.199  40.301  0.00  0.00
ATOM   3070  N   MET X 527      40.547  39.291  41.869  0.00  0.00
ATOM   3071  H   MET X 527      40.979  39.325  42.771  0.00  0.00
ATOM   3072  CA  MET X 527      40.864  40.373  40.926  0.00  0.00
ATOM   3073  CB  MET X 527      41.422  41.515  41.776  0.00  0.00
ATOM   3074  CG  MET X 527      41.205  42.912  41.190  0.00  0.00
ATOM   3075  SD  MET X 527      42.048  43.263  39.605  0.00  0.00
ATOM   3076  CE  MET X 527      43.746  43.461  40.099  0.00  0.00
ATOM   3077  C   MET X 527      41.837  39.939  39.828  0.00  0.00
ATOM   3078  O   MET X 527      41.504  39.997  38.645  0.00  0.00
ATOM   3079  N   ALA X 528      42.737  39.069  40.279  0.00  0.00
ATOM   3080  H   ALA X 528      42.717  38.772  41.234  0.00  0.00
ATOM   3081  CA  ALA X 528      43.837  38.425  39.548  0.00  0.00
ATOM   3082  CB  ALA X 528      44.581  37.478  40.493  0.00  0.00
ATOM   3083  C   ALA X 528      43.310  37.610  38.365  0.00  0.00
ATOM   3084  O   ALA X 528      43.573  37.828  37.183  0.00  0.00
ATOM   3085  N   ASN X 529      42.387  36.712  38.695  0.00  0.00
ATOM   3086  H   ASN X 529      42.181  36.490  39.648  0.00  0.00
ATOM   3087  CA  ASN X 529      41.576  35.955  37.730  0.00  0.00
ATOM   3088  CB  ASN X 529      40.890  34.800  38.460  0.00  0.00
ATOM   3089  CG  ASN X 529      41.762  33.556  38.642  0.00  0.00
ATOM   3090  OD1 ASN X 529      42.149  32.870  37.697  0.00  0.00
ATOM   3091  ND2 ASN X 529      42.312  33.263  39.816  0.00  0.00
ATOM   3092 HD21 ASN X 529      42.158  33.861  40.603  0.00  0.00
ATOM   3093 HD22 ASN X 529      42.879  32.445  39.914  0.00  0.00
ATOM   3094  C   ASN X 529      40.580  36.771  36.904  0.00  0.00
ATOM   3095  O   ASN X 529      40.601  36.490  35.706  0.00  0.00
ATOM   3096  N   GLU X 530      39.871  37.773  37.415  0.00  0.00
ATOM   3097  H   GLU X 530      39.833  37.994  38.389  0.00  0.00
ATOM   3098  CA  GLU X 530      39.083  38.631  36.518  0.00  0.00
ATOM   3099  CB  GLU X 530      38.225  39.594  37.341  0.00  0.00
ATOM   3100  CG  GLU X 530      36.951  38.936  37.876  0.00  0.00
ATOM   3101  CD  GLU X 530      36.123  38.330  36.741  0.00  0.00
ATOM   3102  OE1 GLU X 530      35.442  37.340  37.088  0.00  0.00
ATOM   3103  OE2 GLU X 530      35.897  38.956  35.683  0.00  0.00
ATOM   3104  C   GLU X 530      39.925  39.341  35.457  0.00  0.00
ATOM   3105  O   GLU X 530      39.400  39.613  34.378  0.00  0.00
ATOM   3106  N   ARG X 531      41.223  39.494  35.705  0.00  0.00
ATOM   3107  H   ARG X 531      41.645  39.144  36.540  0.00  0.00
ATOM   3108  CA  ARG X 531      42.175  40.174  34.814  0.00  0.00
ATOM   3109  CB  ARG X 531      43.295  41.015  35.428  0.00  0.00
ATOM   3110  CG  ARG X 531      42.861  42.399  35.913  0.00  0.00
ATOM   3111  CD  ARG X 531      44.003  43.412  35.815  0.00  0.00
ATOM   3112  NE  ARG X 531      43.481  44.762  35.553  0.00  0.00
ATOM   3113  HE  ARG X 531      42.977  45.175  36.312  0.00  0.00
ATOM   3114  CZ  ARG X 531      43.631  45.452  34.414  0.00  0.00
ATOM   3115  NH1 ARG X 531      44.148  44.846  33.336  0.00  0.00
ATOM   3116 HH11 ARG X 531      44.420  43.886  33.383  0.00  0.00
ATOM   3117 HH12 ARG X 531      44.261  45.356  32.482  0.00  0.00
ATOM   3118  NH2 ARG X 531      43.317  46.747  34.282  0.00  0.00
ATOM   3119 HH21 ARG X 531      42.948  47.254  35.061  0.00  0.00
ATOM   3120 HH22 ARG X 531      43.452  47.207  33.404  0.00  0.00
ATOM   3121  C   ARG X 531      42.870  39.249  33.812  0.00  0.00
ATOM   3122  O   ARG X 531      43.247  39.597  32.694  0.00  0.00
ATOM   3123  N   LYSHX 532      42.871  37.966  34.164  0.00  0.00
ATOM   3124  H   LYSHX 532      42.350  37.694  34.974  0.00  0.00
ATOM   3125  CA  LYSHX 532      43.505  36.765  33.603  0.00  0.00
ATOM   3126  CB  LYSHX 532      43.142  36.566  32.130  0.00  0.00
ATOM   3127  CG  LYSHX 532      41.664  36.323  31.816  0.00  0.00
ATOM   3128  CD  LYSHX 532      41.385  36.388  30.312  0.00  0.00
ATOM   3129  CE  LYSHX 532      40.008  35.820  29.963  0.00  0.00
ATOM   3130 MNZ1 LYSHX 532      38.277  36.552  29.877  0.00  0.00
ATOM   3131 MNZ2 LYSHX 532      39.434  37.601  30.162  0.00  0.00
ATOM   3132  NZ  LYSHX 532      39.015  36.902  30.011  0.00  0.00
ATOM   3133  HZ1 LYSHX 532      38.103  36.526  29.853  0.00  0.00
ATOM   3134  HZ2 LYSHX 532      39.042  37.341  30.910  0.00  0.00
ATOM   3135  HZ3 LYSHX 532      39.224  37.578  29.304  0.00  0.00
ATOM   3136  C   LYSHX 532      45.015  36.684  33.831  0.00  0.00
ATOM   3137  O   LYSHX 532      45.869  36.655  32.944  0.00  0.00
ATOM   3138  N   VAL X 533      45.351  36.934  35.093  0.00  0.00
ATOM   3139  H   VAL X 533      44.680  37.106  35.815  0.00  0.00
ATOM   3140  CA  VAL X 533      46.757  36.976  35.517  0.00  0.00
ATOM   3141  CB  VAL X 533      47.086  38.456  35.729  0.00  0.00
ATOM   3142  CG1 VAL X 533      46.551  39.085  37.016  0.00  0.00
ATOM   3143  CG2 VAL X 533      48.551  38.815  35.478  0.00  0.00
ATOM   3144  C   VAL X 533      46.981  36.202  36.818  0.00  0.00
ATOM   3145  O   VAL X 533      46.085  35.529  37.323  0.00  0.00
ATOM   3146  N   ASN X 534      48.274  35.974  37.031  0.00  0.00
ATOM   3147  H   ASN X 534      48.964  36.177  36.335  0.00  0.00
ATOM   3148  CA  ASN X 534      48.847  35.414  38.264  0.00  0.00
ATOM   3149  CB  ASN X 534      50.152  34.712  37.882  0.00  0.00
ATOM   3150  CG  ASN X 534      51.176  35.699  37.317  0.00  0.00
ATOM   3151  OD1 ASN X 534      50.990  36.580  36.479  0.00  0.00
ATOM   3152  ND2 ASN X 534      52.381  35.497  37.844  0.00  0.00
ATOM   3153 HD21 ASN X 534      52.517  34.771  38.518  0.00  0.00
ATOM   3154 HD22 ASN X 534      53.151  36.071  37.565  0.00  0.00
ATOM   3155  C   ASN X 534      48.919  36.445  39.393  0.00  0.00
ATOM   3156  O   ASN X 534      49.275  37.592  39.125  0.00  0.00
ATOM   3157  N   ILE X 535      48.897  35.973  40.636  0.00  0.00
ATOM   3158  H   ILE X 535      48.864  35.000  40.866  0.00  0.00
ATOM   3159  CA  ILE X 535      48.923  36.915  41.765  0.00  0.00
ATOM   3160  CB  ILE X 535      48.328  36.260  43.013  0.00  0.00
ATOM   3161  CG1 ILE X 535      46.979  35.574  42.790  0.00  0.00
ATOM   3162  CG2 ILE X 535      48.230  37.248  44.177  0.00  0.00
ATOM   3163  CD  ILE X 535      46.616  34.553  43.869  0.00  0.00
ATOM   3164  C   ILE X 535      50.221  37.679  42.031  0.00  0.00
ATOM   3165  O   ILE X 535      50.180  38.825  42.475  0.00  0.00
ATOM   3166  N   GLU X 536      51.326  37.068  41.612  0.00  0.00
ATOM   3167  H   GLU X 536      51.311  36.136  41.250  0.00  0.00
ATOM   3168  CA  GLU X 536      52.668  37.669  41.626  0.00  0.00
ATOM   3169  CB  GLU X 536      53.700  36.806  40.896  0.00  0.00
ATOM   3170  CG  GLU X 536      54.093  35.429  41.431  0.00  0.00
ATOM   3171  CD  GLU X 536      52.880  34.496  41.418  0.00  0.00
ATOM   3172  OE1 GLU X 536      52.085  34.431  40.454  0.00  0.00
ATOM   3173  OE2 GLU X 536      52.678  33.938  42.518  0.00  0.00
ATOM   3174  C   GLU X 536      52.764  39.033  40.938  0.00  0.00
ATOM   3175  O   GLU X 536      53.334  39.962  41.507  0.00  0.00
ATOM   3176  N   ASN X 537      52.057  39.245  39.832  0.00  0.00
ATOM   3177  H   ASN X 537      51.586  38.520  39.331  0.00  0.00
ATOM   3178  CA  ASN X 537      51.924  40.595  39.267  0.00  0.00
ATOM   3179  CB  ASN X 537      51.384  40.449  37.843  0.00  0.00
ATOM   3180  CG  ASN X 537      50.906  41.784  37.269  0.00  0.00
ATOM   3181  OD1 ASN X 537      49.858  42.355  37.569  0.00  0.00
ATOM   3182  ND2 ASN X 537      51.751  42.381  36.433  0.00  0.00
ATOM   3183 HD21 ASN X 537      52.629  41.954  36.220  0.00  0.00
ATOM   3184 HD22 ASN X 537      51.508  43.258  36.018  0.00  0.00
ATOM   3185  C   ASN X 537      51.201  41.658  40.096  0.00  0.00
ATOM   3186  O   ASN X 537      51.695  42.767  40.295  0.00  0.00
ATOM   3187  N   VAL X 538      50.095  41.250  40.714  0.00  0.00
ATOM   3188  H   VAL X 538      49.799  40.294  40.689  0.00  0.00
ATOM   3189  CA  VAL X 538      49.195  42.119  41.485  0.00  0.00
ATOM   3190  CB  VAL X 538      47.806  41.482  41.431  0.00  0.00
ATOM   3191  CG1 VAL X 538      46.767  42.392  42.089  0.00  0.00
ATOM   3192  CG2 VAL X 538      47.287  41.246  40.010  0.00  0.00
ATOM   3193  C   VAL X 538      49.754  42.513  42.855  0.00  0.00
ATOM   3194  O   VAL X 538      49.876  43.702  43.147  0.00  0.00
ATOM   3195  N   ALA X 539      50.320  41.505  43.513  0.00  0.00
ATOM   3196  H   ALA X 539      50.439  40.585  43.138  0.00  0.00
ATOM   3197  CA  ALA X 539      50.810  41.724  44.882  0.00  0.00
ATOM   3198  CB  ALA X 539      50.690  40.423  45.679  0.00  0.00
ATOM   3199  C   ALA X 539      52.194  42.364  45.017  0.00  0.00
ATOM   3200  O   ALA X 539      53.235  41.782  44.715  0.00  0.00
ATOM   3201  N   ASP X 540      52.123  43.685  44.878  0.00  0.00
ATOM   3202  H   ASP X 540      51.265  44.157  44.675  0.00  0.00
ATOM   3203  CA  ASP X 540      53.284  44.578  45.006  0.00  0.00
ATOM   3204  CB  ASP X 540      52.682  45.856  44.417  0.00  0.00
ATOM   3205  CG  ASP X 540      53.688  46.719  43.653  0.00  0.00
ATOM   3206  OD1 ASP X 540      54.439  47.501  44.274  0.00  0.00
ATOM   3207  OD2 ASP X 540      53.358  46.871  42.457  0.00  0.00
ATOM   3208  C   ASP X 540      53.893  44.722  46.403  0.00  0.00
ATOM   3209  O   ASP X 540      53.619  43.824  47.197  0.00  0.00
ATOM   3210  N   GLN X 541      54.446  45.884  46.741  0.00  0.00
ATOM   3211  H   GLN X 541      54.536  46.647  46.101  0.00  0.00
ATOM   3212  CA  GLN X 541      54.972  46.146  48.089  0.00  0.00
ATOM   3213  CB  GLN X 541      55.740  47.456  47.892  0.00  0.00
ATOM   3214  CG  GLN X 541      56.966  47.360  46.981  0.00  0.00
ATOM   3215  CD  GLN X 541      58.181  46.767  47.695  0.00  0.00
ATOM   3216  OE1 GLN X 541      58.580  45.614  47.546  0.00  0.00
ATOM   3217  NE2 GLN X 541      58.972  47.695  48.229  0.00  0.00
ATOM   3218 HE21 GLN X 541      58.740  48.663  48.137  0.00  0.00
ATOM   3219 HE22 GLN X 541      59.799  47.424  48.722  0.00  0.00
ATOM   3220  C   GLN X 541      54.077  46.117  49.328  0.00  0.00
ATOM   3221  O   GLN X 541      52.870  46.334  49.235  0.00  0.00
ATOM   3222  N   GLY X 542      54.745  45.828  50.442  0.00  0.00
ATOM   3223  H   GLY X 542      55.740  45.740  50.480  0.00  0.00
ATOM   3224  CA  GLY X 542      54.044  45.615  51.717  0.00  0.00
ATOM   3225  C   GLY X 542      52.984  46.629  52.151  0.00  0.00
ATOM   3226  O   GLY X 542      51.779  46.394  52.064  0.00  0.00
ATOM   3227  N   PRO X 543      53.409  47.840  52.501  0.00  0.00
ATOM   3228  CA  PRO X 543      52.519  48.930  52.928  0.00  0.00
ATOM   3229  CB  PRO X 543      53.407  50.117  53.307  0.00  0.00
ATOM   3230  CG  PRO X 543      54.655  49.432  53.864  0.00  0.00
ATOM   3231  CD  PRO X 543      54.755  48.188  52.977  0.00  0.00
ATOM   3232  C   PRO X 543      51.492  49.279  51.847  0.00  0.00
ATOM   3233  O   PRO X 543      50.293  49.461  52.049  0.00  0.00
ATOM   3234  N   GLY X 544      51.953  49.429  50.609  0.00  0.00
ATOM   3235  H   GLY X 544      52.922  49.616  50.450  0.00  0.00
ATOM   3236  CA  GLY X 544      51.212  49.359  49.341  0.00  0.00
ATOM   3237  C   GLY X 544      50.077  48.359  49.108  0.00  0.00
ATOM   3238  O   GLY X 544      49.045  48.672  48.519  0.00  0.00
ATOM   3239  N   ILE X 545      50.249  47.087  49.459  0.00  0.00
ATOM   3240  H   ILE X 545      51.142  46.699  49.687  0.00  0.00
ATOM   3241  CA  ILE X 545      49.122  46.146  49.538  0.00  0.00
ATOM   3242  CB  ILE X 545      49.418  44.687  49.888  0.00  0.00
ATOM   3243  CG1 ILE X 545      50.332  44.111  48.803  0.00  0.00
ATOM   3244  CG2 ILE X 545      48.187  43.783  49.969  0.00  0.00
ATOM   3245  CD  ILE X 545      50.710  42.629  48.786  0.00  0.00
ATOM   3246  C   ILE X 545      48.023  46.698  50.449  0.00  0.00
ATOM   3247  O   ILE X 545      46.882  46.836  50.010  0.00  0.00
ATOM   3248  N   ALA X 546      48.470  47.235  51.580  0.00  0.00
ATOM   3249  H   ALA X 546      49.420  47.512  51.729  0.00  0.00
ATOM   3250  CA  ALA X 546      47.549  47.452  52.705  0.00  0.00
ATOM   3251  CB  ALA X 546      48.381  47.389  53.987  0.00  0.00
ATOM   3252  C   ALA X 546      46.871  48.809  52.512  0.00  0.00
ATOM   3253  O   ALA X 546      45.642  48.793  52.491  0.00  0.00
ATOM   3254  N   PHE X 547      47.563  49.918  52.266  0.00  0.00
ATOM   3255  H   PHE X 547      48.563  49.916  52.270  0.00  0.00
ATOM   3256  CA  PHE X 547      47.006  51.245  51.965  0.00  0.00
ATOM   3257  CB  PHE X 547      48.071  52.214  52.482  0.00  0.00
ATOM   3258  CG  PHE X 547      47.837  52.389  53.984  0.00  0.00
ATOM   3259  CD1 PHE X 547      48.536  51.587  54.879  0.00  0.00
ATOM   3260  HD1 PHE X 547      49.414  51.024  54.560  0.00  0.00
ATOM   3261  CD2 PHE X 547      46.824  53.228  54.434  0.00  0.00
ATOM   3262  HD2 PHE X 547      46.400  53.966  53.753  0.00  0.00
ATOM   3263  CE1 PHE X 547      48.084  51.525  56.192  0.00  0.00
ATOM   3264  HE1 PHE X 547      48.603  50.889  56.911  0.00  0.00
ATOM   3265  CE2 PHE X 547      46.343  53.146  55.736  0.00  0.00
ATOM   3266  HE2 PHE X 547      45.497  53.752  56.065  0.00  0.00
ATOM   3267  CZ  PHE X 547      46.979  52.264  56.599  0.00  0.00
ATOM   3268  HZ  PHE X 547      46.605  52.147  57.617  0.00  0.00
ATOM   3269  C   PHE X 547      46.595  51.574  50.529  0.00  0.00
ATOM   3270  O   PHE X 547      45.821  52.526  50.432  0.00  0.00
ATOM   3271  N   VAL X 548      46.981  50.894  49.453  0.00  0.00
ATOM   3272  H   VAL X 548      47.657  50.161  49.530  0.00  0.00
ATOM   3273  CA  VAL X 548      46.528  51.069  48.066  0.00  0.00
ATOM   3274  CB  VAL X 548      47.587  51.612  47.106  0.00  0.00
ATOM   3275  CG1 VAL X 548      46.846  52.449  46.060  0.00  0.00
ATOM   3276  CG2 VAL X 548      48.659  52.447  47.812  0.00  0.00
ATOM   3277  C   VAL X 548      45.856  49.918  47.314  0.00  0.00
ATOM   3278  O   VAL X 548      44.729  50.053  46.840  0.00  0.00
ATOM   3279  N   VAL X 549      46.566  48.796  47.218  0.00  0.00
ATOM   3280  H   VAL X 549      47.458  48.679  47.655  0.00  0.00
ATOM   3281  CA  VAL X 549      46.091  47.632  46.458  0.00  0.00
ATOM   3282  CB  VAL X 549      47.183  46.569  46.319  0.00  0.00
ATOM   3283  CG1 VAL X 549      46.798  45.158  45.871  0.00  0.00
ATOM   3284  CG2 VAL X 549      48.420  47.098  45.588  0.00  0.00
ATOM   3285  C   VAL X 549      44.780  47.026  46.962  0.00  0.00
ATOM   3286  O   VAL X 549      43.909  46.823  46.116  0.00  0.00
ATOM   3287  N   TYR X 550      44.644  46.971  48.284  0.00  0.00
ATOM   3288  H   TYR X 550      45.327  47.281  48.944  0.00  0.00
ATOM   3289  CA  TYR X 550      43.390  46.408  48.804  0.00  0.00
ATOM   3290  CB  TYR X 550      43.557  45.526  50.043  0.00  0.00
ATOM   3291  CG  TYR X 550      42.305  44.734  50.422  0.00  0.00
ATOM   3292  CD1 TYR X 550      41.583  45.290  51.474  0.00  0.00
ATOM   3293  HD1 TYR X 550      41.855  46.289  51.816  0.00  0.00
ATOM   3294  CD2 TYR X 550      41.959  43.452  50.013  0.00  0.00
ATOM   3295  HD2 TYR X 550      42.406  43.023  49.116  0.00  0.00
ATOM   3296  CE1 TYR X 550      40.535  44.635  52.108  0.00  0.00
ATOM   3297  HE1 TYR X 550      39.928  45.143  52.857  0.00  0.00
ATOM   3298  CE2 TYR X 550      41.040  42.721  50.756  0.00  0.00
ATOM   3299  HE2 TYR X 550      40.910  41.659  50.547  0.00  0.00
ATOM   3300  CZ  TYR X 550      40.282  43.313  51.759  0.00  0.00
ATOM   3301  OH  TYR X 550      39.350  42.504  52.330  0.00  0.00
ATOM   3302  HH  TYR X 550      39.285  41.603  51.900  0.00  0.00
ATOM   3303  C   TYR X 550      42.188  47.348  48.705  0.00  0.00
ATOM   3304  O   TYR X 550      41.265  46.982  47.980  0.00  0.00
ATOM   3305  N   PRO X 551      42.453  48.636  48.908  0.00  0.00
ATOM   3306  CA  PRO X 551      41.486  49.664  48.493  0.00  0.00
ATOM   3307  CB  PRO X 551      42.195  50.921  49.000  0.00  0.00
ATOM   3308  CG  PRO X 551      42.939  50.525  50.277  0.00  0.00
ATOM   3309  CD  PRO X 551      43.346  49.078  49.989  0.00  0.00
ATOM   3310  C   PRO X 551      41.167  49.784  47.002  0.00  0.00
ATOM   3311  O   PRO X 551      40.017  50.089  46.690  0.00  0.00
ATOM   3312  N   GLU X 552      42.127  49.632  46.093  0.00  0.00
ATOM   3313  H   GLU X 552      43.101  49.578  46.313  0.00  0.00
ATOM   3314  CA  GLU X 552      41.774  49.533  44.669  0.00  0.00
ATOM   3315  CB  GLU X 552      42.976  49.791  43.757  0.00  0.00
ATOM   3316  CG  GLU X 552      43.424  51.254  43.736  0.00  0.00
ATOM   3317  CD  GLU X 552      44.553  51.500  42.733  0.00  0.00
ATOM   3318  OE1 GLU X 552      45.676  50.970  42.880  0.00  0.00
ATOM   3319  OE2 GLU X 552      44.245  51.937  41.604  0.00  0.00
ATOM   3320  C   GLU X 552      40.991  48.275  44.289  0.00  0.00
ATOM   3321  O   GLU X 552      39.965  48.408  43.622  0.00  0.00
ATOM   3322  N   ALA X 553      41.343  47.069  44.725  0.00  0.00
ATOM   3323  H   ALA X 553      42.041  46.953  45.431  0.00  0.00
ATOM   3324  CA  ALA X 553      40.789  45.788  44.262  0.00  0.00
ATOM   3325  CB  ALA X 553      41.522  44.605  44.898  0.00  0.00
ATOM   3326  C   ALA X 553      39.331  45.680  44.713  0.00  0.00
ATOM   3327  O   ALA X 553      38.439  45.297  43.957  0.00  0.00
ATOM   3328  N   LEU X 554      39.085  46.220  45.903  0.00  0.00
ATOM   3329  H   LEU X 554      39.824  46.564  46.481  0.00  0.00
ATOM   3330  CA  LEU X 554      37.758  46.385  46.513  0.00  0.00
ATOM   3331  CB  LEU X 554      37.656  47.056  47.884  0.00  0.00
ATOM   3332  CG  LEU X 554      38.053  45.982  48.898  0.00  0.00
ATOM   3333  CD1 LEU X 554      38.177  46.752  50.214  0.00  0.00
ATOM   3334  CD2 LEU X 554      36.933  44.951  49.057  0.00  0.00
ATOM   3335  C   LEU X 554      36.707  47.072  45.638  0.00  0.00
ATOM   3336  O   LEU X 554      35.578  46.584  45.657  0.00  0.00
ATOM   3337  N   THR X 555      37.081  47.865  44.637  0.00  0.00
ATOM   3338  H   THR X 555      38.044  48.002  44.408  0.00  0.00
ATOM   3339  CA  THR X 555      36.166  48.616  43.765  0.00  0.00
ATOM   3340  CB  THR X 555      36.957  49.581  42.878  0.00  0.00
ATOM   3341  OG1 THR X 555      37.964  48.801  42.229  0.00  0.00
ATOM   3342  HG1 THR X 555      38.788  48.818  42.796  0.00  0.00
ATOM   3343  CG2 THR X 555      37.611  50.606  43.805  0.00  0.00
ATOM   3344  C   THR X 555      35.277  47.807  42.819  0.00  0.00
ATOM   3345  O   THR X 555      34.331  48.281  42.192  0.00  0.00
ATOM   3346  N   ARG X 556      35.772  46.619  42.486  0.00  0.00
ATOM   3347  H   ARG X 556      36.724  46.381  42.681  0.00  0.00
ATOM   3348  CA  ARG X 556      35.046  45.530  41.817  0.00  0.00
ATOM   3349  CB  ARG X 556      36.033  44.434  41.411  0.00  0.00
ATOM   3350  CG  ARG X 556      37.136  44.970  40.495  0.00  0.00
ATOM   3351  CD  ARG X 556      37.982  43.801  39.984  0.00  0.00
ATOM   3352  NE  ARG X 556      38.915  44.089  38.884  0.00  0.00
ATOM   3353  HE  ARG X 556      39.649  44.732  39.105  0.00  0.00
ATOM   3354  CZ  ARG X 556      38.845  43.564  37.653  0.00  0.00
ATOM   3355  NH1 ARG X 556      37.714  42.994  37.216  0.00  0.00
ATOM   3356 HH11 ARG X 556      36.911  42.956  37.808  0.00  0.00
ATOM   3357 HH12 ARG X 556      37.675  42.605  36.295  0.00  0.00
ATOM   3358  NH2 ARG X 556      39.659  44.080  36.723  0.00  0.00
ATOM   3359 HH21 ARG X 556      40.283  44.824  36.960  0.00  0.00
ATOM   3360 HH22 ARG X 556      39.643  43.719  35.790  0.00  0.00
ATOM   3361  C   ARG X 556      33.897  44.758  42.467  0.00  0.00
ATOM   3362  O   ARG X 556      33.039  44.156  41.823  0.00  0.00
ATOM   3363  N   LEU X 557      33.779  45.035  43.763  0.00  0.00
ATOM   3364  H   LEU X 557      34.371  45.715  44.194  0.00  0.00
ATOM   3365  CA  LEU X 557      32.837  44.449  44.728  0.00  0.00
ATOM   3366  CB  LEU X 557      33.445  44.207  46.111  0.00  0.00
ATOM   3367  CG  LEU X 557      34.043  42.803  46.194  0.00  0.00
ATOM   3368  CD1 LEU X 557      35.481  42.791  45.671  0.00  0.00
ATOM   3369  CD2 LEU X 557      34.007  42.179  47.590  0.00  0.00
ATOM   3370  C   LEU X 557      31.697  45.454  44.905  0.00  0.00
ATOM   3371  O   LEU X 557      31.992  46.552  45.375  0.00  0.00
ATOM   3372  N   PRO X 558      30.451  45.067  44.648  0.00  0.00
ATOM   3373  CA  PRO X 558      29.221  45.808  44.964  0.00  0.00
ATOM   3374  CB  PRO X 558      28.081  44.859  44.587  0.00  0.00
ATOM   3375  CG  PRO X 558      28.623  43.983  43.455  0.00  0.00
ATOM   3376  CD  PRO X 558      30.103  43.895  43.830  0.00  0.00
ATOM   3377  C   PRO X 558      29.162  46.261  46.425  0.00  0.00
ATOM   3378  O   PRO X 558      29.815  45.707  47.306  0.00  0.00
ATOM   3379  N   LEU X 559      28.614  47.454  46.642  0.00  0.00
ATOM   3380  H   LEU X 559      28.200  47.997  45.912  0.00  0.00
ATOM   3381  CA  LEU X 559      28.562  48.084  47.969  0.00  0.00
ATOM   3382  CB  LEU X 559      27.697  47.228  48.896  0.00  0.00
ATOM   3383  CG  LEU X 559      26.190  47.419  48.723  0.00  0.00
ATOM   3384  CD1 LEU X 559      25.478  46.529  49.743  0.00  0.00
ATOM   3385  CD2 LEU X 559      25.838  48.871  49.054  0.00  0.00
ATOM   3386  C   LEU X 559      29.858  48.543  48.641  0.00  0.00
ATOM   3387  O   LEU X 559      29.898  48.951  49.800  0.00  0.00
ATOM   3388  N   SER X 560      30.758  48.993  47.770  0.00  0.00
ATOM   3389  H   SER X 560      30.540  49.092  46.799  0.00  0.00
ATOM   3390  CA  SER X 560      32.137  49.393  48.085  0.00  0.00
ATOM   3391  CB  SER X 560      33.020  49.521  46.840  0.00  0.00
ATOM   3392  OG  SER X 560      32.562  50.628  46.059  0.00  0.00
ATOM   3393  HG  SER X 560      31.630  50.432  45.756  0.00  0.00
ATOM   3394  C   SER X 560      32.522  50.429  49.143  0.00  0.00
ATOM   3395  O   SER X 560      33.500  50.123  49.823  0.00  0.00
ATOM   3396  N   PRO X 561      31.746  51.467  49.442  0.00  0.00
ATOM   3397  CA  PRO X 561      31.937  52.242  50.677  0.00  0.00
ATOM   3398  CB  PRO X 561      30.860  53.317  50.536  0.00  0.00
ATOM   3399  CG  PRO X 561      31.048  53.704  49.067  0.00  0.00
ATOM   3400  CD  PRO X 561      30.916  52.274  48.536  0.00  0.00
ATOM   3401  C   PRO X 561      31.736  51.338  51.896  0.00  0.00
ATOM   3402  O   PRO X 561      32.604  51.505  52.751  0.00  0.00
ATOM   3403  N   PHE X 562      30.820  50.390  52.069  0.00  0.00
ATOM   3404  H   PHE X 562      30.176  50.113  51.357  0.00  0.00
ATOM   3405  CA  PHE X 562      30.695  49.675  53.348  0.00  0.00
ATOM   3406  CB  PHE X 562      29.484  48.759  53.166  0.00  0.00
ATOM   3407  CG  PHE X 562      28.189  49.405  53.664  0.00  0.00
ATOM   3408  CD1 PHE X 562      27.928  49.497  55.026  0.00  0.00
ATOM   3409  HD1 PHE X 562      28.630  49.090  55.754  0.00  0.00
ATOM   3410  CD2 PHE X 562      27.252  49.882  52.755  0.00  0.00
ATOM   3411  HD2 PHE X 562      27.475  49.883  51.688  0.00  0.00
ATOM   3412  CE1 PHE X 562      26.757  50.117  55.445  0.00  0.00
ATOM   3413  HE1 PHE X 562      26.640  50.354  56.502  0.00  0.00
ATOM   3414  CE2 PHE X 562      26.029  50.357  53.213  0.00  0.00
ATOM   3415  HE2 PHE X 562      25.277  50.665  52.486  0.00  0.00
ATOM   3416  CZ  PHE X 562      25.731  50.450  54.568  0.00  0.00
ATOM   3417  HZ  PHE X 562      24.750  50.766  54.923  0.00  0.00
ATOM   3418  C   PHE X 562      31.949  48.862  53.674  0.00  0.00
ATOM   3419  O   PHE X 562      32.673  49.164  54.623  0.00  0.00
ATOM   3420  N   TRP X 563      32.426  48.140  52.665  0.00  0.00
ATOM   3421  H   TRP X 563      31.972  48.075  51.776  0.00  0.00
ATOM   3422  CA  TRP X 563      33.673  47.371  52.787  0.00  0.00
ATOM   3423  CB  TRP X 563      33.874  46.591  51.486  0.00  0.00
ATOM   3424  CG  TRP X 563      32.696  45.657  51.193  0.00  0.00
ATOM   3425  CD1 TRP X 563      31.999  45.785  50.068  0.00  0.00
ATOM   3426  HD1 TRP X 563      32.305  46.369  49.200  0.00  0.00
ATOM   3427  CD2 TRP X 563      31.978  44.828  52.047  0.00  0.00
ATOM   3428  NE1 TRP X 563      30.868  45.092  50.168  0.00  0.00
ATOM   3429  HE1 TRP X 563      30.166  45.026  49.457  0.00  0.00
ATOM   3430  CE2 TRP X 563      30.817  44.501  51.358  0.00  0.00
ATOM   3431  CE3 TRP X 563      32.262  44.158  53.231  0.00  0.00
ATOM   3432  HE3 TRP X 563      33.183  44.376  53.772  0.00  0.00
ATOM   3433  CZ2 TRP X 563      29.876  43.627  51.890  0.00  0.00
ATOM   3434  HZ2 TRP X 563      28.947  43.421  51.359  0.00  0.00
ATOM   3435  CZ3 TRP X 563      31.374  43.211  53.727  0.00  0.00
ATOM   3436  HZ3 TRP X 563      31.645  42.616  54.600  0.00  0.00
ATOM   3437  CH2 TRP X 563      30.143  43.021  53.112  0.00  0.00
ATOM   3438  HH2 TRP X 563      29.387  42.398  53.588  0.00  0.00
ATOM   3439  C   TRP X 563      34.948  48.155  53.106  0.00  0.00
ATOM   3440  O   TRP X 563      35.706  47.822  54.015  0.00  0.00
ATOM   3441  N   ALA X 564      35.063  49.334  52.499  0.00  0.00
ATOM   3442  H   ALA X 564      34.397  49.645  51.821  0.00  0.00
ATOM   3443  CA  ALA X 564      36.143  50.303  52.734  0.00  0.00
ATOM   3444  CB  ALA X 564      36.035  51.398  51.672  0.00  0.00
ATOM   3445  C   ALA X 564      36.122  50.898  54.144  0.00  0.00
ATOM   3446  O   ALA X 564      37.048  50.569  54.883  0.00  0.00
ATOM   3447  N   ILE X 565      34.962  51.405  54.553  0.00  0.00
ATOM   3448  H   ILE X 565      34.138  51.487  53.991  0.00  0.00
ATOM   3449  CA  ILE X 565      34.897  51.878  55.943  0.00  0.00
ATOM   3450  CB  ILE X 565      33.665  52.770  56.111  0.00  0.00
ATOM   3451  CG1 ILE X 565      33.665  53.827  55.005  0.00  0.00
ATOM   3452  CG2 ILE X 565      33.567  53.380  57.510  0.00  0.00
ATOM   3453  CD  ILE X 565      32.250  54.216  54.569  0.00  0.00
ATOM   3454  C   ILE X 565      35.059  50.816  57.034  0.00  0.00
ATOM   3455  O   ILE X 565      35.807  51.132  57.959  0.00  0.00
ATOM   3456  N   ILE X 566      34.684  49.575  56.739  0.00  0.00
ATOM   3457  H   ILE X 566      34.100  49.396  55.948  0.00  0.00
ATOM   3458  CA  ILE X 566      35.021  48.331  57.448  0.00  0.00
ATOM   3459  CB  ILE X 566      34.181  47.133  57.004  0.00  0.00
ATOM   3460  CG1 ILE X 566      32.708  47.328  57.368  0.00  0.00
ATOM   3461  CG2 ILE X 566      34.738  45.769  57.423  0.00  0.00
ATOM   3462  CD  ILE X 566      31.845  46.213  56.774  0.00  0.00
ATOM   3463  C   ILE X 566      36.526  48.062  57.485  0.00  0.00
ATOM   3464  O   ILE X 566      37.118  48.194  58.556  0.00  0.00
ATOM   3465  N   PHE X 567      37.243  48.057  56.365  0.00  0.00
ATOM   3466  H   PHE X 567      36.850  48.173  55.453  0.00  0.00
ATOM   3467  CA  PHE X 567      38.701  47.873  56.418  0.00  0.00
ATOM   3468  CB  PHE X 567      39.078  47.785  54.939  0.00  0.00
ATOM   3469  CG  PHE X 567      40.538  47.576  54.535  0.00  0.00
ATOM   3470  CD1 PHE X 567      41.179  46.366  54.772  0.00  0.00
ATOM   3471  HD1 PHE X 567      40.620  45.521  55.174  0.00  0.00
ATOM   3472  CD2 PHE X 567      41.260  48.659  54.043  0.00  0.00
ATOM   3473  HD2 PHE X 567      40.787  49.637  53.964  0.00  0.00
ATOM   3474  CE1 PHE X 567      42.536  46.236  54.497  0.00  0.00
ATOM   3475  HE1 PHE X 567      43.041  45.286  54.674  0.00  0.00
ATOM   3476  CE2 PHE X 567      42.582  48.491  53.651  0.00  0.00
ATOM   3477  HE2 PHE X 567      43.094  49.270  53.083  0.00  0.00
ATOM   3478  CZ  PHE X 567      43.246  47.319  53.992  0.00  0.00
ATOM   3479  HZ  PHE X 567      44.326  47.248  53.865  0.00  0.00
ATOM   3480  C   PHE X 567      39.454  49.042  57.056  0.00  0.00
ATOM   3481  O   PHE X 567      40.522  48.827  57.628  0.00  0.00
ATOM   3482  N   PHE X 568      38.894  50.244  56.958  0.00  0.00
ATOM   3483  H   PHE X 568      38.038  50.417  56.472  0.00  0.00
ATOM   3484  CA  PHE X 568      39.524  51.420  57.578  0.00  0.00
ATOM   3485  CB  PHE X 568      39.262  52.724  56.822  0.00  0.00
ATOM   3486  CG  PHE X 568      39.942  52.608  55.457  0.00  0.00
ATOM   3487  CD1 PHE X 568      41.180  52.098  55.085  0.00  0.00
ATOM   3488  HD1 PHE X 568      41.810  51.678  55.869  0.00  0.00
ATOM   3489  CD2 PHE X 568      39.143  53.082  54.422  0.00  0.00
ATOM   3490  HD2 PHE X 568      38.175  53.520  54.667  0.00  0.00
ATOM   3491  CE1 PHE X 568      41.674  52.084  53.785  0.00  0.00
ATOM   3492  HE1 PHE X 568      42.680  51.736  53.551  0.00  0.00
ATOM   3493  CE2 PHE X 568      39.529  53.020  53.089  0.00  0.00
ATOM   3494  HE2 PHE X 568      38.855  53.338  52.293  0.00  0.00
ATOM   3495  CZ  PHE X 568      40.803  52.541  52.804  0.00  0.00
ATOM   3496  HZ  PHE X 568      41.132  52.526  51.765  0.00  0.00
ATOM   3497  C   PHE X 568      39.341  51.477  59.096  0.00  0.00
ATOM   3498  O   PHE X 568      40.282  51.811  59.814  0.00  0.00
ATOM   3499  N   LEU X 569      38.205  51.033  59.627  0.00  0.00
ATOM   3500  H   LEU X 569      37.405  50.814  59.069  0.00  0.00
ATOM   3501  CA  LEU X 569      38.001  50.818  61.068  0.00  0.00
ATOM   3502  CB  LEU X 569      36.532  50.473  61.320  0.00  0.00
ATOM   3503  CG  LEU X 569      35.526  51.626  61.305  0.00  0.00
ATOM   3504  CD1 LEU X 569      34.146  50.987  61.467  0.00  0.00
ATOM   3505  CD2 LEU X 569      35.867  52.489  62.521  0.00  0.00
ATOM   3506  C   LEU X 569      38.945  49.724  61.570  0.00  0.00
ATOM   3507  O   LEU X 569      39.470  49.827  62.678  0.00  0.00
ATOM   3508  N   MET X 570      39.279  48.689  60.806  0.00  0.00
ATOM   3509  H   MET X 570      38.800  48.476  59.953  0.00  0.00
ATOM   3510  CA  MET X 570      40.373  47.760  61.127  0.00  0.00
ATOM   3511  CB  MET X 570      40.531  46.779  59.964  0.00  0.00
ATOM   3512  CG  MET X 570      41.298  45.478  60.214  0.00  0.00
ATOM   3513  SD  MET X 570      41.806  44.466  58.777  0.00  0.00
ATOM   3514  CE  MET X 570      42.922  45.411  57.762  0.00  0.00
ATOM   3515  C   MET X 570      41.676  48.547  61.275  0.00  0.00
ATOM   3516  O   MET X 570      42.168  48.613  62.401  0.00  0.00
ATOM   3517  N   LEU X 571      42.138  49.306  60.285  0.00  0.00
ATOM   3518  H   LEU X 571      41.678  49.327  59.397  0.00  0.00
ATOM   3519  CA  LEU X 571      43.318  50.182  60.315  0.00  0.00
ATOM   3520  CB  LEU X 571      43.558  50.776  58.925  0.00  0.00
ATOM   3521  CG  LEU X 571      44.062  49.731  57.929  0.00  0.00
ATOM   3522  CD1 LEU X 571      44.136  50.321  56.520  0.00  0.00
ATOM   3523  CD2 LEU X 571      45.441  49.178  58.298  0.00  0.00
ATOM   3524  C   LEU X 571      43.459  51.262  61.390  0.00  0.00
ATOM   3525  O   LEU X 571      44.472  51.340  62.085  0.00  0.00
ATOM   3526  N   LEU X 572      42.334  51.937  61.605  0.00  0.00
ATOM   3527  H   LEU X 572      41.561  51.871  60.972  0.00  0.00
ATOM   3528  CA  LEU X 572      42.056  52.834  62.736  0.00  0.00
ATOM   3529  CB  LEU X 572      40.719  53.528  62.459  0.00  0.00
ATOM   3530  CG  LEU X 572      40.396  54.687  63.402  0.00  0.00
ATOM   3531  CD1 LEU X 572      41.378  55.817  63.077  0.00  0.00
ATOM   3532  CD2 LEU X 572      38.904  55.025  63.354  0.00  0.00
ATOM   3533  C   LEU X 572      42.104  52.103  64.080  0.00  0.00
ATOM   3534  O   LEU X 572      43.156  52.259  64.699  0.00  0.00
ATOM   3535  N   THR X 573      41.265  51.121  64.398  0.00  0.00
ATOM   3536  H   THR X 573      40.623  50.726  63.742  0.00  0.00
ATOM   3537  CA  THR X 573      41.210  50.531  65.743  0.00  0.00
ATOM   3538  CB  THR X 573      40.050  49.594  66.090  0.00  0.00
ATOM   3539  OG1 THR X 573      39.936  48.574  65.093  0.00  0.00
ATOM   3540  HG1 THR X 573      39.764  49.016  64.213  0.00  0.00
ATOM   3541  CG2 THR X 573      38.776  50.431  66.216  0.00  0.00
ATOM   3542  C   THR X 573      42.560  49.901  66.090  0.00  0.00
ATOM   3543  O   THR X 573      43.178  50.417  67.021  0.00  0.00
ATOM   3544  N   LEU X 574      43.151  49.235  65.102  0.00  0.00
ATOM   3545  H   LEU X 574      42.716  49.064  64.218  0.00  0.00
ATOM   3546  CA  LEU X 574      44.511  48.696  65.249  0.00  0.00
ATOM   3547  CB  LEU X 574      45.005  47.966  63.998  0.00  0.00
ATOM   3548  CG  LEU X 574      44.364  46.578  64.020  0.00  0.00
ATOM   3549  CD1 LEU X 574      44.651  45.919  62.670  0.00  0.00
ATOM   3550  CD2 LEU X 574      44.971  45.709  65.125  0.00  0.00
ATOM   3551  C   LEU X 574      45.615  49.657  65.696  0.00  0.00
ATOM   3552  O   LEU X 574      46.540  49.279  66.415  0.00  0.00
ATOM   3553  N   GLY X 575      45.626  50.910  65.251  0.00  0.00
ATOM   3554  H   GLY X 575      44.880  51.286  64.701  0.00  0.00
ATOM   3555  CA  GLY X 575      46.713  51.863  65.513  0.00  0.00
ATOM   3556  C   GLY X 575      46.436  52.829  66.667  0.00  0.00
ATOM   3557  O   GLY X 575      47.330  53.615  66.972  0.00  0.00
ATOM   3558  N   LEU X 576      45.223  52.762  67.209  0.00  0.00
ATOM   3559  H   LEU X 576      44.564  52.036  67.013  0.00  0.00
ATOM   3560  CA  LEU X 576      44.785  53.797  68.157  0.00  0.00
ATOM   3561  CB  LEU X 576      43.315  53.579  68.517  0.00  0.00
ATOM   3562  CG  LEU X 576      42.204  54.394  67.852  0.00  0.00
ATOM   3563  CD1 LEU X 576      40.965  53.862  68.577  0.00  0.00
ATOM   3564  CD2 LEU X 576      42.390  55.888  68.125  0.00  0.00
ATOM   3565  C   LEU X 576      45.604  53.707  69.446  0.00  0.00
ATOM   3566  O   LEU X 576      46.012  54.736  69.984  0.00  0.00
ATOM   3567  N   ASP X 577      45.849  52.510  69.971  0.00  0.00
ATOM   3568  H   ASP X 577      45.567  51.664  69.518  0.00  0.00
ATOM   3569  CA  ASP X 577      46.547  52.290  71.246  0.00  0.00
ATOM   3570  CB  ASP X 577      46.686  50.784  71.481  0.00  0.00
ATOM   3571  CG  ASP X 577      46.853  50.035  70.158  0.00  0.00
ATOM   3572  OD1 ASP X 577      48.024  49.920  69.736  0.00  0.00
ATOM   3573  OD2 ASP X 577      45.799  49.786  69.533  0.00  0.00
ATOM   3574  C   ASP X 577      47.937  52.918  71.359  0.00  0.00
ATOM   3575  O   ASP X 577      48.152  53.665  72.313  0.00  0.00
ATOM   3576  N   THR X 578      48.731  52.769  70.302  0.00  0.00
ATOM   3577  H   THR X 578      48.462  52.181  69.539  0.00  0.00
ATOM   3578  CA  THR X 578      50.043  53.392  70.075  0.00  0.00
ATOM   3579  CB  THR X 578      50.746  53.101  68.748  0.00  0.00
ATOM   3580  OG1 THR X 578      49.970  53.850  67.807  0.00  0.00
ATOM   3581  HG1 THR X 578      50.144  53.481  66.894  0.00  0.00
ATOM   3582  CG2 THR X 578      50.712  51.626  68.341  0.00  0.00
ATOM   3583  C   THR X 578      50.118  54.907  70.276  0.00  0.00
ATOM   3584  O   THR X 578      50.891  55.319  71.139  0.00  0.00
ATOM   3585  N   MET X 579      49.108  55.652  69.837  0.00  0.00
ATOM   3586  H   MET X 579      48.385  55.286  69.251  0.00  0.00
ATOM   3587  CA  MET X 579      48.953  57.076  70.168  0.00  0.00
ATOM   3588  CB  MET X 579      47.970  57.769  69.223  0.00  0.00
ATOM   3589  CG  MET X 579      47.764  59.279  69.348  0.00  0.00
ATOM   3590  SD  MET X 579      46.361  59.825  68.306  0.00  0.00
ATOM   3591  CE  MET X 579      44.924  59.216  69.162  0.00  0.00
ATOM   3592  C   MET X 579      48.565  57.354  71.621  0.00  0.00
ATOM   3593  O   MET X 579      49.377  57.907  72.361  0.00  0.00
ATOM   3594  N   PHE X 580      47.459  56.744  72.040  0.00  0.00
ATOM   3595  H   PHE X 580      46.882  56.189  71.441  0.00  0.00
ATOM   3596  CA  PHE X 580      47.001  56.843  73.433  0.00  0.00
ATOM   3597  CB  PHE X 580      45.600  56.268  73.651  0.00  0.00
ATOM   3598  CG  PHE X 580      44.454  57.181  73.211  0.00  0.00
ATOM   3599  CD1 PHE X 580      43.998  58.209  74.027  0.00  0.00
ATOM   3600  HD1 PHE X 580      44.538  58.403  74.955  0.00  0.00
ATOM   3601  CD2 PHE X 580      43.724  56.950  72.051  0.00  0.00
ATOM   3602  HD2 PHE X 580      44.022  56.150  71.373  0.00  0.00
ATOM   3603  CE1 PHE X 580      42.897  59.007  73.736  0.00  0.00
ATOM   3604  HE1 PHE X 580      42.585  59.792  74.427  0.00  0.00
ATOM   3605  CE2 PHE X 580      42.615  57.733  71.751  0.00  0.00
ATOM   3606  HE2 PHE X 580      42.047  57.509  70.848  0.00  0.00
ATOM   3607  CZ  PHE X 580      42.201  58.790  72.553  0.00  0.00
ATOM   3608  HZ  PHE X 580      41.362  59.423  72.266  0.00  0.00
ATOM   3609  C   PHE X 580      47.996  56.403  74.509  0.00  0.00
ATOM   3610  O   PHE X 580      48.189  57.172  75.449  0.00  0.00
ATOM   3611  N   ALA X 581      48.566  55.213  74.339  0.00  0.00
ATOM   3612  H   ALA X 581      48.291  54.596  73.601  0.00  0.00
ATOM   3613  CA  ALA X 581      49.641  54.667  75.182  0.00  0.00
ATOM   3614  CB  ALA X 581      50.289  53.417  74.583  0.00  0.00
ATOM   3615  C   ALA X 581      50.812  55.627  75.397  0.00  0.00
ATOM   3616  O   ALA X 581      51.251  55.997  76.485  0.00  0.00
ATOM   3617  N   THR X 582      51.277  56.129  74.256  0.00  0.00
ATOM   3618  H   THR X 582      50.943  55.866  73.350  0.00  0.00
ATOM   3619  CA  THR X 582      52.347  57.136  74.294  0.00  0.00
ATOM   3620  CB  THR X 582      53.164  57.412  73.030  0.00  0.00
ATOM   3621  OG1 THR X 582      52.309  57.494  71.886  0.00  0.00
ATOM   3622  HG1 THR X 582      51.836  56.619  71.785  0.00  0.00
ATOM   3623  CG2 THR X 582      54.194  56.292  72.867  0.00  0.00
ATOM   3624  C   THR X 582      52.028  58.494  74.921  0.00  0.00
ATOM   3625  O   THR X 582      52.870  58.984  75.672  0.00  0.00
ATOM   3626  N   ILE X 583      50.815  58.963  74.642  0.00  0.00
ATOM   3627  H   ILE X 583      50.196  58.545  73.977  0.00  0.00
ATOM   3628  CA  ILE X 583      50.315  60.163  75.328  0.00  0.00
ATOM   3629  CB  ILE X 583      49.041  60.669  74.647  0.00  0.00
ATOM   3630  CG1 ILE X 583      49.292  61.209  73.237  0.00  0.00
ATOM   3631  CG2 ILE X 583      48.198  61.619  75.498  0.00  0.00
ATOM   3632  CD  ILE X 583      50.468  62.169  73.045  0.00  0.00
ATOM   3633  C   ILE X 583      50.226  59.859  76.825  0.00  0.00
ATOM   3634  O   ILE X 583      50.794  60.524  77.690  0.00  0.00
ATOM   3635  N   GLU X 584      49.568  58.752  77.159  0.00  0.00
ATOM   3636  H   GLU X 584      49.116  58.154  76.499  0.00  0.00
ATOM   3637  CA  GLU X 584      49.477  58.347  78.569  0.00  0.00
ATOM   3638  CB  GLU X 584      48.744  57.008  78.683  0.00  0.00
ATOM   3639  CG  GLU X 584      48.474  56.843  80.180  0.00  0.00
ATOM   3640  CD  GLU X 584      48.099  55.435  80.652  0.00  0.00
ATOM   3641  OE1 GLU X 584      48.958  54.534  80.742  0.00  0.00
ATOM   3642  OE2 GLU X 584      46.918  55.078  80.859  0.00  0.00
ATOM   3643  C   GLU X 584      50.790  58.373  79.357  0.00  0.00
ATOM   3644  O   GLU X 584      50.793  59.003  80.413  0.00  0.00
ATOM   3645  N   THR X 585      51.799  57.695  78.817  0.00  0.00
ATOM   3646  H   THR X 585      51.726  57.163  77.973  0.00  0.00
ATOM   3647  CA  THR X 585      53.114  57.703  79.472  0.00  0.00
ATOM   3648  CB  THR X 585      54.172  56.773  78.872  0.00  0.00
ATOM   3649  OG1 THR X 585      54.509  57.267  77.574  0.00  0.00
ATOM   3650  HG1 THR X 585      55.149  56.624  77.150  0.00  0.00
ATOM   3651  CG2 THR X 585      53.702  55.319  78.921  0.00  0.00
ATOM   3652  C   THR X 585      53.760  59.045  79.828  0.00  0.00
ATOM   3653  O   THR X 585      54.073  59.234  81.003  0.00  0.00
ATOM   3654  N   ILE X 586      53.701  59.973  78.876  0.00  0.00
ATOM   3655  H   ILE X 586      53.268  59.807  77.991  0.00  0.00
ATOM   3656  CA  ILE X 586      54.264  61.321  79.033  0.00  0.00
ATOM   3657  CB  ILE X 586      54.116  62.016  77.678  0.00  0.00
ATOM   3658  CG1 ILE X 586      55.011  61.441  76.579  0.00  0.00
ATOM   3659  CG2 ILE X 586      54.474  63.496  77.825  0.00  0.00
ATOM   3660  CD  ILE X 586      54.463  61.778  75.192  0.00  0.00
ATOM   3661  C   ILE X 586      53.478  62.006  80.152  0.00  0.00
ATOM   3662  O   ILE X 586      53.931  62.340  81.246  0.00  0.00
ATOM   3663  N   VAL X 587      52.175  62.148  79.923  0.00  0.00
ATOM   3664  H   VAL X 587      51.708  61.743  79.138  0.00  0.00
ATOM   3665  CA  VAL X 587      51.325  62.930  80.832  0.00  0.00
ATOM   3666  CB  VAL X 587      49.931  62.956  80.202  0.00  0.00
ATOM   3667  CG1 VAL X 587      49.005  63.806  81.075  0.00  0.00
ATOM   3668  CG2 VAL X 587      49.884  63.372  78.730  0.00  0.00
ATOM   3669  C   VAL X 587      51.297  62.288  82.220  0.00  0.00
ATOM   3670  O   VAL X 587      51.843  62.904  83.136  0.00  0.00
ATOM   3671  N   THR X 588      50.949  61.009  82.333  0.00  0.00
ATOM   3672  H   THR X 588      50.683  60.459  81.542  0.00  0.00
ATOM   3673  CA  THR X 588      50.916  60.275  83.607  0.00  0.00
ATOM   3674  CB  THR X 588      50.474  58.812  83.686  0.00  0.00
ATOM   3675  OG1 THR X 588      51.257  57.989  82.818  0.00  0.00
ATOM   3676  HG1 THR X 588      51.238  58.395  81.904  0.00  0.00
ATOM   3677  CG2 THR X 588      48.959  58.653  83.548  0.00  0.00
ATOM   3678  C   THR X 588      52.190  60.277  84.456  0.00  0.00
ATOM   3679  O   THR X 588      52.167  60.508  85.663  0.00  0.00
ATOM   3680  N   SER X 589      53.345  60.043  83.839  0.00  0.00
ATOM   3681  H   SER X 589      53.374  59.660  82.915  0.00  0.00
ATOM   3682  CA  SER X 589      54.686  60.297  84.386  0.00  0.00
ATOM   3683  CB  SER X 589      55.837  59.785  83.516  0.00  0.00
ATOM   3684  OG  SER X 589      55.961  58.423  83.933  0.00  0.00
ATOM   3685  HG  SER X 589      55.877  58.392  84.929  0.00  0.00
ATOM   3686  C   SER X 589      54.903  61.733  84.867  0.00  0.00
ATOM   3687  O   SER X 589      54.555  61.930  86.031  0.00  0.00
ATOM   3688  N   ILE X 590      55.004  62.697  83.957  0.00  0.00
ATOM   3689  H   ILE X 590      54.843  62.563  82.979  0.00  0.00
ATOM   3690  CA  ILE X 590      55.376  64.055  84.381  0.00  0.00
ATOM   3691  CB  ILE X 590      55.591  64.863  83.101  0.00  0.00
ATOM   3692  CG1 ILE X 590      56.731  64.236  82.295  0.00  0.00
ATOM   3693  CG2 ILE X 590      56.009  66.278  83.506  0.00  0.00
ATOM   3694  CD  ILE X 590      56.650  64.599  80.811  0.00  0.00
ATOM   3695  C   ILE X 590      54.437  64.690  85.409  0.00  0.00
ATOM   3696  O   ILE X 590      54.875  65.486  86.239  0.00  0.00
ATOM   3697  N   SER X 591      53.144  64.448  85.217  0.00  0.00
ATOM   3698  H   SER X 591      52.792  63.857  84.492  0.00  0.00
ATOM   3699  CA  SER X 591      52.132  65.059  86.092  0.00  0.00
ATOM   3700  CB  SER X 591      50.702  64.858  85.588  0.00  0.00
ATOM   3701  OG  SER X 591      50.580  63.434  85.648  0.00  0.00
ATOM   3702  HG  SER X 591      50.880  63.057  84.772  0.00  0.00
ATOM   3703  C   SER X 591      52.158  64.621  87.557  0.00  0.00
ATOM   3704  O   SER X 591      51.904  65.439  88.440  0.00  0.00
ATOM   3705  N   ASP X 592      52.526  63.362  87.774  0.00  0.00
ATOM   3706  H   ASP X 592      52.600  62.703  87.023  0.00  0.00
ATOM   3707  CA  ASP X 592      52.862  62.773  89.079  0.00  0.00
ATOM   3708  CB  ASP X 592      52.840  61.254  88.895  0.00  0.00
ATOM   3709  CG  ASP X 592      53.021  60.376  90.134  0.00  0.00
ATOM   3710  OD1 ASP X 592      52.675  60.775  91.267  0.00  0.00
ATOM   3711  OD2 ASP X 592      53.554  59.262  89.944  0.00  0.00
ATOM   3712  C   ASP X 592      54.257  63.175  89.563  0.00  0.00
ATOM   3713  O   ASP X 592      54.387  63.672  90.679  0.00  0.00
ATOM   3714  N   GLU X 593      55.282  63.056  88.722  0.00  0.00
ATOM   3715  H   GLU X 593      55.170  62.775  87.768  0.00  0.00
ATOM   3716  CA  GLU X 593      56.668  63.331  89.124  0.00  0.00
ATOM   3717  CB  GLU X 593      57.627  63.011  87.976  0.00  0.00
ATOM   3718  CG  GLU X 593      58.638  61.956  88.427  0.00  0.00
ATOM   3719  CD  GLU X 593      57.961  60.668  88.899  0.00  0.00
ATOM   3720  OE1 GLU X 593      57.682  59.781  88.063  0.00  0.00
ATOM   3721  OE2 GLU X 593      58.015  60.415  90.121  0.00  0.00
ATOM   3722  C   GLU X 593      56.968  64.786  89.495  0.00  0.00
ATOM   3723  O   GLU X 593      57.764  65.086  90.382  0.00  0.00
ATOM   3724  N   PHE X 594      56.264  65.709  88.847  0.00  0.00
ATOM   3725  H   PHE X 594      55.767  65.511  88.002  0.00  0.00
ATOM   3726  CA  PHE X 594      56.146  67.103  89.299  0.00  0.00
ATOM   3727  CB  PHE X 594      56.435  68.162  88.232  0.00  0.00
ATOM   3728  CG  PHE X 594      57.835  68.104  87.617  0.00  0.00
ATOM   3729  CD1 PHE X 594      57.930  67.704  86.289  0.00  0.00
ATOM   3730  HD1 PHE X 594      57.061  67.702  85.632  0.00  0.00
ATOM   3731  CD2 PHE X 594      58.988  68.271  88.376  0.00  0.00
ATOM   3732  HD2 PHE X 594      58.907  68.742  89.355  0.00  0.00
ATOM   3733  CE1 PHE X 594      59.184  67.308  85.840  0.00  0.00
ATOM   3734  HE1 PHE X 594      59.271  66.880  84.841  0.00  0.00
ATOM   3735  CE2 PHE X 594      60.239  67.858  87.934  0.00  0.00
ATOM   3736  HE2 PHE X 594      61.109  67.866  88.592  0.00  0.00
ATOM   3737  CZ  PHE X 594      60.332  67.436  86.613  0.00  0.00
ATOM   3738  HZ  PHE X 594      61.306  67.205  86.183  0.00  0.00
ATOM   3739  C   PHE X 594      54.844  67.390  90.051  0.00  0.00
ATOM   3740  O   PHE X 594      53.794  67.600  89.445  0.00  0.00
ATOM   3741  N   PRO X 595      55.020  67.328  91.369  0.00  0.00
ATOM   3742  CA  PRO X 595      53.905  67.173  92.314  0.00  0.00
ATOM   3743  CB  PRO X 595      54.540  67.236  93.704  0.00  0.00
ATOM   3744  CG  PRO X 595      55.939  66.641  93.529  0.00  0.00
ATOM   3745  CD  PRO X 595      56.265  67.201  92.141  0.00  0.00
ATOM   3746  C   PRO X 595      52.655  68.056  92.280  0.00  0.00
ATOM   3747  O   PRO X 595      51.488  67.708  92.454  0.00  0.00
ATOM   3748  N   LYSHX 596      52.859  69.284  91.808  0.00  0.00
ATOM   3749  H   LYSHX 596      53.773  69.620  91.581  0.00  0.00
ATOM   3750  CA  LYSHX 596      51.795  70.270  91.569  0.00  0.00
ATOM   3751  CB  LYSHX 596      52.077  71.773  91.558  0.00  0.00
ATOM   3752  CG  LYSHX 596      52.048  72.374  92.965  0.00  0.00
ATOM   3753  CD  LYSHX 596      50.647  72.634  93.518  0.00  0.00
ATOM   3754  CE  LYSHX 596      50.776  72.965  95.007  0.00  0.00
ATOM   3755 MNZ1 LYSHX 596      48.989  73.554  95.058  0.00  0.00
ATOM   3756 MNZ2 LYSHX 596      49.564  73.034  96.445  0.00  0.00
ATOM   3757  NZ  LYSHX 596      49.485  73.248  95.648  0.00  0.00
ATOM   3758  HZ1 LYSHX 596      48.851  73.621  94.971  0.00  0.00
ATOM   3759  HZ2 LYSHX 596      49.108  72.404  96.027  0.00  0.00
ATOM   3760  HZ3 LYSHX 596      49.617  73.914  96.383  0.00  0.00
ATOM   3761  C   LYSHX 596      50.836  69.930  90.426  0.00  0.00
ATOM   3762  O   LYSHX 596      49.651  70.237  90.547  0.00  0.00
ATOM   3763  N   LEU X 598      51.264  69.175  89.419  0.00  0.00
ATOM   3764  H   LEU X 598      52.182  68.777  89.381  0.00  0.00
ATOM   3765  CA  LEU X 598      50.396  68.871  88.273  0.00  0.00
ATOM   3766  CB  LEU X 598      51.167  68.552  86.990  0.00  0.00
ATOM   3767  CG  LEU X 598      52.174  69.659  86.667  0.00  0.00
ATOM   3768  CD1 LEU X 598      53.185  69.114  85.657  0.00  0.00
ATOM   3769  CD2 LEU X 598      51.526  70.927  86.110  0.00  0.00
ATOM   3770  C   LEU X 598      49.165  67.984  88.474  0.00  0.00
ATOM   3771  O   LEU X 598      48.137  68.269  87.862  0.00  0.00
ATOM   3772  N   ARG X 599      49.286  67.287  89.601  0.00  0.00
ATOM   3773  H   ARG X 599      50.110  67.365  90.163  0.00  0.00
ATOM   3774  CA  ARG X 599      48.316  66.348  90.181  0.00  0.00
ATOM   3775  CB  ARG X 599      48.721  65.697  91.505  0.00  0.00
ATOM   3776  CG  ARG X 599      49.971  64.816  91.540  0.00  0.00
ATOM   3777  CD  ARG X 599      50.302  63.986  92.782  0.00  0.00
ATOM   3778  NE  ARG X 599      51.609  63.316  92.855  0.00  0.00
ATOM   3779  HE  ARG X 599      51.922  62.972  91.970  0.00  0.00
ATOM   3780  CZ  ARG X 599      52.402  63.114  93.915  0.00  0.00
ATOM   3781  NH1 ARG X 599      51.890  63.168  95.153  0.00  0.00
ATOM   3782 HH11 ARG X 599      50.916  63.357  95.283  0.00  0.00
ATOM   3783 HH12 ARG X 599      52.480  63.018  95.945  0.00  0.00
ATOM   3784  NH2 ARG X 599      53.690  62.830  93.679  0.00  0.00
ATOM   3785 HH21 ARG X 599      54.025  62.775  92.738  0.00  0.00
ATOM   3786 HH22 ARG X 599      54.315  62.673  94.443  0.00  0.00
ATOM   3787  C   ARG X 599      46.938  66.974  90.406  0.00  0.00
ATOM   3788  O   ARG X 599      45.887  66.367  90.209  0.00  0.00
ATOM   3789  N   THR X 600      46.904  68.202  90.919  0.00  0.00
ATOM   3790  H   THR X 600      47.736  68.628  91.277  0.00  0.00
ATOM   3791  CA  THR X 600      45.740  69.089  91.045  0.00  0.00
ATOM   3792  CB  THR X 600      45.551  69.880  92.342  0.00  0.00
ATOM   3793  OG1 THR X 600      46.726  70.671  92.534  0.00  0.00
ATOM   3794  HG1 THR X 600      47.432  70.091  92.940  0.00  0.00
ATOM   3795  CG2 THR X 600      45.328  69.017  93.585  0.00  0.00
ATOM   3796  C   THR X 600      45.607  70.105  89.908  0.00  0.00
ATOM   3797  O   THR X 600      44.497  70.110  89.378  0.00  0.00
ATOM   3798  N   HISBX 601      46.667  70.632  89.300  0.00  0.00
ATOM   3799  H   HISBX 601      47.603  70.454  89.599  0.00  0.00
ATOM   3800  CA  HISBX 601      46.559  71.521  88.133  0.00  0.00
ATOM   3801  CB  HISBX 601      47.802  72.376  87.882  0.00  0.00
ATOM   3802  CG  HISBX 601      48.112  73.546  88.817  0.00  0.00
ATOM   3803  ND1 HISBX 601      47.947  73.691  90.129  0.00  0.00
ATOM   3804  CD2 HISBX 601      48.781  74.611  88.387  0.00  0.00
ATOM   3805  HD2 HISBX 601      49.012  74.838  87.347  0.00  0.00
ATOM   3806  CE1 HISBX 601      48.591  74.790  90.517  0.00  0.00
ATOM   3807  HE1 HISBX 601      48.669  75.160  91.540  0.00  0.00
ATOM   3808  NE2 HISBX 601      49.122  75.354  89.437  0.00  0.00
ATOM   3809  HE2 HISBX 601      49.676  76.185  89.417  0.00  0.00
ATOM   3810  C   HISBX 601      46.140  70.957  86.773  0.00  0.00
ATOM   3811  O   HISBX 601      46.162  71.741  85.826  0.00  0.00
ATOM   3812  N   LYSHX 602      45.555  69.765  86.847  0.00  0.00
ATOM   3813  H   LYSHX 602      45.377  69.316  87.723  0.00  0.00
ATOM   3814  CA  LYSHX 602      45.110  68.982  85.684  0.00  0.00
ATOM   3815  CB  LYSHX 602      44.483  67.656  86.122  0.00  0.00
ATOM   3816  CG  LYSHX 602      45.543  66.634  86.534  0.00  0.00
ATOM   3817  CD  LYSHX 602      44.849  65.296  86.797  0.00  0.00
ATOM   3818  CE  LYSHX 602      45.764  64.312  87.528  0.00  0.00
ATOM   3819 MNZ1 LYSHX 602      44.475  63.589  88.695  0.00  0.00
ATOM   3820 MNZ2 LYSHX 602      45.374  62.517  87.945  0.00  0.00
ATOM   3821  NZ  LYSHX 602      45.041  63.229  88.210  0.00  0.00
ATOM   3822  HZ1 LYSHX 602      44.344  63.618  88.811  0.00  0.00
ATOM   3823  HZ2 LYSHX 602      44.604  62.639  87.530  0.00  0.00
ATOM   3824  HZ3 LYSHX 602      45.684  62.689  88.753  0.00  0.00
ATOM   3825  C   LYSHX 602      44.251  69.594  84.576  0.00  0.00
ATOM   3826  O   LYSHX 602      44.548  69.388  83.401  0.00  0.00
ATOM   3827  N   PRO X 603      43.348  70.512  84.914  0.00  0.00
ATOM   3828  CA  PRO X 603      42.526  71.137  83.868  0.00  0.00
ATOM   3829  CB  PRO X 603      41.660  72.125  84.653  0.00  0.00
ATOM   3830  CG  PRO X 603      41.358  71.481  86.007  0.00  0.00
ATOM   3831  CD  PRO X 603      42.722  70.817  86.208  0.00  0.00
ATOM   3832  C   PRO X 603      43.352  71.964  82.880  0.00  0.00
ATOM   3833  O   PRO X 603      43.208  71.826  81.666  0.00  0.00
ATOM   3834  N   VAL X 604      44.306  72.721  83.413  0.00  0.00
ATOM   3835  H   VAL X 604      44.423  72.854  84.398  0.00  0.00
ATOM   3836  CA  VAL X 604      45.271  73.422  82.553  0.00  0.00
ATOM   3837  CB  VAL X 604      45.945  74.619  83.224  0.00  0.00
ATOM   3838  CG1 VAL X 604      44.978  75.770  83.510  0.00  0.00
ATOM   3839  CG2 VAL X 604      46.783  74.350  84.475  0.00  0.00
ATOM   3840  C   VAL X 604      46.316  72.505  81.914  0.00  0.00
ATOM   3841  O   VAL X 604      46.599  72.608  80.721  0.00  0.00
ATOM   3842  N   PHE X 605      46.839  71.511  82.627  0.00  0.00
ATOM   3843  H   PHE X 605      46.598  71.376  83.587  0.00  0.00
ATOM   3844  CA  PHE X 605      47.801  70.512  82.139  0.00  0.00
ATOM   3845  CB  PHE X 605      48.383  69.780  83.349  0.00  0.00
ATOM   3846  CG  PHE X 605      49.598  68.915  83.012  0.00  0.00
ATOM   3847  CD1 PHE X 605      49.658  67.528  82.928  0.00  0.00
ATOM   3848  HD1 PHE X 605      48.781  66.940  83.202  0.00  0.00
ATOM   3849  CD2 PHE X 605      50.721  69.661  82.673  0.00  0.00
ATOM   3850  HD2 PHE X 605      50.669  70.749  82.708  0.00  0.00
ATOM   3851  CE1 PHE X 605      50.809  66.875  82.505  0.00  0.00
ATOM   3852  HE1 PHE X 605      50.832  65.793  82.373  0.00  0.00
ATOM   3853  CE2 PHE X 605      51.908  69.047  82.292  0.00  0.00
ATOM   3854  HE2 PHE X 605      52.789  69.633  82.027  0.00  0.00
ATOM   3855  CZ  PHE X 605      51.931  67.658  82.258  0.00  0.00
ATOM   3856  HZ  PHE X 605      52.871  67.159  82.027  0.00  0.00
ATOM   3857  C   PHE X 605      47.272  69.646  80.992  0.00  0.00
ATOM   3858  O   PHE X 605      47.881  69.565  79.927  0.00  0.00
ATOM   3859  N   THR X 606      46.063  69.094  81.061  0.00  0.00
ATOM   3860  H   THR X 606      45.515  69.139  81.897  0.00  0.00
ATOM   3861  CA  THR X 606      45.390  68.373  79.971  0.00  0.00
ATOM   3862  CB  THR X 606      44.057  67.793  80.450  0.00  0.00
ATOM   3863  OG1 THR X 606      43.265  68.867  80.964  0.00  0.00
ATOM   3864  HG1 THR X 606      42.551  68.478  81.548  0.00  0.00
ATOM   3865  CG2 THR X 606      44.151  66.716  81.532  0.00  0.00
ATOM   3866  C   THR X 606      45.152  69.200  78.706  0.00  0.00
ATOM   3867  O   THR X 606      45.544  68.830  77.601  0.00  0.00
ATOM   3868  N   LEU X 607      44.699  70.439  78.882  0.00  0.00
ATOM   3869  H   LEU X 607      44.473  70.760  79.801  0.00  0.00
ATOM   3870  CA  LEU X 607      44.453  71.497  77.892  0.00  0.00
ATOM   3871  CB  LEU X 607      43.850  72.623  78.734  0.00  0.00
ATOM   3872  CG  LEU X 607      43.313  73.755  77.856  0.00  0.00
ATOM   3873  CD1 LEU X 607      42.034  73.334  77.131  0.00  0.00
ATOM   3874  CD2 LEU X 607      43.248  74.972  78.782  0.00  0.00
ATOM   3875  C   LEU X 607      45.776  71.798  77.184  0.00  0.00
ATOM   3876  O   LEU X 607      46.047  71.537  76.013  0.00  0.00
ATOM   3877  N   GLY X 608      46.763  72.202  77.980  0.00  0.00
ATOM   3878  H   GLY X 608      46.600  72.309  78.961  0.00  0.00
ATOM   3879  CA  GLY X 608      48.154  72.548  77.653  0.00  0.00
ATOM   3880  C   GLY X 608      48.987  71.523  76.880  0.00  0.00
ATOM   3881  O   GLY X 608      49.832  71.911  76.075  0.00  0.00
ATOM   3882  N   CYSHX 609      48.755  70.276  77.281  0.00  0.00
ATOM   3883  H   CYSHX 609      48.289  70.107  78.149  0.00  0.00
ATOM   3884  CA  CYSHX 609      49.092  69.011  76.613  0.00  0.00
ATOM   3885  CB  CYSHX 609      48.879  67.762  77.470  0.00  0.00
ATOM   3886  SG  CYSHX 609      50.015  67.420  78.863  0.00  0.00
ATOM   3887  HG  CYSHX 609      49.234  68.399  79.317  0.00  0.00
ATOM   3888  C   CYSHX 609      48.402  68.914  75.250  0.00  0.00
ATOM   3889  O   CYSHX 609      49.065  69.183  74.251  0.00  0.00
ATOM   3890  N   CYSHX 610      47.074  68.845  75.211  0.00  0.00
ATOM   3891  H   CYSHX 610      46.463  68.935  75.997  0.00  0.00
ATOM   3892  CA  CYSHX 610      46.484  68.615  73.884  0.00  0.00
ATOM   3893  CB  CYSHX 610      45.025  68.173  74.014  0.00  0.00
ATOM   3894  SG  CYSHX 610      43.828  69.454  74.538  0.00  0.00
ATOM   3895  HG  CYSHX 610      43.102  68.617  73.802  0.00  0.00
ATOM   3896  C   CYSHX 610      46.688  69.764  72.894  0.00  0.00
ATOM   3897  O   CYSHX 610      47.132  69.483  71.780  0.00  0.00
ATOM   3898  N   ILE X 611      46.633  71.002  73.375  0.00  0.00
ATOM   3899  H   ILE X 611      46.345  71.232  74.305  0.00  0.00
ATOM   3900  CA  ILE X 611      47.012  72.121  72.502  0.00  0.00
ATOM   3901  CB  ILE X 611      46.667  73.494  73.086  0.00  0.00
ATOM   3902  CG1 ILE X 611      45.402  73.556  73.944  0.00  0.00
ATOM   3903  CG2 ILE X 611      46.563  74.429  71.880  0.00  0.00
ATOM   3904  CD  ILE X 611      45.055  74.931  74.517  0.00  0.00
ATOM   3905  C   ILE X 611      48.445  72.151  71.965  0.00  0.00
ATOM   3906  O   ILE X 611      48.595  72.284  70.752  0.00  0.00
ATOM   3907  N   CYSHX 612      49.432  71.799  72.784  0.00  0.00
ATOM   3908  H   CYSHX 612      49.299  71.671  73.767  0.00  0.00
ATOM   3909  CA  CYSHX 612      50.809  71.566  72.322  0.00  0.00
ATOM   3910  CB  CYSHX 612      51.811  71.285  73.444  0.00  0.00
ATOM   3911  SG  CYSHX 612      52.233  72.742  74.467  0.00  0.00
ATOM   3912  HG  CYSHX 612      51.161  72.230  75.064  0.00  0.00
ATOM   3913  C   CYSHX 612      50.966  70.449  71.288  0.00  0.00
ATOM   3914  O   CYSHX 612      51.670  70.607  70.291  0.00  0.00
ATOM   3915  N   PHE X 613      50.358  69.292  71.534  0.00  0.00
ATOM   3916  H   PHE X 613      49.798  69.118  72.344  0.00  0.00
ATOM   3917  CA  PHE X 613      50.489  68.177  70.586  0.00  0.00
ATOM   3918  CB  PHE X 613      50.118  66.827  71.203  0.00  0.00
ATOM   3919  CG  PHE X 613      51.197  66.236  72.114  0.00  0.00
ATOM   3920  CD1 PHE X 613      52.186  65.488  71.486  0.00  0.00
ATOM   3921  HD1 PHE X 613      52.235  65.410  70.400  0.00  0.00
ATOM   3922  CD2 PHE X 613      51.050  66.350  73.492  0.00  0.00
ATOM   3923  HD2 PHE X 613      50.324  67.034  73.930  0.00  0.00
ATOM   3924  CE1 PHE X 613      53.110  64.843  72.300  0.00  0.00
ATOM   3925  HE1 PHE X 613      53.984  64.350  71.874  0.00  0.00
ATOM   3926  CE2 PHE X 613      51.867  65.557  74.289  0.00  0.00
ATOM   3927  HE2 PHE X 613      51.709  65.494  75.365  0.00  0.00
ATOM   3928  CZ  PHE X 613      52.890  64.844  73.673  0.00  0.00
ATOM   3929  HZ  PHE X 613      53.556  64.254  74.301  0.00  0.00
ATOM   3930  C   PHE X 613      49.668  68.389  69.311  0.00  0.00
ATOM   3931  O   PHE X 613      50.225  68.100  68.254  0.00  0.00
ATOM   3932  N   PHE X 614      48.473  68.968  69.390  0.00  0.00
ATOM   3933  H   PHE X 614      47.979  69.036  70.258  0.00  0.00
ATOM   3934  CA  PHE X 614      47.739  69.563  68.264  0.00  0.00
ATOM   3935  CB  PHE X 614      46.464  70.235  68.777  0.00  0.00
ATOM   3936  CG  PHE X 614      45.527  70.885  67.756  0.00  0.00
ATOM   3937  CD1 PHE X 614      44.584  70.160  67.037  0.00  0.00
ATOM   3938  HD1 PHE X 614      44.404  69.108  67.262  0.00  0.00
ATOM   3939  CD2 PHE X 614      45.756  72.229  67.485  0.00  0.00
ATOM   3940  HD2 PHE X 614      46.483  72.784  68.079  0.00  0.00
ATOM   3941  CE1 PHE X 614      43.874  70.798  66.026  0.00  0.00
ATOM   3942  HE1 PHE X 614      43.136  70.246  65.443  0.00  0.00
ATOM   3943  CE2 PHE X 614      45.063  72.868  66.465  0.00  0.00
ATOM   3944  HE2 PHE X 614      45.260  73.913  66.223  0.00  0.00
ATOM   3945  CZ  PHE X 614      44.110  72.141  65.761  0.00  0.00
ATOM   3946  HZ  PHE X 614      43.534  72.637  64.980  0.00  0.00
ATOM   3947  C   PHE X 614      48.602  70.602  67.546  0.00  0.00
ATOM   3948  O   PHE X 614      48.836  70.583  66.339  0.00  0.00
ATOM   3949  N   ILE X 615      49.188  71.590  68.218  0.00  0.00
ATOM   3950  H   ILE X 615      48.992  71.786  69.179  0.00  0.00
ATOM   3951  CA  ILE X 615      50.179  72.476  67.591  0.00  0.00
ATOM   3952  CB  ILE X 615      50.565  73.686  68.446  0.00  0.00
ATOM   3953  CG1 ILE X 615      49.460  74.711  68.709  0.00  0.00
ATOM   3954  CG2 ILE X 615      51.628  74.482  67.689  0.00  0.00
ATOM   3955  CD  ILE X 615      49.645  75.613  69.931  0.00  0.00
ATOM   3956  C   ILE X 615      51.316  71.793  66.827  0.00  0.00
ATOM   3957  O   ILE X 615      51.364  71.869  65.599  0.00  0.00
ATOM   3958  N   MET X 616      51.981  70.873  67.521  0.00  0.00
ATOM   3959  H   MET X 616      51.833  70.763  68.504  0.00  0.00
ATOM   3960  CA  MET X 616      52.979  69.927  67.001  0.00  0.00
ATOM   3961  CB  MET X 616      53.241  68.925  68.127  0.00  0.00
ATOM   3962  CG  MET X 616      54.662  68.394  67.928  0.00  0.00
ATOM   3963  SD  MET X 616      55.073  67.185  69.239  0.00  0.00
ATOM   3964  CE  MET X 616      55.122  68.366  70.570  0.00  0.00
ATOM   3965  C   MET X 616      52.626  69.110  65.757  0.00  0.00
ATOM   3966  O   MET X 616      53.496  68.762  64.958  0.00  0.00
ATOM   3967  N   GLY X 617      51.337  68.990  65.454  0.00  0.00
ATOM   3968  H   GLY X 617      50.627  69.242  66.109  0.00  0.00
ATOM   3969  CA  GLY X 617      50.777  68.500  64.185  0.00  0.00
ATOM   3970  C   GLY X 617      50.846  69.399  62.950  0.00  0.00
ATOM   3971  O   GLY X 617      51.139  68.983  61.830  0.00  0.00
ATOM   3972  N   PHE X 618      51.024  70.703  63.147  0.00  0.00
ATOM   3973  H   PHE X 618      51.160  71.089  64.060  0.00  0.00
ATOM   3974  CA  PHE X 618      51.036  71.704  62.071  0.00  0.00
ATOM   3975  CB  PHE X 618      50.770  73.089  62.666  0.00  0.00
ATOM   3976  CG  PHE X 618      49.320  73.546  62.839  0.00  0.00
ATOM   3977  CD1 PHE X 618      48.397  72.821  63.584  0.00  0.00
ATOM   3978  HD1 PHE X 618      48.734  71.975  64.184  0.00  0.00
ATOM   3979  CD2 PHE X 618      48.829  74.579  62.048  0.00  0.00
ATOM   3980  HD2 PHE X 618      49.527  75.095  61.390  0.00  0.00
ATOM   3981  CE1 PHE X 618      47.050  73.163  63.572  0.00  0.00
ATOM   3982  HE1 PHE X 618      46.319  72.539  64.087  0.00  0.00
ATOM   3983  CE2 PHE X 618      47.503  74.994  62.047  0.00  0.00
ATOM   3984  HE2 PHE X 618      47.156  75.809  61.413  0.00  0.00
ATOM   3985  CZ  PHE X 618      46.643  74.309  62.898  0.00  0.00
ATOM   3986  HZ  PHE X 618      45.627  74.678  63.040  0.00  0.00
ATOM   3987  C   PHE X 618      52.040  71.620  60.918  0.00  0.00
ATOM   3988  O   PHE X 618      51.673  71.994  59.804  0.00  0.00
ATOM   3989  N   PRO X 619      53.196  70.966  61.002  0.00  0.00
ATOM   3990  CA  PRO X 619      53.939  70.538  59.808  0.00  0.00
ATOM   3991  CB  PRO X 619      55.283  70.136  60.422  0.00  0.00
ATOM   3992  CG  PRO X 619      55.070  69.809  61.901  0.00  0.00
ATOM   3993  CD  PRO X 619      53.939  70.777  62.256  0.00  0.00
ATOM   3994  C   PRO X 619      53.256  69.601  58.811  0.00  0.00
ATOM   3995  O   PRO X 619      53.238  69.940  57.629  0.00  0.00
ATOM   3996  N   MET X 620      52.703  68.499  59.311  0.00  0.00
ATOM   3997  H   MET X 620      52.739  68.317  60.293  0.00  0.00
ATOM   3998  CA  MET X 620      51.992  67.427  58.598  0.00  0.00
ATOM   3999  CB  MET X 620      52.102  66.112  59.373  0.00  0.00
ATOM   4000  CG  MET X 620      53.496  65.618  59.768  0.00  0.00
ATOM   4001  SD  MET X 620      54.414  66.611  60.999  0.00  0.00
ATOM   4002  CE  MET X 620      53.571  66.227  62.519  0.00  0.00
ATOM   4003  C   MET X 620      50.629  67.579  57.921  0.00  0.00
ATOM   4004  O   MET X 620      50.475  67.016  56.837  0.00  0.00
ATOM   4005  N   ILE X 621      49.846  68.581  58.309  0.00  0.00
ATOM   4006  H   ILE X 621      50.092  69.171  59.079  0.00  0.00
ATOM   4007  CA  ILE X 621      48.565  68.951  57.691  0.00  0.00
ATOM   4008  CB  ILE X 621      47.592  69.506  58.734  0.00  0.00
ATOM   4009  CG1 ILE X 621      48.126  70.759  59.432  0.00  0.00
ATOM   4010  CG2 ILE X 621      47.269  68.458  59.800  0.00  0.00
ATOM   4011  CD  ILE X 621      47.109  71.706  60.070  0.00  0.00
ATOM   4012  C   ILE X 621      48.664  69.852  56.457  0.00  0.00
ATOM   4013  O   ILE X 621      47.668  70.487  56.111  0.00  0.00
ATOM   4014  N   THR X 622      49.736  69.738  55.679  0.00  0.00
ATOM   4015  H   THR X 622      50.328  68.931  55.699  0.00  0.00
ATOM   4016  CA  THR X 622      50.160  70.770  54.722  0.00  0.00
ATOM   4017  CB  THR X 622      51.378  71.588  55.152  0.00  0.00
ATOM   4018  OG1 THR X 622      52.577  70.810  55.089  0.00  0.00
ATOM   4019  HG1 THR X 622      52.816  70.527  56.018  0.00  0.00
ATOM   4020  CG2 THR X 622      51.157  72.516  56.349  0.00  0.00
ATOM   4021  C   THR X 622      50.559  70.082  53.414  0.00  0.00
ATOM   4022  O   THR X 622      50.694  68.859  53.437  0.00  0.00
ATOM   4023  N   GLN X 623      50.744  70.875  52.362  0.00  0.00
ATOM   4024  H   GLN X 623      50.566  71.859  52.398  0.00  0.00
ATOM   4025  CA  GLN X 623      51.224  70.403  51.056  0.00  0.00
ATOM   4026  CB  GLN X 623      51.195  71.641  50.157  0.00  0.00
ATOM   4027  CG  GLN X 623      49.915  72.337  49.688  0.00  0.00
ATOM   4028  CD  GLN X 623      50.318  73.499  48.776  0.00  0.00
ATOM   4029  OE1 GLN X 623      49.952  74.621  49.122  0.00  0.00
ATOM   4030  NE2 GLN X 623      50.557  73.279  47.485  0.00  0.00
ATOM   4031 HE21 GLN X 623      50.472  72.357  47.111  0.00  0.00
ATOM   4032 HE22 GLN X 623      50.820  74.039  46.891  0.00  0.00
ATOM   4033  C   GLN X 623      52.608  69.751  51.082  0.00  0.00
ATOM   4034  O   GLN X 623      53.003  69.011  50.182  0.00  0.00
ATOM   4035  N   GLY X 624      53.385  70.176  52.075  0.00  0.00
ATOM   4036  H   GLY X 624      53.085  70.901  52.696  0.00  0.00
ATOM   4037  CA  GLY X 624      54.730  69.678  52.396  0.00  0.00
ATOM   4038  C   GLY X 624      54.939  68.573  53.433  0.00  0.00
ATOM   4039  O   GLY X 624      55.769  67.678  53.275  0.00  0.00
ATOM   4040  N   GLY X 625      53.886  68.374  54.221  0.00  0.00
ATOM   4041  H   GLY X 625      53.087  68.970  54.139  0.00  0.00
ATOM   4042  CA  GLY X 625      53.662  67.368  55.271  0.00  0.00
ATOM   4043  C   GLY X 625      54.411  66.035  55.276  0.00  0.00
ATOM   4044  O   GLY X 625      54.949  65.685  56.327  0.00  0.00
ATOM   4045  N   ILE X 626      54.304  65.314  54.164  0.00  0.00
ATOM   4046  H   ILE X 626      53.592  65.512  53.491  0.00  0.00
ATOM   4047  CA  ILE X 626      55.146  64.181  53.751  0.00  0.00
ATOM   4048  CB  ILE X 626      54.823  63.628  52.361  0.00  0.00
ATOM   4049  CG1 ILE X 626      54.993  64.614  51.203  0.00  0.00
ATOM   4050  CG2 ILE X 626      53.426  63.009  52.392  0.00  0.00
ATOM   4051  CD  ILE X 626      55.455  63.836  49.968  0.00  0.00
ATOM   4052  C   ILE X 626      56.656  64.239  53.993  0.00  0.00
ATOM   4053  O   ILE X 626      57.217  63.218  54.388  0.00  0.00
ATOM   4054  N   TYR X 627      57.303  65.400  53.925  0.00  0.00
ATOM   4055  H   TYR X 627      56.851  66.254  53.668  0.00  0.00
ATOM   4056  CA  TYR X 627      58.739  65.538  54.215  0.00  0.00
ATOM   4057  CB  TYR X 627      59.291  66.916  53.850  0.00  0.00
ATOM   4058  CG  TYR X 627      59.337  67.174  52.343  0.00  0.00
ATOM   4059  CD1 TYR X 627      60.049  66.343  51.485  0.00  0.00
ATOM   4060  HD1 TYR X 627      60.840  65.730  51.917  0.00  0.00
ATOM   4061  CD2 TYR X 627      58.462  68.099  51.783  0.00  0.00
ATOM   4062  HD2 TYR X 627      57.949  68.845  52.390  0.00  0.00
ATOM   4063  CE1 TYR X 627      59.826  66.235  50.117  0.00  0.00
ATOM   4064  HE1 TYR X 627      60.379  65.526  49.503  0.00  0.00
ATOM   4065  CE2 TYR X 627      58.277  68.016  50.407  0.00  0.00
ATOM   4066  HE2 TYR X 627      57.617  68.751  49.948  0.00  0.00
ATOM   4067  CZ  TYR X 627      58.863  67.075  49.571  0.00  0.00
ATOM   4068  OH  TYR X 627      58.396  66.757  48.332  0.00  0.00
ATOM   4069  HH  TYR X 627      57.768  67.442  47.955  0.00  0.00
ATOM   4070  C   TYR X 627      59.014  65.313  55.704  0.00  0.00
ATOM   4071  O   TYR X 627      59.544  64.263  56.062  0.00  0.00
ATOM   4072  N   MET X 628      58.291  66.089  56.507  0.00  0.00
ATOM   4073  H   MET X 628      57.641  66.763  56.154  0.00  0.00
ATOM   4074  CA  MET X 628      58.367  66.047  57.975  0.00  0.00
ATOM   4075  CB  MET X 628      57.408  67.065  58.595  0.00  0.00
ATOM   4076  CG  MET X 628      57.542  68.432  57.921  0.00  0.00
ATOM   4077  SD  MET X 628      57.046  68.640  56.172  0.00  0.00
ATOM   4078  CE  MET X 628      56.964  70.418  56.240  0.00  0.00
ATOM   4079  C   MET X 628      58.060  64.674  58.576  0.00  0.00
ATOM   4080  O   MET X 628      58.758  64.299  59.516  0.00  0.00
ATOM   4081  N   PHE X 629      56.976  64.039  58.138  0.00  0.00
ATOM   4082  H   PHE X 629      56.300  64.509  57.571  0.00  0.00
ATOM   4083  CA  PHE X 629      56.602  62.640  58.390  0.00  0.00
ATOM   4084  CB  PHE X 629      55.389  62.506  57.468  0.00  0.00
ATOM   4085  CG  PHE X 629      54.724  61.164  57.784  0.00  0.00
ATOM   4086  CD1 PHE X 629      54.793  60.062  56.939  0.00  0.00
ATOM   4087  HD1 PHE X 629      55.448  60.114  56.069  0.00  0.00
ATOM   4088  CD2 PHE X 629      53.897  61.082  58.898  0.00  0.00
ATOM   4089  HD2 PHE X 629      53.776  61.940  59.560  0.00  0.00
ATOM   4090  CE1 PHE X 629      54.066  58.897  57.154  0.00  0.00
ATOM   4091  HE1 PHE X 629      54.132  58.064  56.454  0.00  0.00
ATOM   4092  CE2 PHE X 629      53.225  59.893  59.155  0.00  0.00
ATOM   4093  HE2 PHE X 629      52.654  59.803  60.078  0.00  0.00
ATOM   4094  CZ  PHE X 629      53.252  58.815  58.278  0.00  0.00
ATOM   4095  HZ  PHE X 629      52.650  57.927  58.468  0.00  0.00
ATOM   4096  C   PHE X 629      57.740  61.646  58.143  0.00  0.00
ATOM   4097  O   PHE X 629      58.165  60.963  59.072  0.00  0.00
ATOM   4098  N   GLN X 630      58.437  61.792  57.019  0.00  0.00
ATOM   4099  H   GLN X 630      58.174  62.481  56.343  0.00  0.00
ATOM   4100  CA  GLN X 630      59.623  61.038  56.590  0.00  0.00
ATOM   4101  CB  GLN X 630      59.880  61.366  55.118  0.00  0.00
ATOM   4102  CG  GLN X 630      60.958  60.514  54.447  0.00  0.00
ATOM   4103  CD  GLN X 630      62.292  61.255  54.334  0.00  0.00
ATOM   4104  OE1 GLN X 630      62.725  61.925  55.269  0.00  0.00
ATOM   4105  NE2 GLN X 630      63.139  60.919  53.364  0.00  0.00
ATOM   4106 HE21 GLN X 630      62.900  60.192  52.721  0.00  0.00
ATOM   4107 HE22 GLN X 630      64.014  61.396  53.278  0.00  0.00
ATOM   4108  C   GLN X 630      60.904  61.102  57.423  0.00  0.00
ATOM   4109  O   GLN X 630      61.350  60.053  57.887  0.00  0.00
ATOM   4110  N   LEU X 631      61.197  62.340  57.814  0.00  0.00
ATOM   4111  H   LEU X 631      60.846  63.167  57.375  0.00  0.00
ATOM   4112  CA  LEU X 631      62.090  62.530  58.966  0.00  0.00
ATOM   4113  CB  LEU X 631      62.234  64.030  59.227  0.00  0.00
ATOM   4114  CG  LEU X 631      63.662  64.542  59.420  0.00  0.00
ATOM   4115  CD1 LEU X 631      63.827  66.054  59.253  0.00  0.00
ATOM   4116  CD2 LEU X 631      64.221  64.112  60.778  0.00  0.00
ATOM   4117  C   LEU X 631      61.748  61.850  60.294  0.00  0.00
ATOM   4118  O   LEU X 631      62.650  61.342  60.958  0.00  0.00
ATOM   4119  N   VAL X 632      60.555  62.012  60.862  0.00  0.00
ATOM   4120  H   VAL X 632      59.818  62.539  60.442  0.00  0.00
ATOM   4121  CA  VAL X 632      60.229  61.418  62.166  0.00  0.00
ATOM   4122  CB  VAL X 632      58.940  61.918  62.822  0.00  0.00
ATOM   4123  CG1 VAL X 632      57.710  61.651  61.953  0.00  0.00
ATOM   4124  CG2 VAL X 632      58.681  61.301  64.199  0.00  0.00
ATOM   4125  C   VAL X 632      60.273  59.892  62.056  0.00  0.00
ATOM   4126  O   VAL X 632      60.837  59.245  62.937  0.00  0.00
ATOM   4127  N   ASP X 633      59.842  59.367  60.912  0.00  0.00
ATOM   4128  H   ASP X 633      59.588  59.913  60.115  0.00  0.00
ATOM   4129  CA  ASP X 633      59.716  57.910  60.756  0.00  0.00
ATOM   4130  CB  ASP X 633      58.806  57.595  59.567  0.00  0.00
ATOM   4131  CG  ASP X 633      58.724  56.112  59.196  0.00  0.00
ATOM   4132  OD1 ASP X 633      57.655  55.520  59.457  0.00  0.00
ATOM   4133  OD2 ASP X 633      59.728  55.564  58.691  0.00  0.00
ATOM   4134  C   ASP X 633      61.115  57.291  60.747  0.00  0.00
ATOM   4135  O   ASP X 633      61.383  56.345  61.487  0.00  0.00
ATOM   4136  N   THR X 634      62.017  57.736  59.876  0.00  0.00
ATOM   4137  H   THR X 634      61.812  58.475  59.235  0.00  0.00
ATOM   4138  CA  THR X 634      63.385  57.214  59.749  0.00  0.00
ATOM   4139  CB  THR X 634      64.125  57.709  58.505  0.00  0.00
ATOM   4140  OG1 THR X 634      64.189  59.134  58.395  0.00  0.00
ATOM   4141  HG1 THR X 634      64.369  59.367  57.439  0.00  0.00
ATOM   4142  CG2 THR X 634      63.469  57.091  57.269  0.00  0.00
ATOM   4143  C   THR X 634      64.130  57.539  61.045  0.00  0.00
ATOM   4144  O   THR X 634      64.331  56.680  61.901  0.00  0.00
ATOM   4145  N   TYR X 635      64.353  58.793  61.431  0.00  0.00
ATOM   4146  H   TYR X 635      64.006  59.571  60.908  0.00  0.00
ATOM   4147  CA  TYR X 635      65.108  59.191  62.627  0.00  0.00
ATOM   4148  CB  TYR X 635      65.345  60.699  62.514  0.00  0.00
ATOM   4149  CG  TYR X 635      66.359  61.052  61.425  0.00  0.00
ATOM   4150  CD1 TYR X 635      67.615  61.433  61.883  0.00  0.00
ATOM   4151  HD1 TYR X 635      67.780  61.455  62.960  0.00  0.00
ATOM   4152  CD2 TYR X 635      66.124  61.045  60.055  0.00  0.00
ATOM   4153  HD2 TYR X 635      65.126  60.830  59.673  0.00  0.00
ATOM   4154  CE1 TYR X 635      68.674  61.790  61.057  0.00  0.00
ATOM   4155  HE1 TYR X 635      69.638  62.127  61.439  0.00  0.00
ATOM   4156  CE2 TYR X 635      67.163  61.313  59.171  0.00  0.00
ATOM   4157  HE2 TYR X 635      67.014  61.238  58.093  0.00  0.00
ATOM   4158  CZ  TYR X 635      68.397  61.677  59.699  0.00  0.00
ATOM   4159  OH  TYR X 635      69.457  61.726  58.849  0.00  0.00
ATOM   4160  HH  TYR X 635      70.342  61.737  59.315  0.00  0.00
ATOM   4161  C   TYR X 635      64.561  58.721  63.977  0.00  0.00
ATOM   4162  O   TYR X 635      64.974  57.657  64.437  0.00  0.00
ATOM   4163  N   ALA X 636      63.550  59.405  64.504  0.00  0.00
ATOM   4164  H   ALA X 636      63.087  60.139  64.010  0.00  0.00
ATOM   4165  CA  ALA X 636      63.016  59.158  65.851  0.00  0.00
ATOM   4166  CB  ALA X 636      61.825  60.062  66.172  0.00  0.00
ATOM   4167  C   ALA X 636      62.468  57.750  66.101  0.00  0.00
ATOM   4168  O   ALA X 636      62.708  57.181  67.165  0.00  0.00
ATOM   4169  N   ALA X 637      61.610  57.313  65.183  0.00  0.00
ATOM   4170  H   ALA X 637      61.174  57.889  64.492  0.00  0.00
ATOM   4171  CA  ALA X 637      61.276  55.881  65.177  0.00  0.00
ATOM   4172  CB  ALA X 637      59.986  55.656  64.386  0.00  0.00
ATOM   4173  C   ALA X 637      62.412  54.907  64.861  0.00  0.00
ATOM   4174  O   ALA X 637      63.292  54.734  65.703  0.00  0.00
ATOM   4175  N   SER X 638      62.708  54.765  63.573  0.00  0.00
ATOM   4176  H   SER X 638      62.366  55.395  62.876  0.00  0.00
ATOM   4177  CA  SER X 638      63.554  53.688  63.033  0.00  0.00
ATOM   4178  CB  SER X 638      63.464  53.595  61.508  0.00  0.00
ATOM   4179  OG  SER X 638      62.257  52.970  61.061  0.00  0.00
ATOM   4180  HG  SER X 638      62.408  51.981  61.036  0.00  0.00
ATOM   4181  C   SER X 638      65.010  53.482  63.452  0.00  0.00
ATOM   4182  O   SER X 638      65.596  52.426  63.218  0.00  0.00
ATOM   4183  N   TYR X 639      65.596  54.636  63.761  0.00  0.00
ATOM   4184  H   TYR X 639      65.168  55.516  63.555  0.00  0.00
ATOM   4185  CA  TYR X 639      66.903  54.765  64.422  0.00  0.00
ATOM   4186  CB  TYR X 639      67.763  55.839  63.751  0.00  0.00
ATOM   4187  CG  TYR X 639      68.369  55.370  62.426  0.00  0.00
ATOM   4188  CD1 TYR X 639      69.575  54.681  62.453  0.00  0.00
ATOM   4189  HD1 TYR X 639      70.176  54.620  63.360  0.00  0.00
ATOM   4190  CD2 TYR X 639      67.704  55.549  61.219  0.00  0.00
ATOM   4191  HD2 TYR X 639      66.767  56.106  61.230  0.00  0.00
ATOM   4192  CE1 TYR X 639      69.985  54.074  61.271  0.00  0.00
ATOM   4193  HE1 TYR X 639      70.900  53.481  61.263  0.00  0.00
ATOM   4194  CE2 TYR X 639      68.156  55.062  59.999  0.00  0.00
ATOM   4195  HE2 TYR X 639      67.695  55.325  59.047  0.00  0.00
ATOM   4196  CZ  TYR X 639      69.249  54.209  60.100  0.00  0.00
ATOM   4197  OH  TYR X 639      69.180  53.040  59.408  0.00  0.00
ATOM   4198  HH  TYR X 639      68.758  53.135  58.505  0.00  0.00
ATOM   4199  C   TYR X 639      66.929  55.019  65.931  0.00  0.00
ATOM   4200  O   TYR X 639      67.410  54.104  66.597  0.00  0.00
ATOM   4201  N   ALA X 640      66.347  56.075  66.493  0.00  0.00
ATOM   4202  H   ALA X 640      65.748  56.693  65.984  0.00  0.00
ATOM   4203  CA  ALA X 640      66.525  56.438  67.907  0.00  0.00
ATOM   4204  CB  ALA X 640      65.904  57.795  68.246  0.00  0.00
ATOM   4205  C   ALA X 640      66.068  55.403  68.939  0.00  0.00
ATOM   4206  O   ALA X 640      66.854  54.924  69.754  0.00  0.00
ATOM   4207  N   LEU X 641      64.837  54.903  68.866  0.00  0.00
ATOM   4208  H   LEU X 641      64.173  55.246  68.200  0.00  0.00
ATOM   4209  CA  LEU X 641      64.295  53.828  69.707  0.00  0.00
ATOM   4210  CB  LEU X 641      62.923  53.514  69.105  0.00  0.00
ATOM   4211  CG  LEU X 641      61.874  54.461  69.692  0.00  0.00
ATOM   4212  CD1 LEU X 641      60.624  54.579  68.818  0.00  0.00
ATOM   4213  CD2 LEU X 641      61.469  53.891  71.052  0.00  0.00
ATOM   4214  C   LEU X 641      65.108  52.533  69.663  0.00  0.00
ATOM   4215  O   LEU X 641      65.541  52.064  70.714  0.00  0.00
ATOM   4216  N   VAL X 642      65.543  52.236  68.441  0.00  0.00
ATOM   4217  H   VAL X 642      65.404  52.818  67.639  0.00  0.00
ATOM   4218  CA  VAL X 642      66.280  50.982  68.226  0.00  0.00
ATOM   4219  CB  VAL X 642      66.388  50.703  66.726  0.00  0.00
ATOM   4220  CG1 VAL X 642      67.130  49.404  66.407  0.00  0.00
ATOM   4221  CG2 VAL X 642      65.027  50.747  66.027  0.00  0.00
ATOM   4222  C   VAL X 642      67.675  51.035  68.852  0.00  0.00
ATOM   4223  O   VAL X 642      68.046  49.995  69.397  0.00  0.00
ATOM   4224  N   ILE X 643      68.371  52.167  68.813  0.00  0.00
ATOM   4225  H   ILE X 643      68.101  52.922  68.215  0.00  0.00
ATOM   4226  CA  ILE X 643      69.577  52.477  69.595  0.00  0.00
ATOM   4227  CB  ILE X 643      70.265  53.773  69.158  0.00  0.00
ATOM   4228  CG1 ILE X 643      70.217  54.082  67.660  0.00  0.00
ATOM   4229  CG2 ILE X 643      71.736  53.750  69.579  0.00  0.00
ATOM   4230  CD  ILE X 643      70.518  55.560  67.403  0.00  0.00
ATOM   4231  C   ILE X 643      69.416  52.340  71.111  0.00  0.00
ATOM   4232  O   ILE X 643      70.026  51.471  71.731  0.00  0.00
ATOM   4233  N   ILE X 644      68.360  52.947  71.645  0.00  0.00
ATOM   4234  H   ILE X 644      67.708  53.470  71.096  0.00  0.00
ATOM   4235  CA  ILE X 644      68.046  52.917  73.081  0.00  0.00
ATOM   4236  CB  ILE X 644      67.044  54.035  73.378  0.00  0.00
ATOM   4237  CG1 ILE X 644      67.618  55.393  72.970  0.00  0.00
ATOM   4238  CG2 ILE X 644      66.867  54.068  74.897  0.00  0.00
ATOM   4239  CD  ILE X 644      66.530  56.467  72.912  0.00  0.00
ATOM   4240  C   ILE X 644      67.752  51.540  73.683  0.00  0.00
ATOM   4241  O   ILE X 644      68.306  51.159  74.713  0.00  0.00
ATOM   4242  N   ALA X 645      67.273  50.726  72.747  0.00  0.00
ATOM   4243  H   ALA X 645      67.116  51.024  71.804  0.00  0.00
ATOM   4244  CA  ALA X 645      66.928  49.322  73.006  0.00  0.00
ATOM   4245  CB  ALA X 645      66.133  48.886  71.773  0.00  0.00
ATOM   4246  C   ALA X 645      68.141  48.430  73.276  0.00  0.00
ATOM   4247  O   ALA X 645      68.106  47.669  74.243  0.00  0.00
ATOM   4248  N   ILE X 646      69.274  48.520  72.584  0.00  0.00
ATOM   4249  H   ILE X 646      69.346  49.107  71.778  0.00  0.00
ATOM   4250  CA  ILE X 646      70.523  47.806  72.884  0.00  0.00
ATOM   4251  CB  ILE X 646      71.641  48.209  71.920  0.00  0.00
ATOM   4252  CG1 ILE X 646      71.129  48.395  70.491  0.00  0.00
ATOM   4253  CG2 ILE X 646      72.580  47.000  71.950  0.00  0.00
ATOM   4254  CD  ILE X 646      72.156  49.067  69.578  0.00  0.00
ATOM   4255  C   ILE X 646      71.023  48.158  74.287  0.00  0.00
ATOM   4256  O   ILE X 646      71.263  47.288  75.123  0.00  0.00
ATOM   4257  N   PHE X 647      70.951  49.443  74.624  0.00  0.00
ATOM   4258  H   PHE X 647      70.538  50.140  74.036  0.00  0.00
ATOM   4259  CA  PHE X 647      71.479  49.939  75.903  0.00  0.00
ATOM   4260  CB  PHE X 647      71.875  51.416  75.934  0.00  0.00
ATOM   4261  CG  PHE X 647      73.027  51.754  74.984  0.00  0.00
ATOM   4262  CD1 PHE X 647      74.368  51.714  75.347  0.00  0.00
ATOM   4263  HD1 PHE X 647      74.660  51.264  76.295  0.00  0.00
ATOM   4264  CD2 PHE X 647      72.762  52.127  73.671  0.00  0.00
ATOM   4265  HD2 PHE X 647      71.736  52.302  73.345  0.00  0.00
ATOM   4266  CE1 PHE X 647      75.336  52.247  74.505  0.00  0.00
ATOM   4267  HE1 PHE X 647      76.310  52.484  74.930  0.00  0.00
ATOM   4268  CE2 PHE X 647      73.815  52.275  72.777  0.00  0.00
ATOM   4269  HE2 PHE X 647      73.592  52.213  71.712  0.00  0.00
ATOM   4270  CZ  PHE X 647      75.136  52.496  73.152  0.00  0.00
ATOM   4271  HZ  PHE X 647      75.918  52.824  72.467  0.00  0.00
ATOM   4272  C   PHE X 647      70.754  49.454  77.161  0.00  0.00
ATOM   4273  O   PHE X 647      71.331  49.233  78.225  0.00  0.00
ATOM   4274  N   GLU X 648      69.443  49.294  77.003  0.00  0.00
ATOM   4275  H   GLU X 648      68.942  49.645  76.212  0.00  0.00
ATOM   4276  CA  GLU X 648      68.625  48.581  77.994  0.00  0.00
ATOM   4277  CB  GLU X 648      67.183  48.673  77.491  0.00  0.00
ATOM   4278  CG  GLU X 648      66.684  50.114  77.609  0.00  0.00
ATOM   4279  CD  GLU X 648      65.155  50.155  77.574  0.00  0.00
ATOM   4280  OE1 GLU X 648      64.597  50.689  76.591  0.00  0.00
ATOM   4281  OE2 GLU X 648      64.542  49.861  78.624  0.00  0.00
ATOM   4282  C   GLU X 648      69.013  47.136  78.322  0.00  0.00
ATOM   4283  O   GLU X 648      69.262  46.791  79.476  0.00  0.00
ATOM   4284  N   LEU X 649      69.230  46.356  77.268  0.00  0.00
ATOM   4285  H   LEU X 649      68.925  46.602  76.347  0.00  0.00
ATOM   4286  CA  LEU X 649      69.931  45.065  77.342  0.00  0.00
ATOM   4287  CB  LEU X 649      69.861  44.451  75.942  0.00  0.00
ATOM   4288  CG  LEU X 649      68.418  44.195  75.501  0.00  0.00
ATOM   4289  CD1 LEU X 649      68.441  43.814  74.019  0.00  0.00
ATOM   4290  CD2 LEU X 649      67.926  42.961  76.259  0.00  0.00
ATOM   4291  C   LEU X 649      71.300  45.045  78.025  0.00  0.00
ATOM   4292  O   LEU X 649      71.587  44.065  78.709  0.00  0.00
ATOM   4293  N   VAL X 650      72.160  45.987  77.645  0.00  0.00
ATOM   4294  H   VAL X 650      71.969  46.587  76.867  0.00  0.00
ATOM   4295  CA  VAL X 650      73.454  46.272  78.282  0.00  0.00
ATOM   4296  CB  VAL X 650      74.237  47.348  77.527  0.00  0.00
ATOM   4297  CG1 VAL X 650      75.528  47.781  78.227  0.00  0.00
ATOM   4298  CG2 VAL X 650      74.445  46.970  76.059  0.00  0.00
ATOM   4299  C   VAL X 650      73.375  46.606  79.773  0.00  0.00
ATOM   4300  O   VAL X 650      74.146  46.145  80.613  0.00  0.00
ATOM   4301  N   GLY X 651      72.339  47.351  80.148  0.00  0.00
ATOM   4302  H   GLY X 651      71.770  47.805  79.462  0.00  0.00
ATOM   4303  CA  GLY X 651      71.857  47.638  81.507  0.00  0.00
ATOM   4304  C   GLY X 651      71.425  46.390  82.277  0.00  0.00
ATOM   4305  O   GLY X 651      72.025  46.031  83.289  0.00  0.00
ATOM   4306  N   ILE X 652      70.652  45.509  81.646  0.00  0.00
ATOM   4307  H   ILE X 652      70.309  45.695  80.727  0.00  0.00
ATOM   4308  CA  ILE X 652      70.195  44.204  82.148  0.00  0.00
ATOM   4309  CB  ILE X 652      68.896  43.795  81.452  0.00  0.00
ATOM   4310  CG1 ILE X 652      67.783  44.720  81.950  0.00  0.00
ATOM   4311  CG2 ILE X 652      68.489  42.338  81.689  0.00  0.00
ATOM   4312  CD  ILE X 652      66.479  44.525  81.175  0.00  0.00
ATOM   4313  C   ILE X 652      71.265  43.110  82.126  0.00  0.00
ATOM   4314  O   ILE X 652      71.540  42.546  83.184  0.00  0.00
ATOM   4315  N   SER X 653      71.976  42.860  81.030  0.00  0.00
ATOM   4316  H   SER X 653      71.829  43.319  80.154  0.00  0.00
ATOM   4317  CA  SER X 653      73.050  41.858  81.067  0.00  0.00
ATOM   4318  CB  SER X 653      73.306  41.339  79.650  0.00  0.00
ATOM   4319  OG  SER X 653      73.844  42.335  78.777  0.00  0.00
ATOM   4320  HG  SER X 653      73.277  42.369  77.954  0.00  0.00
ATOM   4321  C   SER X 653      74.372  42.270  81.718  0.00  0.00
ATOM   4322  O   SER X 653      74.832  41.469  82.531  0.00  0.00
ATOM   4323  N   TYR X 654      75.117  43.199  81.126  0.00  0.00
ATOM   4324  H   TYR X 654      74.864  43.642  80.266  0.00  0.00
ATOM   4325  CA  TYR X 654      76.389  43.639  81.716  0.00  0.00
ATOM   4326  CB  TYR X 654      77.184  44.429  80.675  0.00  0.00
ATOM   4327  CG  TYR X 654      78.615  43.886  80.689  0.00  0.00
ATOM   4328  CD1 TYR X 654      79.473  44.192  81.740  0.00  0.00
ATOM   4329  HD1 TYR X 654      79.136  44.819  82.565  0.00  0.00
ATOM   4330  CD2 TYR X 654      79.046  43.166  79.582  0.00  0.00
ATOM   4331  HD2 TYR X 654      78.386  42.989  78.732  0.00  0.00
ATOM   4332  CE1 TYR X 654      80.767  43.686  81.718  0.00  0.00
ATOM   4333  HE1 TYR X 654      81.447  43.915  82.539  0.00  0.00
ATOM   4334  CE2 TYR X 654      80.347  42.679  79.595  0.00  0.00
ATOM   4335  HE2 TYR X 654      80.707  42.111  78.737  0.00  0.00
ATOM   4336  CZ  TYR X 654      81.208  42.892  80.665  0.00  0.00
ATOM   4337  OH  TYR X 654      82.101  41.917  80.985  0.00  0.00
ATOM   4338  HH  TYR X 654      82.557  42.067  81.865  0.00  0.00
ATOM   4339  C   TYR X 654      76.351  44.395  83.046  0.00  0.00
ATOM   4340  O   TYR X 654      77.229  44.141  83.871  0.00  0.00
ATOM   4341  N   VAL X 655      75.494  45.407  83.161  0.00  0.00
ATOM   4342  H   VAL X 655      74.872  45.670  82.425  0.00  0.00
ATOM   4343  CA  VAL X 655      75.380  46.230  84.374  0.00  0.00
ATOM   4344  CB  VAL X 655      74.859  47.642  84.097  0.00  0.00
ATOM   4345  CG1 VAL X 655      74.757  48.459  85.385  0.00  0.00
ATOM   4346  CG2 VAL X 655      75.809  48.364  83.141  0.00  0.00
ATOM   4347  C   VAL X 655      74.700  45.656  85.619  0.00  0.00
ATOM   4348  O   VAL X 655      75.382  45.234  86.551  0.00  0.00
ATOM   4349  N   TYR X 656      73.403  45.374  85.520  0.00  0.00
ATOM   4350  H   TYR X 656      72.898  45.523  84.669  0.00  0.00
ATOM   4351  CA  TYR X 656      72.568  44.825  86.597  0.00  0.00
ATOM   4352  CB  TYR X 656      71.099  45.099  86.268  0.00  0.00
ATOM   4353  CG  TYR X 656      70.184  44.493  87.335  0.00  0.00
ATOM   4354  CD1 TYR X 656      69.663  45.295  88.343  0.00  0.00
ATOM   4355  HD1 TYR X 656      70.051  46.301  88.504  0.00  0.00
ATOM   4356  CD2 TYR X 656      69.634  43.236  87.115  0.00  0.00
ATOM   4357  HD2 TYR X 656      70.006  42.621  86.294  0.00  0.00
ATOM   4358  CE1 TYR X 656      68.641  44.796  89.142  0.00  0.00
ATOM   4359  HE1 TYR X 656      68.194  45.445  89.896  0.00  0.00
ATOM   4360  CE2 TYR X 656      68.616  42.753  87.928  0.00  0.00
ATOM   4361  HE2 TYR X 656      68.165  41.784  87.712  0.00  0.00
ATOM   4362  CZ  TYR X 656      68.169  43.497  89.013  0.00  0.00
ATOM   4363  OH  TYR X 656      67.495  42.877  90.022  0.00  0.00
ATOM   4364  HH  TYR X 656      66.939  42.101  89.713  0.00  0.00
ATOM   4365  C   TYR X 656      72.776  43.332  86.862  0.00  0.00
ATOM   4366  O   TYR X 656      72.655  42.880  88.000  0.00  0.00
ATOM   4367  N   GLY X 657      72.827  42.578  85.768  0.00  0.00
ATOM   4368  H   GLY X 657      72.572  42.919  84.863  0.00  0.00
ATOM   4369  CA  GLY X 657      73.264  41.174  85.792  0.00  0.00
ATOM   4370  C   GLY X 657      72.219  40.195  85.250  0.00  0.00
ATOM   4371  O   GLY X 657      71.079  40.146  85.708  0.00  0.00
ATOM   4372  N   LEU X 658      72.703  39.385  84.313  0.00  0.00
ATOM   4373  H   LEU X 658      73.676  39.393  84.082  0.00  0.00
ATOM   4374  CA  LEU X 658      71.962  38.403  83.507  0.00  0.00
ATOM   4375  CB  LEU X 658      72.892  37.847  82.427  0.00  0.00
ATOM   4376  CG  LEU X 658      72.142  37.098  81.324  0.00  0.00
ATOM   4377  CD1 LEU X 658      71.411  37.930  80.269  0.00  0.00
ATOM   4378  CD2 LEU X 658      73.190  36.227  80.630  0.00  0.00
ATOM   4379  C   LEU X 658      71.375  37.319  84.413  0.00  0.00
ATOM   4380  O   LEU X 658      70.215  36.953  84.217  0.00  0.00
ATOM   4381  N   GLN X 659      72.135  36.869  85.406  0.00  0.00
ATOM   4382  H   GLN X 659      73.087  37.157  85.522  0.00  0.00
ATOM   4383  CA  GLN X 659      71.673  35.918  86.426  0.00  0.00
ATOM   4384  CB  GLN X 659      72.903  35.180  86.958  0.00  0.00
ATOM   4385  CG  GLN X 659      72.421  34.196  88.027  0.00  0.00
ATOM   4386  CD  GLN X 659      73.649  33.570  88.691  0.00  0.00
ATOM   4387  OE1 GLN X 659      74.640  33.308  88.012  0.00  0.00
ATOM   4388  NE2 GLN X 659      73.528  33.129  89.940  0.00  0.00
ATOM   4389 HE21 GLN X 659      72.653  33.212  90.418  0.00  0.00
ATOM   4390 HE22 GLN X 659      74.313  32.714  90.401  0.00  0.00
ATOM   4391  C   GLN X 659      70.762  36.564  87.472  0.00  0.00
ATOM   4392  O   GLN X 659      69.631  36.105  87.618  0.00  0.00
ATOM   4393  N   ARG X 660      71.102  37.706  88.065  0.00  0.00
ATOM   4394  H   ARG X 660      72.023  38.080  87.959  0.00  0.00
ATOM   4395  CA  ARG X 660      70.262  38.565  88.913  0.00  0.00
ATOM   4396  CB  ARG X 660      71.116  39.796  89.230  0.00  0.00
ATOM   4397  CG  ARG X 660      70.484  40.525  90.418  0.00  0.00
ATOM   4398  CD  ARG X 660      71.473  41.545  90.986  0.00  0.00
ATOM   4399  NE  ARG X 660      70.609  42.581  91.573  0.00  0.00
ATOM   4400  HE  ARG X 660      69.847  42.274  92.144  0.00  0.00
ATOM   4401  CZ  ARG X 660      70.831  43.884  91.353  0.00  0.00
ATOM   4402  NH1 ARG X 660      71.804  44.328  90.547  0.00  0.00
ATOM   4403 HH11 ARG X 660      72.402  43.677  90.079  0.00  0.00
ATOM   4404 HH12 ARG X 660      71.933  45.311  90.413  0.00  0.00
ATOM   4405  NH2 ARG X 660      70.304  44.740  92.240  0.00  0.00
ATOM   4406 HH21 ARG X 660      69.776  44.394  93.015  0.00  0.00
ATOM   4407 HH22 ARG X 660      70.439  45.724  92.126  0.00  0.00
ATOM   4408  C   ARG X 660      68.929  38.857  88.222  0.00  0.00
ATOM   4409  O   ARG X 660      67.859  38.609  88.775  0.00  0.00
ATOM   4410  N   PHE X 661      68.975  39.175  86.931  0.00  0.00
ATOM   4411  H   PHE X 661      69.826  39.330  86.429  0.00  0.00
ATOM   4412  CA  PHE X 661      67.736  39.318  86.153  0.00  0.00
ATOM   4413  CB  PHE X 661      68.092  39.896  84.782  0.00  0.00
ATOM   4414  CG  PHE X 661      66.849  40.150  83.926  0.00  0.00
ATOM   4415  CD1 PHE X 661      66.103  41.319  84.039  0.00  0.00
ATOM   4416  HD1 PHE X 661      66.359  42.044  84.812  0.00  0.00
ATOM   4417  CD2 PHE X 661      66.474  39.251  82.935  0.00  0.00
ATOM   4418  HD2 PHE X 661      66.964  38.280  82.876  0.00  0.00
ATOM   4419  CE1 PHE X 661      65.040  41.576  83.182  0.00  0.00
ATOM   4420  HE1 PHE X 661      64.414  42.449  83.365  0.00  0.00
ATOM   4421  CE2 PHE X 661      65.482  39.576  82.017  0.00  0.00
ATOM   4422  HE2 PHE X 661      65.270  38.882  81.204  0.00  0.00
ATOM   4423  CZ  PHE X 661      64.749  40.755  82.099  0.00  0.00
ATOM   4424  HZ  PHE X 661      63.993  41.017  81.360  0.00  0.00
ATOM   4425  C   PHE X 661      66.951  38.008  86.055  0.00  0.00
ATOM   4426  O   PHE X 661      65.725  38.037  86.146  0.00  0.00
ATOM   4427  N   CYSHX 662      67.625  36.900  85.755  0.00  0.00
ATOM   4428  H   CYSHX 662      68.617  36.877  85.628  0.00  0.00
ATOM   4429  CA  CYSHX 662      66.933  35.614  85.588  0.00  0.00
ATOM   4430  CB  CYSHX 662      67.930  34.562  85.099  0.00  0.00
ATOM   4431  SG  CYSHX 662      68.345  34.483  83.319  0.00  0.00
ATOM   4432  HG  CYSHX 662      68.621  35.739  83.658  0.00  0.00
ATOM   4433  C   CYSHX 662      66.333  35.124  86.907  0.00  0.00
ATOM   4434  O   CYSHX 662      65.176  34.708  86.877  0.00  0.00
ATOM   4435  N   GLU X 663      67.102  35.195  87.990  0.00  0.00
ATOM   4436  H   GLU X 663      68.054  35.497  87.933  0.00  0.00
ATOM   4437  CA  GLU X 663      66.694  34.858  89.361  0.00  0.00
ATOM   4438  CB  GLU X 663      67.910  34.953  90.286  0.00  0.00
ATOM   4439  CG  GLU X 663      68.997  33.908  90.025  0.00  0.00
ATOM   4440  CD  GLU X 663      70.209  33.927  90.959  0.00  0.00
ATOM   4441  OE1 GLU X 663      70.489  35.067  91.388  0.00  0.00
ATOM   4442  OE2 GLU X 663      70.922  32.910  91.108  0.00  0.00
ATOM   4443  C   GLU X 663      65.525  35.735  89.812  0.00  0.00
ATOM   4444  O   GLU X 663      64.698  35.272  90.596  0.00  0.00
ATOM   4445  N   ASP X 664      65.444  36.981  89.354  0.00  0.00
ATOM   4446  H   ASP X 664      66.199  37.436  88.882  0.00  0.00
ATOM   4447  CA  ASP X 664      64.228  37.793  89.505  0.00  0.00
ATOM   4448  CB  ASP X 664      64.474  39.246  89.092  0.00  0.00
ATOM   4449  CG  ASP X 664      65.062  40.178  90.153  0.00  0.00
ATOM   4450  OD1 ASP X 664      65.951  40.886  89.633  0.00  0.00
ATOM   4451  OD2 ASP X 664      64.664  39.995  91.323  0.00  0.00
ATOM   4452  C   ASP X 664      63.042  37.055  88.882  0.00  0.00
ATOM   4453  O   ASP X 664      62.157  36.669  89.646  0.00  0.00
ATOM   4454  N   ILE X 665      63.076  36.756  87.586  0.00  0.00
ATOM   4455  H   ILE X 665      63.830  37.045  86.995  0.00  0.00
ATOM   4456  CA  ILE X 665      62.041  35.984  86.884  0.00  0.00
ATOM   4457  CB  ILE X 665      62.512  35.924  85.430  0.00  0.00
ATOM   4458  CG1 ILE X 665      62.453  37.253  84.674  0.00  0.00
ATOM   4459  CG2 ILE X 665      62.022  34.831  84.478  0.00  0.00
ATOM   4460  CD  ILE X 665      63.517  37.281  83.574  0.00  0.00
ATOM   4461  C   ILE X 665      61.668  34.589  87.392  0.00  0.00
ATOM   4462  O   ILE X 665      60.505  34.191  87.445  0.00  0.00
ATOM   4463  N   GLU X 666      62.682  33.891  87.896  0.00  0.00
ATOM   4464  H   GLU X 666      63.625  34.179  87.733  0.00  0.00
ATOM   4465  CA  GLU X 666      62.635  32.671  88.716  0.00  0.00
ATOM   4466  CB  GLU X 666      64.066  32.213  89.003  0.00  0.00
ATOM   4467  CG  GLU X 666      64.113  30.913  89.810  0.00  0.00
ATOM   4468  CD  GLU X 666      65.439  30.161  89.933  0.00  0.00
ATOM   4469  OE1 GLU X 666      65.514  29.093  89.286  0.00  0.00
ATOM   4470  OE2 GLU X 666      66.371  30.624  90.624  0.00  0.00
ATOM   4471  C   GLU X 666      61.692  32.767  89.917  0.00  0.00
ATOM   4472  O   GLU X 666      60.620  32.175  89.792  0.00  0.00
ATOM   4473  N   MET X 667      62.040  33.604  90.890  0.00  0.00
ATOM   4474  H   MET X 667      62.934  34.052  90.908  0.00  0.00
ATOM   4475  CA  MET X 667      61.182  33.962  92.029  0.00  0.00
ATOM   4476  CB  MET X 667      61.957  34.973  92.876  0.00  0.00
ATOM   4477  CG  MET X 667      63.219  34.540  93.627  0.00  0.00
ATOM   4478  SD  MET X 667      63.776  35.953  94.649  0.00  0.00
ATOM   4479  CE  MET X 667      64.729  36.691  93.339  0.00  0.00
ATOM   4480  C   MET X 667      59.812  34.508  91.620  0.00  0.00
ATOM   4481  O   MET X 667      58.950  34.610  92.493  0.00  0.00
ATOM   4482  N   MET X 668      59.582  35.050  90.428  0.00  0.00
ATOM   4483  H   MET X 668      60.322  35.348  89.824  0.00  0.00
ATOM   4484  CA  MET X 668      58.237  35.270  89.875  0.00  0.00
ATOM   4485  CB  MET X 668      58.244  36.138  88.616  0.00  0.00
ATOM   4486  CG  MET X 668      58.877  37.493  88.939  0.00  0.00
ATOM   4487  SD  MET X 668      58.690  38.749  87.621  0.00  0.00
ATOM   4488  CE  MET X 668      60.038  39.858  87.972  0.00  0.00
ATOM   4489  C   MET X 668      57.389  34.065  89.459  0.00  0.00
ATOM   4490  O   MET X 668      56.322  33.799  90.009  0.00  0.00
ATOM   4491  N   ILE X 669      57.942  33.312  88.512  0.00  0.00
ATOM   4492  H   ILE X 669      58.860  33.463  88.145  0.00  0.00
ATOM   4493  CA  ILE X 669      57.196  32.179  87.944  0.00  0.00
ATOM   4494  CB  ILE X 669      57.490  31.991  86.455  0.00  0.00
ATOM   4495  CG1 ILE X 669      58.998  31.782  86.309  0.00  0.00
ATOM   4496  CG2 ILE X 669      56.991  33.141  85.579  0.00  0.00
ATOM   4497  CD  ILE X 669      59.517  31.525  84.893  0.00  0.00
ATOM   4498  C   ILE X 669      57.327  30.870  88.726  0.00  0.00
ATOM   4499  O   ILE X 669      56.384  30.083  88.807  0.00  0.00
ATOM   4500  N   GLY X 670      58.471  30.545  89.321  0.00  0.00
ATOM   4501  H   GLY X 670      59.228  31.196  89.387  0.00  0.00
ATOM   4502  CA  GLY X 670      58.777  29.247  89.939  0.00  0.00
ATOM   4503  C   GLY X 670      60.286  29.091  89.739  0.00  0.00
ATOM   4504  O   GLY X 670      61.123  28.929  90.626  0.00  0.00
ATOM   4505  N   PHE X 671      60.665  28.941  88.473  0.00  0.00
ATOM   4506  H   PHE X 671      60.027  29.019  87.708  0.00  0.00
ATOM   4507  CA  PHE X 671      62.051  28.649  88.083  0.00  0.00
ATOM   4508  CB  PHE X 671      62.444  27.169  88.124  0.00  0.00
ATOM   4509  CG  PHE X 671      61.492  26.177  87.453  0.00  0.00
ATOM   4510  CD1 PHE X 671      60.517  25.503  88.180  0.00  0.00
ATOM   4511  HD1 PHE X 671      60.584  25.438  89.266  0.00  0.00
ATOM   4512  CD2 PHE X 671      61.473  26.134  86.064  0.00  0.00
ATOM   4513  HD2 PHE X 671      62.244  26.642  85.484  0.00  0.00
ATOM   4514  CE1 PHE X 671      59.455  24.916  87.502  0.00  0.00
ATOM   4515  HE1 PHE X 671      58.645  24.471  88.080  0.00  0.00
ATOM   4516  CE2 PHE X 671      60.459  25.432  85.423  0.00  0.00
ATOM   4517  HE2 PHE X 671      60.502  25.316  84.341  0.00  0.00
ATOM   4518  CZ  PHE X 671      59.390  24.873  86.114  0.00  0.00
ATOM   4519  HZ  PHE X 671      58.543  24.424  85.595  0.00  0.00
ATOM   4520  C   PHE X 671      62.477  29.275  86.753  0.00  0.00
ATOM   4521  O   PHE X 671      61.713  29.290  85.789  0.00  0.00
ATOM   4522  N   GLN X 672      63.798  29.385  86.649  0.00  0.00
ATOM   4523  H   GLN X 672      64.404  29.213  87.425  0.00  0.00
ATOM   4524  CA  GLN X 672      64.514  29.762  85.422  0.00  0.00
ATOM   4525  CB  GLN X 672      66.013  29.837  85.720  0.00  0.00
ATOM   4526  CG  GLN X 672      66.464  31.147  86.371  0.00  0.00
ATOM   4527  CD  GLN X 672      67.948  31.207  86.736  0.00  0.00
ATOM   4528  OE1 GLN X 672      68.839  31.599  85.984  0.00  0.00
ATOM   4529  NE2 GLN X 672      68.340  30.926  87.975  0.00  0.00
ATOM   4530 HE21 GLN X 672      67.665  30.674  88.669  0.00  0.00
ATOM   4531 HE22 GLN X 672      69.310  30.965  88.214  0.00  0.00
ATOM   4532  C   GLN X 672      64.255  28.891  84.191  0.00  0.00
ATOM   4533  O   GLN X 672      64.294  27.671  84.350  0.00  0.00
ATOM   4534  N   PRO X 673      63.727  29.531  83.150  0.00  0.00
ATOM   4535  CA  PRO X 673      63.704  28.964  81.793  0.00  0.00
ATOM   4536  CB  PRO X 673      63.034  30.027  80.922  0.00  0.00
ATOM   4537  CG  PRO X 673      62.922  31.319  81.734  0.00  0.00
ATOM   4538  CD  PRO X 673      63.147  30.880  83.182  0.00  0.00
ATOM   4539  C   PRO X 673      65.013  28.457  81.182  0.00  0.00
ATOM   4540  O   PRO X 673      66.103  28.668  81.709  0.00  0.00
ATOM   4541  N   ASN X 674      64.905  27.971  79.948  0.00  0.00
ATOM   4542  H   ASN X 674      64.022  27.914  79.484  0.00  0.00
ATOM   4543  CA  ASN X 674      66.017  27.472  79.126  0.00  0.00
ATOM   4544  CB  ASN X 674      65.361  26.785  77.928  0.00  0.00
ATOM   4545  CG  ASN X 674      66.187  26.059  76.863  0.00  0.00
ATOM   4546  OD1 ASN X 674      66.912  26.635  76.055  0.00  0.00
ATOM   4547  ND2 ASN X 674      66.202  24.729  76.875  0.00  0.00
ATOM   4548 HD21 ASN X 674      65.684  24.229  77.568  0.00  0.00
ATOM   4549 HD22 ASN X 674      66.734  24.229  76.191  0.00  0.00
ATOM   4550  C   ASN X 674      67.205  28.370  78.775  0.00  0.00
ATOM   4551  O   ASN X 674      67.048  29.576  78.589  0.00  0.00
ATOM   4552  N   ILE X 675      68.263  27.670  78.377  0.00  0.00
ATOM   4553  H   ILE X 675      68.320  26.674  78.449  0.00  0.00
ATOM   4554  CA  ILE X 675      69.446  28.323  77.795  0.00  0.00
ATOM   4555  CB  ILE X 675      70.550  27.289  77.572  0.00  0.00
ATOM   4556  CG1 ILE X 675      71.928  27.903  77.304  0.00  0.00
ATOM   4557  CG2 ILE X 675      70.108  26.286  76.504  0.00  0.00
ATOM   4558  CD  ILE X 675      72.772  28.533  78.413  0.00  0.00
ATOM   4559  C   ILE X 675      69.229  29.261  76.606  0.00  0.00
ATOM   4560  O   ILE X 675      69.955  30.252  76.533  0.00  0.00
ATOM   4561  N   PHE X 676      68.194  29.172  75.776  0.00  0.00
ATOM   4562  H   PHE X 676      67.538  28.420  75.825  0.00  0.00
ATOM   4563  CA  PHE X 676      67.901  30.145  74.713  0.00  0.00
ATOM   4564  CB  PHE X 676      66.797  29.598  73.806  0.00  0.00
ATOM   4565  CG  PHE X 676      65.309  29.840  74.061  0.00  0.00
ATOM   4566  CD1 PHE X 676      64.574  28.826  74.665  0.00  0.00
ATOM   4567  HD1 PHE X 676      65.076  27.882  74.875  0.00  0.00
ATOM   4568  CD2 PHE X 676      64.641  31.023  73.764  0.00  0.00
ATOM   4569  HD2 PHE X 676      65.197  31.853  73.328  0.00  0.00
ATOM   4570  CE1 PHE X 676      63.235  28.950  75.012  0.00  0.00
ATOM   4571  HE1 PHE X 676      62.711  28.175  75.572  0.00  0.00
ATOM   4572  CE2 PHE X 676      63.282  31.172  74.012  0.00  0.00
ATOM   4573  HE2 PHE X 676      62.763  32.093  73.745  0.00  0.00
ATOM   4574  CZ  PHE X 676      62.599  30.118  74.607  0.00  0.00
ATOM   4575  HZ  PHE X 676      61.524  30.211  74.762  0.00  0.00
ATOM   4576  C   PHE X 676      67.537  31.541  75.225  0.00  0.00
ATOM   4577  O   PHE X 676      68.191  32.500  74.813  0.00  0.00
ATOM   4578  N   TRP X 677      66.824  31.647  76.342  0.00  0.00
ATOM   4579  H   TRP X 677      66.472  30.847  76.828  0.00  0.00
ATOM   4580  CA  TRP X 677      66.481  32.928  76.976  0.00  0.00
ATOM   4581  CB  TRP X 677      65.698  32.675  78.267  0.00  0.00
ATOM   4582  CG  TRP X 677      64.326  32.041  78.027  0.00  0.00
ATOM   4583  CD1 TRP X 677      64.023  30.765  77.812  0.00  0.00
ATOM   4584  HD1 TRP X 677      64.743  29.947  77.811  0.00  0.00
ATOM   4585  CD2 TRP X 677      63.118  32.712  77.884  0.00  0.00
ATOM   4586  NE1 TRP X 677      62.718  30.621  77.596  0.00  0.00
ATOM   4587  HE1 TRP X 677      62.261  29.745  77.446  0.00  0.00
ATOM   4588  CE2 TRP X 677      62.104  31.801  77.610  0.00  0.00
ATOM   4589  CE3 TRP X 677      62.787  34.058  77.994  0.00  0.00
ATOM   4590  HE3 TRP X 677      63.532  34.765  78.355  0.00  0.00
ATOM   4591  CZ2 TRP X 677      60.795  32.204  77.374  0.00  0.00
ATOM   4592  HZ2 TRP X 677      59.989  31.480  77.252  0.00  0.00
ATOM   4593  CZ3 TRP X 677      61.519  34.515  77.651  0.00  0.00
ATOM   4594  HZ3 TRP X 677      61.286  35.579  77.656  0.00  0.00
ATOM   4595  CH2 TRP X 677      60.560  33.572  77.301  0.00  0.00
ATOM   4596  HH2 TRP X 677      59.586  33.919  76.957  0.00  0.00
ATOM   4597  C   TRP X 677      67.649  33.858  77.311  0.00  0.00
ATOM   4598  O   TRP X 677      67.795  34.979  76.827  0.00  0.00
ATOM   4599  N   LYSHX 678      68.585  33.274  78.053  0.00  0.00
ATOM   4600  H   LYSHX 678      68.513  32.298  78.261  0.00  0.00
ATOM   4601  CA  LYSHX 678      69.798  33.827  78.673  0.00  0.00
ATOM   4602  CB  LYSHX 678      70.372  32.618  79.417  0.00  0.00
ATOM   4603  CG  LYSHX 678      69.363  32.277  80.515  0.00  0.00
ATOM   4604  CD  LYSHX 678      70.034  31.263  81.442  0.00  0.00
ATOM   4605  CE  LYSHX 678      69.069  30.819  82.544  0.00  0.00
ATOM   4606 MNZ1 LYSHX 678      69.786  29.357  83.492  0.00  0.00
ATOM   4607 MNZ2 LYSHX 678      70.082  30.781  84.132  0.00  0.00
ATOM   4608  NZ  LYSHX 678      69.814  30.174  83.636  0.00  0.00
ATOM   4609  HZ1 LYSHX 678      69.807  29.183  83.503  0.00  0.00
ATOM   4610  HZ2 LYSHX 678      70.758  30.504  83.636  0.00  0.00
ATOM   4611  HZ3 LYSHX 678      69.383  30.396  84.510  0.00  0.00
ATOM   4612  C   LYSHX 678      70.665  34.353  77.528  0.00  0.00
ATOM   4613  O   LYSHX 678      71.025  35.525  77.434  0.00  0.00
ATOM   4614  N   VAL X 679      70.781  33.491  76.523  0.00  0.00
ATOM   4615  H   VAL X 679      70.275  32.630  76.462  0.00  0.00
ATOM   4616  CA  VAL X 679      71.699  33.788  75.414  0.00  0.00
ATOM   4617  CB  VAL X 679      71.879  32.496  74.614  0.00  0.00
ATOM   4618  CG1 VAL X 679      72.911  32.778  73.520  0.00  0.00
ATOM   4619  CG2 VAL X 679      72.511  31.490  75.576  0.00  0.00
ATOM   4620  C   VAL X 679      71.099  34.877  74.522  0.00  0.00
ATOM   4621  O   VAL X 679      71.916  35.711  74.139  0.00  0.00
ATOM   4622  N   CYSHX 680      69.792  34.818  74.279  0.00  0.00
ATOM   4623  H   CYSHX 680      69.222  34.127  74.722  0.00  0.00
ATOM   4624  CA  CYSHX 680      69.001  35.683  73.390  0.00  0.00
ATOM   4625  CB  CYSHX 680      67.651  35.107  72.957  0.00  0.00
ATOM   4626  SG  CYSHX 680      67.866  33.532  72.051  0.00  0.00
ATOM   4627  HG  CYSHX 680      66.683  33.981  71.640  0.00  0.00
ATOM   4628  C   CYSHX 680      68.870  37.125  73.882  0.00  0.00
ATOM   4629  O   CYSHX 680      69.174  38.034  73.110  0.00  0.00
ATOM   4630  N   TRP X 681      68.760  37.280  75.198  0.00  0.00
ATOM   4631  H   TRP X 681      68.530  36.509  75.791  0.00  0.00
ATOM   4632  CA  TRP X 681      68.946  38.528  75.953  0.00  0.00
ATOM   4633  CB  TRP X 681      68.534  38.263  77.402  0.00  0.00
ATOM   4634  CG  TRP X 681      67.015  38.323  77.567  0.00  0.00
ATOM   4635  CD1 TRP X 681      66.078  39.132  77.080  0.00  0.00
ATOM   4636  HD1 TRP X 681      66.230  39.890  76.311  0.00  0.00
ATOM   4637  CD2 TRP X 681      66.390  37.545  78.535  0.00  0.00
ATOM   4638  NE1 TRP X 681      64.927  38.863  77.689  0.00  0.00
ATOM   4639  HE1 TRP X 681      64.082  39.374  77.534  0.00  0.00
ATOM   4640  CE2 TRP X 681      65.030  37.837  78.530  0.00  0.00
ATOM   4641  CE3 TRP X 681      66.936  36.613  79.410  0.00  0.00
ATOM   4642  HE3 TRP X 681      68.018  36.507  79.492  0.00  0.00
ATOM   4643  CZ2 TRP X 681      64.240  37.101  79.405  0.00  0.00
ATOM   4644  HZ2 TRP X 681      63.186  37.364  79.497  0.00  0.00
ATOM   4645  CZ3 TRP X 681      66.097  35.815  80.179  0.00  0.00
ATOM   4646  HZ3 TRP X 681      66.511  35.011  80.786  0.00  0.00
ATOM   4647  CH2 TRP X 681      64.726  36.048  80.171  0.00  0.00
ATOM   4648  HH2 TRP X 681      64.049  35.419  80.749  0.00  0.00
ATOM   4649  C   TRP X 681      70.365  39.098  76.025  0.00  0.00
ATOM   4650  O   TRP X 681      70.544  40.316  76.019  0.00  0.00
ATOM   4651  N   ALA X 682      71.318  38.207  76.279  0.00  0.00
ATOM   4652  H   ALA X 682      71.123  37.233  76.395  0.00  0.00
ATOM   4653  CA  ALA X 682      72.742  38.550  76.416  0.00  0.00
ATOM   4654  CB  ALA X 682      73.443  37.374  77.101  0.00  0.00
ATOM   4655  C   ALA X 682      73.544  38.987  75.189  0.00  0.00
ATOM   4656  O   ALA X 682      74.292  39.964  75.191  0.00  0.00
ATOM   4657  N   PHE X 683      73.330  38.163  74.167  0.00  0.00
ATOM   4658  H   PHE X 683      72.677  37.408  74.200  0.00  0.00
ATOM   4659  CA  PHE X 683      74.056  38.311  72.897  0.00  0.00
ATOM   4660  CB  PHE X 683      75.121  37.233  72.685  0.00  0.00
ATOM   4661  CG  PHE X 683      76.158  36.784  73.718  0.00  0.00
ATOM   4662  CD1 PHE X 683      75.807  35.829  74.665  0.00  0.00
ATOM   4663  HD1 PHE X 683      74.794  35.426  74.713  0.00  0.00
ATOM   4664  CD2 PHE X 683      77.446  37.305  73.678  0.00  0.00
ATOM   4665  HD2 PHE X 683      77.745  37.979  72.874  0.00  0.00
ATOM   4666  CE1 PHE X 683      76.794  35.405  75.547  0.00  0.00
ATOM   4667  HE1 PHE X 683      76.549  34.609  76.250  0.00  0.00
ATOM   4668  CE2 PHE X 683      78.349  36.956  74.676  0.00  0.00
ATOM   4669  HE2 PHE X 683      79.293  37.497  74.750  0.00  0.00
ATOM   4670  CZ  PHE X 683      78.078  35.938  75.583  0.00  0.00
ATOM   4671  HZ  PHE X 683      78.831  35.577  76.283  0.00  0.00
ATOM   4672  C   PHE X 683      73.211  38.440  71.629  0.00  0.00
ATOM   4673  O   PHE X 683      73.386  39.471  70.980  0.00  0.00
ATOM   4674  N   VAL X 684      72.240  37.560  71.403  0.00  0.00
ATOM   4675  H   VAL X 684      71.994  36.867  72.080  0.00  0.00
ATOM   4676  CA  VAL X 684      71.423  37.481  70.183  0.00  0.00
ATOM   4677  CB  VAL X 684      70.543  36.232  70.268  0.00  0.00
ATOM   4678  CG1 VAL X 684      69.444  36.103  69.212  0.00  0.00
ATOM   4679  CG2 VAL X 684      71.452  35.001  70.242  0.00  0.00
ATOM   4680  C   VAL X 684      70.640  38.747  69.828  0.00  0.00
ATOM   4681  O   VAL X 684      71.060  39.406  68.878  0.00  0.00
ATOM   4682  N   THR X 685      69.678  39.171  70.644  0.00  0.00
ATOM   4683  H   THR X 685      69.378  38.683  71.462  0.00  0.00
ATOM   4684  CA  THR X 685      68.995  40.438  70.341  0.00  0.00
ATOM   4685  CB  THR X 685      67.697  40.675  71.116  0.00  0.00
ATOM   4686  OG1 THR X 685      68.010  40.514  72.501  0.00  0.00
ATOM   4687  HG1 THR X 685      67.996  39.537  72.713  0.00  0.00
ATOM   4688  CG2 THR X 685      66.599  39.719  70.645  0.00  0.00
ATOM   4689  C   THR X 685      69.873  41.692  70.324  0.00  0.00
ATOM   4690  O   THR X 685      69.711  42.464  69.380  0.00  0.00
ATOM   4691  N   PRO X 686      70.863  41.906  71.186  0.00  0.00
ATOM   4692  CA  PRO X 686      71.738  43.062  70.944  0.00  0.00
ATOM   4693  CB  PRO X 686      72.643  43.137  72.174  0.00  0.00
ATOM   4694  CG  PRO X 686      71.885  42.365  73.257  0.00  0.00
ATOM   4695  CD  PRO X 686      71.030  41.328  72.527  0.00  0.00
ATOM   4696  C   PRO X 686      72.565  43.008  69.657  0.00  0.00
ATOM   4697  O   PRO X 686      72.264  43.877  68.839  0.00  0.00
ATOM   4698  N   THR X 687      73.158  41.842  69.423  0.00  0.00
ATOM   4699  H   THR X 687      73.150  41.051  70.034  0.00  0.00
ATOM   4700  CA  THR X 687      73.879  41.737  68.145  0.00  0.00
ATOM   4701  CB  THR X 687      74.781  40.513  67.979  0.00  0.00
ATOM   4702  OG1 THR X 687      74.105  39.291  68.285  0.00  0.00
ATOM   4703  HG1 THR X 687      73.934  39.265  69.270  0.00  0.00
ATOM   4704  CG2 THR X 687      76.077  40.705  68.770  0.00  0.00
ATOM   4705  C   THR X 687      73.130  41.766  66.812  0.00  0.00
ATOM   4706  O   THR X 687      73.462  42.520  65.897  0.00  0.00
ATOM   4707  N   ILE X 688      71.947  41.159  66.831  0.00  0.00
ATOM   4708  H   ILE X 688      71.670  40.557  67.579  0.00  0.00
ATOM   4709  CA  ILE X 688      70.934  41.301  65.776  0.00  0.00
ATOM   4710  CB  ILE X 688      69.651  40.474  65.884  0.00  0.00
ATOM   4711  CG1 ILE X 688      69.861  38.983  66.159  0.00  0.00
ATOM   4712  CG2 ILE X 688      68.611  40.736  64.793  0.00  0.00
ATOM   4713  CD  ILE X 688      68.587  38.205  66.494  0.00  0.00
ATOM   4714  C   ILE X 688      70.520  42.757  65.544  0.00  0.00
ATOM   4715  O   ILE X 688      70.606  43.228  64.412  0.00  0.00
ATOM   4716  N   LEU X 689      70.367  43.566  66.589  0.00  0.00
ATOM   4717  H   LEU X 689      70.554  43.246  67.518  0.00  0.00
ATOM   4718  CA  LEU X 689      69.927  44.968  66.567  0.00  0.00
ATOM   4719  CB  LEU X 689      69.446  45.350  67.970  0.00  0.00
ATOM   4720  CG  LEU X 689      67.934  45.527  68.123  0.00  0.00
ATOM   4721  CD1 LEU X 689      67.210  44.221  67.787  0.00  0.00
ATOM   4722  CD2 LEU X 689      67.468  46.060  69.479  0.00  0.00
ATOM   4723  C   LEU X 689      70.952  45.940  65.979  0.00  0.00
ATOM   4724  O   LEU X 689      70.598  46.842  65.220  0.00  0.00
ATOM   4725  N   THR X 690      72.221  45.676  66.277  0.00  0.00
ATOM   4726  H   THR X 690      72.473  44.948  66.915  0.00  0.00
ATOM   4727  CA  THR X 690      73.377  46.397  65.726  0.00  0.00
ATOM   4728  CB  THR X 690      74.640  46.292  66.584  0.00  0.00
ATOM   4729  OG1 THR X 690      74.784  44.895  66.855  0.00  0.00
ATOM   4730  HG1 THR X 690      75.398  44.505  66.168  0.00  0.00
ATOM   4731  CG2 THR X 690      74.672  46.964  67.958  0.00  0.00
ATOM   4732  C   THR X 690      73.651  46.080  64.255  0.00  0.00
ATOM   4733  O   THR X 690      73.744  46.968  63.408  0.00  0.00
ATOM   4734  N   PHE X 691      73.595  44.802  63.890  0.00  0.00
ATOM   4735  H   PHE X 691      73.446  44.075  64.561  0.00  0.00
ATOM   4736  CA  PHE X 691      73.735  44.287  62.521  0.00  0.00
ATOM   4737  CB  PHE X 691      73.510  42.782  62.363  0.00  0.00
ATOM   4738  CG  PHE X 691      74.826  42.002  62.406  0.00  0.00
ATOM   4739  CD1 PHE X 691      75.101  41.161  63.478  0.00  0.00
ATOM   4740  HD1 PHE X 691      74.396  41.077  64.304  0.00  0.00
ATOM   4741  CD2 PHE X 691      75.768  42.133  61.392  0.00  0.00
ATOM   4742  HD2 PHE X 691      75.584  42.838  60.581  0.00  0.00
ATOM   4743  CE1 PHE X 691      76.282  40.427  63.491  0.00  0.00
ATOM   4744  HE1 PHE X 691      76.506  39.787  64.345  0.00  0.00
ATOM   4745  CE2 PHE X 691      76.940  41.385  61.392  0.00  0.00
ATOM   4746  HE2 PHE X 691      77.662  41.495  60.584  0.00  0.00
ATOM   4747  CZ  PHE X 691      77.182  40.496  62.433  0.00  0.00
ATOM   4748  HZ  PHE X 691      78.067  39.860  62.419  0.00  0.00
ATOM   4749  C   PHE X 691      72.734  44.960  61.580  0.00  0.00
ATOM   4750  O   PHE X 691      73.146  45.792  60.771  0.00  0.00
ATOM   4751  N   ILE X 692      71.448  44.827  61.892  0.00  0.00
ATOM   4752  H   ILE X 692      71.114  44.259  62.644  0.00  0.00
ATOM   4753  CA  ILE X 692      70.427  45.539  61.110  0.00  0.00
ATOM   4754  CB  ILE X 692      69.079  44.862  61.362  0.00  0.00
ATOM   4755  CG1 ILE X 692      68.568  45.113  62.782  0.00  0.00
ATOM   4756  CG2 ILE X 692      69.170  43.399  60.921  0.00  0.00
ATOM   4757  CD  ILE X 692      67.293  44.495  63.359  0.00  0.00
ATOM   4758  C   ILE X 692      70.331  47.065  61.086  0.00  0.00
ATOM   4759  O   ILE X 692      69.874  47.593  60.072  0.00  0.00
ATOM   4760  N   LEU X 693      70.703  47.805  62.127  0.00  0.00
ATOM   4761  H   LEU X 693      70.826  47.413  63.038  0.00  0.00
ATOM   4762  CA  LEU X 693      70.972  49.249  62.068  0.00  0.00
ATOM   4763  CB  LEU X 693      71.427  49.587  63.488  0.00  0.00
ATOM   4764  CG  LEU X 693      71.475  51.063  63.887  0.00  0.00
ATOM   4765  CD1 LEU X 693      70.072  51.673  63.892  0.00  0.00
ATOM   4766  CD2 LEU X 693      72.036  51.203  65.304  0.00  0.00
ATOM   4767  C   LEU X 693      72.093  49.533  61.066  0.00  0.00
ATOM   4768  O   LEU X 693      71.771  49.929  59.947  0.00  0.00
ATOM   4769  N   CYSHX 694      73.203  48.821  61.245  0.00  0.00
ATOM   4770  H   CYSHX 694      73.270  48.061  61.892  0.00  0.00
ATOM   4771  CA  CYSHX 694      74.422  49.117  60.481  0.00  0.00
ATOM   4772  CB  CYSHX 694      75.554  48.352  61.170  0.00  0.00
ATOM   4773  SG  CYSHX 694      77.235  48.978  60.807  0.00  0.00
ATOM   4774  HG  CYSHX 694      77.070  47.982  59.942  0.00  0.00
ATOM   4775  C   CYSHX 694      74.313  48.789  58.990  0.00  0.00
ATOM   4776  O   CYSHX 694      74.564  49.659  58.157  0.00  0.00
ATOM   4777  N   PHE X 695      74.013  47.519  58.733  0.00  0.00
ATOM   4778  H   PHE X 695      73.999  46.815  59.443  0.00  0.00
ATOM   4779  CA  PHE X 695      73.672  47.032  57.389  0.00  0.00
ATOM   4780  CB  PHE X 695      72.835  45.754  57.315  0.00  0.00
ATOM   4781  CG  PHE X 695      73.613  44.496  57.708  0.00  0.00
ATOM   4782  CD1 PHE X 695      72.912  43.554  58.452  0.00  0.00
ATOM   4783  HD1 PHE X 695      72.032  43.837  59.028  0.00  0.00
ATOM   4784  CD2 PHE X 695      74.692  44.134  56.909  0.00  0.00
ATOM   4785  HD2 PHE X 695      75.160  44.863  56.247  0.00  0.00
ATOM   4786  CE1 PHE X 695      73.368  42.240  58.437  0.00  0.00
ATOM   4787  HE1 PHE X 695      72.825  41.484  59.004  0.00  0.00
ATOM   4788  CE2 PHE X 695      75.164  42.829  56.969  0.00  0.00
ATOM   4789  HE2 PHE X 695      76.066  42.556  56.421  0.00  0.00
ATOM   4790  CZ  PHE X 695      74.498  41.867  57.719  0.00  0.00
ATOM   4791  HZ  PHE X 695      74.855  40.837  57.745  0.00  0.00
ATOM   4792  C   PHE X 695      72.940  48.080  56.549  0.00  0.00
ATOM   4793  O   PHE X 695      73.407  48.438  55.470  0.00  0.00
ATOM   4794  N   SER X 696      71.852  48.645  57.067  0.00  0.00
ATOM   4795  H   SER X 696      71.435  48.330  57.920  0.00  0.00
ATOM   4796  CA  SER X 696      71.163  49.781  56.439  0.00  0.00
ATOM   4797  CB  SER X 696      69.840  50.040  57.163  0.00  0.00
ATOM   4798  OG  SER X 696      69.038  48.922  56.770  0.00  0.00
ATOM   4799  HG  SER X 696      68.395  49.232  56.069  0.00  0.00
ATOM   4800  C   SER X 696      71.905  51.116  56.527  0.00  0.00
ATOM   4801  O   SER X 696      72.336  51.687  55.526  0.00  0.00
ATOM   4802  N   PHE X 697      72.294  51.569  57.715  0.00  0.00
ATOM   4803  H   PHE X 697      72.168  51.023  58.544  0.00  0.00
ATOM   4804  CA  PHE X 697      72.928  52.866  57.993  0.00  0.00
ATOM   4805  CB  PHE X 697      73.134  53.001  59.503  0.00  0.00
ATOM   4806  CG  PHE X 697      74.252  53.889  60.055  0.00  0.00
ATOM   4807  CD1 PHE X 697      75.397  53.292  60.568  0.00  0.00
ATOM   4808  HD1 PHE X 697      75.506  52.207  60.570  0.00  0.00
ATOM   4809  CD2 PHE X 697      74.156  55.276  60.040  0.00  0.00
ATOM   4810  HD2 PHE X 697      73.294  55.752  59.574  0.00  0.00
ATOM   4811  CE1 PHE X 697      76.401  54.107  61.077  0.00  0.00
ATOM   4812  HE1 PHE X 697      77.329  53.640  61.410  0.00  0.00
ATOM   4813  CE2 PHE X 697      75.150  56.061  60.613  0.00  0.00
ATOM   4814  HE2 PHE X 697      75.041  57.146  60.614  0.00  0.00
ATOM   4815  CZ  PHE X 697      76.280  55.487  61.184  0.00  0.00
ATOM   4816  HZ  PHE X 697      77.034  56.089  61.691  0.00  0.00
ATOM   4817  C   PHE X 697      74.275  53.164  57.328  0.00  0.00
ATOM   4818  O   PHE X 697      74.536  54.295  56.918  0.00  0.00
ATOM   4819  N   TYR X 698      75.075  52.151  57.008  0.00  0.00
ATOM   4820  H   TYR X 698      74.904  51.210  57.300  0.00  0.00
ATOM   4821  CA  TYR X 698      76.284  52.338  56.193  0.00  0.00
ATOM   4822  CB  TYR X 698      77.380  51.292  56.406  0.00  0.00
ATOM   4823  CG  TYR X 698      77.436  50.022  55.555  0.00  0.00
ATOM   4824  CD1 TYR X 698      78.131  50.087  54.353  0.00  0.00
ATOM   4825  HD1 TYR X 698      78.558  51.040  54.043  0.00  0.00
ATOM   4826  CD2 TYR X 698      76.900  48.816  55.989  0.00  0.00
ATOM   4827  HD2 TYR X 698      76.308  48.748  56.901  0.00  0.00
ATOM   4828  CE1 TYR X 698      78.303  48.976  53.533  0.00  0.00
ATOM   4829  HE1 TYR X 698      78.805  49.064  52.569  0.00  0.00
ATOM   4830  CE2 TYR X 698      77.159  47.700  55.201  0.00  0.00
ATOM   4831  HE2 TYR X 698      76.827  46.727  55.564  0.00  0.00
ATOM   4832  CZ  TYR X 698      77.817  47.754  53.978  0.00  0.00
ATOM   4833  OH  TYR X 698      78.111  46.619  53.287  0.00  0.00
ATOM   4834  HH  TYR X 698      77.505  45.852  53.499  0.00  0.00
ATOM   4835  C   TYR X 698      76.053  52.860  54.774  0.00  0.00
ATOM   4836  O   TYR X 698      76.622  53.865  54.348  0.00  0.00
ATOM   4837  N   GLN X 699      74.941  52.381  54.223  0.00  0.00
ATOM   4838  H   GLN X 699      74.256  51.886  54.757  0.00  0.00
ATOM   4839  CA  GLN X 699      74.597  52.516  52.800  0.00  0.00
ATOM   4840  CB  GLN X 699      74.188  51.272  52.011  0.00  0.00
ATOM   4841  CG  GLN X 699      75.304  50.250  52.238  0.00  0.00
ATOM   4842  CD  GLN X 699      74.826  48.885  51.737  0.00  0.00
ATOM   4843  OE1 GLN X 699      75.166  48.472  50.629  0.00  0.00
ATOM   4844  NE2 GLN X 699      74.245  48.084  52.625  0.00  0.00
ATOM   4845 HE21 GLN X 699      74.137  48.383  53.573  0.00  0.00
ATOM   4846 HE22 GLN X 699      73.916  47.182  52.344  0.00  0.00
ATOM   4847  C   GLN X 699      73.594  53.655  52.602  0.00  0.00
ATOM   4848  O   GLN X 699      73.737  54.477  51.700  0.00  0.00
ATOM   4849  N   TRP X 700      72.513  53.618  53.376  0.00  0.00
ATOM   4850  H   TRP X 700      72.279  52.816  53.926  0.00  0.00
ATOM   4851  CA  TRP X 700      71.560  54.729  53.509  0.00  0.00
ATOM   4852  CB  TRP X 700      70.594  54.493  54.672  0.00  0.00
ATOM   4853  CG  TRP X 700      69.655  55.647  55.031  0.00  0.00
ATOM   4854  CD1 TRP X 700      68.550  56.056  54.415  0.00  0.00
ATOM   4855  HD1 TRP X 700      68.199  55.705  53.445  0.00  0.00
ATOM   4856  CD2 TRP X 700      69.852  56.428  56.164  0.00  0.00
ATOM   4857  NE1 TRP X 700      67.941  56.961  55.176  0.00  0.00
ATOM   4858  HE1 TRP X 700      67.047  57.370  54.994  0.00  0.00
ATOM   4859  CE2 TRP X 700      68.720  57.232  56.219  0.00  0.00
ATOM   4860  CE3 TRP X 700      70.758  56.436  57.218  0.00  0.00
ATOM   4861  HE3 TRP X 700      71.596  55.739  57.225  0.00  0.00
ATOM   4862  CZ2 TRP X 700      68.560  58.160  57.242  0.00  0.00
ATOM   4863  HZ2 TRP X 700      67.696  58.826  57.258  0.00  0.00
ATOM   4864  CZ3 TRP X 700      70.590  57.336  58.263  0.00  0.00
ATOM   4865  HZ3 TRP X 700      71.294  57.346  59.095  0.00  0.00
ATOM   4866  CH2 TRP X 700      69.520  58.223  58.246  0.00  0.00
ATOM   4867  HH2 TRP X 700      69.431  58.976  59.029  0.00  0.00
ATOM   4868  C   TRP X 700      72.201  56.112  53.636  0.00  0.00
ATOM   4869  O   TRP X 700      73.100  56.225  54.467  0.00  0.00
ATOM   4870  N   GLU X 701      71.683  57.167  53.012  0.00  0.00
ATOM   4871  H   GLU X 701      70.878  57.071  52.428  0.00  0.00
ATOM   4872  CA  GLU X 701      72.158  58.558  53.063  0.00  0.00
ATOM   4873  CB  GLU X 701      72.501  59.031  51.648  0.00  0.00
ATOM   4874  CG  GLU X 701      73.804  58.467  51.076  0.00  0.00
ATOM   4875  CD  GLU X 701      74.375  59.104  49.807  0.00  0.00
ATOM   4876  OE1 GLU X 701      73.930  58.836  48.669  0.00  0.00
ATOM   4877  OE2 GLU X 701      75.405  59.810  49.859  0.00  0.00
ATOM   4878  C   GLU X 701      71.370  59.488  53.989  0.00  0.00
ATOM   4879  O   GLU X 701      70.196  59.731  53.714  0.00  0.00
ATOM   4880  N   PRO X 702      71.917  59.974  55.101  0.00  0.00
ATOM   4881  CA  PRO X 702      71.380  60.941  56.070  0.00  0.00
ATOM   4882  CB  PRO X 702      72.572  61.311  56.956  0.00  0.00
ATOM   4883  CG  PRO X 702      73.473  60.075  56.942  0.00  0.00
ATOM   4884  CD  PRO X 702      73.190  59.424  55.588  0.00  0.00
ATOM   4885  C   PRO X 702      70.890  62.265  55.483  0.00  0.00
ATOM   4886  O   PRO X 702      71.333  62.700  54.421  0.00  0.00
ATOM   4887  N   MET X 703      69.750  62.658  56.047  0.00  0.00
ATOM   4888  H   MET X 703      69.344  62.144  56.802  0.00  0.00
ATOM   4889  CA  MET X 703      68.949  63.834  55.677  0.00  0.00
ATOM   4890  CB  MET X 703      69.608  65.091  56.250  0.00  0.00
ATOM   4891  CG  MET X 703      69.579  65.095  57.780  0.00  0.00
ATOM   4892  SD  MET X 703      67.998  65.579  58.561  0.00  0.00
ATOM   4893  CE  MET X 703      68.463  65.462  60.276  0.00  0.00
ATOM   4894  C   MET X 703      68.681  64.018  54.181  0.00  0.00
ATOM   4895  O   MET X 703      68.251  65.103  53.793  0.00  0.00
ATOM   4896  N   THR X 704      68.291  62.891  53.595  0.00  0.00
ATOM   4897  H   THR X 704      68.227  62.010  54.063  0.00  0.00
ATOM   4898  CA  THR X 704      67.920  62.899  52.171  0.00  0.00
ATOM   4899  CB  THR X 704      68.833  62.028  51.306  0.00  0.00
ATOM   4900  OG1 THR X 704      68.671  60.661  51.696  0.00  0.00
ATOM   4901  HG1 THR X 704      69.408  60.428  52.332  0.00  0.00
ATOM   4902  CG2 THR X 704      70.295  62.462  51.174  0.00  0.00
ATOM   4903  C   THR X 704      66.488  62.567  51.751  0.00  0.00
ATOM   4904  O   THR X 704      65.717  62.101  52.589  0.00  0.00
ATOM   4905  N   TYR X 705      66.037  63.011  50.581  0.00  0.00
ATOM   4906  H   TYR X 705      66.583  63.632  50.018  0.00  0.00
ATOM   4907  CA  TYR X 705      64.746  62.687  49.957  0.00  0.00
ATOM   4908  CB  TYR X 705      63.652  63.709  50.272  0.00  0.00
ATOM   4909  CG  TYR X 705      62.286  63.049  50.081  0.00  0.00
ATOM   4910  CD1 TYR X 705      61.502  62.932  51.223  0.00  0.00
ATOM   4911  HD1 TYR X 705      61.941  63.034  52.216  0.00  0.00
ATOM   4912  CD2 TYR X 705      61.697  62.867  48.835  0.00  0.00
ATOM   4913  HD2 TYR X 705      62.336  62.924  47.953  0.00  0.00
ATOM   4914  CE1 TYR X 705      60.143  62.681  51.066  0.00  0.00
ATOM   4915  HE1 TYR X 705      59.505  62.621  51.948  0.00  0.00
ATOM   4916  CE2 TYR X 705      60.343  62.619  48.646  0.00  0.00
ATOM   4917  HE2 TYR X 705      59.903  62.518  47.654  0.00  0.00
ATOM   4918  CZ  TYR X 705      59.585  62.504  49.806  0.00  0.00
ATOM   4919  OH  TYR X 705      58.401  61.834  49.822  0.00  0.00
ATOM   4920  HH  TYR X 705      58.066  61.640  50.746  0.00  0.00
ATOM   4921  C   TYR X 705      65.108  62.587  48.474  0.00  0.00
ATOM   4922  O   TYR X 705      65.153  63.601  47.779  0.00  0.00
ATOM   4923  N   GLY X 706      65.646  61.412  48.159  0.00  0.00
ATOM   4924  H   GLY X 706      65.724  60.637  48.786  0.00  0.00
ATOM   4925  CA  GLY X 706      66.166  61.228  46.797  0.00  0.00
ATOM   4926  C   GLY X 706      67.515  61.916  46.578  0.00  0.00
ATOM   4927  O   GLY X 706      68.453  61.802  47.366  0.00  0.00
ATOM   4928  N   SER X 707      67.555  62.635  45.459  0.00  0.00
ATOM   4929  H   SER X 707      66.810  62.645  44.792  0.00  0.00
ATOM   4930  CA  SER X 707      68.709  63.478  45.116  0.00  0.00
ATOM   4931  CB  SER X 707      68.667  64.043  43.694  0.00  0.00
ATOM   4932  OG  SER X 707      67.463  64.811  43.605  0.00  0.00
ATOM   4933  HG  SER X 707      67.226  64.909  42.639  0.00  0.00
ATOM   4934  C   SER X 707      68.894  64.663  46.065  0.00  0.00
ATOM   4935  O   SER X 707      70.003  64.944  46.517  0.00  0.00
ATOM   4936  N   TYR X 708      67.763  65.262  46.429  0.00  0.00
ATOM   4937  H   TYR X 708      66.870  65.015  46.055  0.00  0.00
ATOM   4938  CA  TYR X 708      67.748  66.345  47.424  0.00  0.00
ATOM   4939  CB  TYR X 708      66.385  67.034  47.346  0.00  0.00
ATOM   4940  CG  TYR X 708      66.026  68.022  48.457  0.00  0.00
ATOM   4941  CD1 TYR X 708      66.253  69.392  48.383  0.00  0.00
ATOM   4942  HD1 TYR X 708      67.066  69.750  47.751  0.00  0.00
ATOM   4943  CD2 TYR X 708      65.034  67.570  49.320  0.00  0.00
ATOM   4944  HD2 TYR X 708      64.900  66.499  49.473  0.00  0.00
ATOM   4945  CE1 TYR X 708      65.490  70.325  49.076  0.00  0.00
ATOM   4946  HE1 TYR X 708      65.716  71.391  49.037  0.00  0.00
ATOM   4947  CE2 TYR X 708      64.212  68.467  49.992  0.00  0.00
ATOM   4948  HE2 TYR X 708      63.412  68.109  50.642  0.00  0.00
ATOM   4949  CZ  TYR X 708      64.428  69.829  49.820  0.00  0.00
ATOM   4950  OH  TYR X 708      63.587  70.683  50.465  0.00  0.00
ATOM   4951  HH  TYR X 708      63.855  71.644  50.385  0.00  0.00
ATOM   4952  C   TYR X 708      68.027  65.825  48.836  0.00  0.00
ATOM   4953  O   TYR X 708      67.621  64.765  49.307  0.00  0.00
ATOM   4954  N   ARG X 709      68.683  66.749  49.532  0.00  0.00
ATOM   4955  H   ARG X 709      69.079  67.549  49.084  0.00  0.00
ATOM   4956  CA  ARG X 709      68.919  66.751  50.983  0.00  0.00
ATOM   4957  CB  ARG X 709      70.442  66.889  51.000  0.00  0.00
ATOM   4958  CG  ARG X 709      70.906  67.023  52.452  0.00  0.00
ATOM   4959  CD  ARG X 709      72.427  66.940  52.593  0.00  0.00
ATOM   4960  NE  ARG X 709      72.967  65.638  52.175  0.00  0.00
ATOM   4961  HE  ARG X 709      72.707  65.343  51.256  0.00  0.00
ATOM   4962  CZ  ARG X 709      73.753  64.848  52.921  0.00  0.00
ATOM   4963  NH1 ARG X 709      74.266  65.295  54.075  0.00  0.00
ATOM   4964 HH11 ARG X 709      74.063  66.222  54.386  0.00  0.00
ATOM   4965 HH12 ARG X 709      74.852  64.700  54.625  0.00  0.00
ATOM   4966  NH2 ARG X 709      74.026  63.627  52.439  0.00  0.00
ATOM   4967 HH21 ARG X 709      73.647  63.341  51.559  0.00  0.00
ATOM   4968 HH22 ARG X 709      74.609  63.004  52.959  0.00  0.00
ATOM   4969  C   ARG X 709      68.110  67.918  51.557  0.00  0.00
ATOM   4970  O   ARG X 709      68.041  68.976  50.934  0.00  0.00
ATOM   4971  N   TYR X 710      67.705  67.646  52.794  0.00  0.00
ATOM   4972  H   TYR X 710      67.753  66.749  53.232  0.00  0.00
ATOM   4973  CA  TYR X 710      67.144  68.765  53.565  0.00  0.00
ATOM   4974  CB  TYR X 710      66.631  68.242  54.908  0.00  0.00
ATOM   4975  CG  TYR X 710      65.508  67.213  54.763  0.00  0.00
ATOM   4976  CD1 TYR X 710      64.319  67.564  54.132  0.00  0.00
ATOM   4977  HD1 TYR X 710      64.220  68.557  53.695  0.00  0.00
ATOM   4978  CD2 TYR X 710      65.623  65.952  55.338  0.00  0.00
ATOM   4979  HD2 TYR X 710      66.521  65.662  55.883  0.00  0.00
ATOM   4980  CE1 TYR X 710      63.258  66.671  54.051  0.00  0.00
ATOM   4981  HE1 TYR X 710      62.341  66.975  53.546  0.00  0.00
ATOM   4982  CE2 TYR X 710      64.555  65.076  55.193  0.00  0.00
ATOM   4983  HE2 TYR X 710      64.680  64.061  55.570  0.00  0.00
ATOM   4984  CZ  TYR X 710      63.339  65.398  54.601  0.00  0.00
ATOM   4985  OH  TYR X 710      62.426  64.419  54.361  0.00  0.00
ATOM   4986  HH  TYR X 710      62.620  63.563  54.844  0.00  0.00
ATOM   4987  C   TYR X 710      68.090  69.943  53.802  0.00  0.00
ATOM   4988  O   TYR X 710      69.298  69.761  53.658  0.00  0.00
ATOM   4989  N   PRO X 711      67.585  71.171  53.858  0.00  0.00
ATOM   4990  CA  PRO X 711      68.458  72.333  54.084  0.00  0.00
ATOM   4991  CB  PRO X 711      67.508  73.523  53.946  0.00  0.00
ATOM   4992  CG  PRO X 711      66.550  73.026  52.861  0.00  0.00
ATOM   4993  CD  PRO X 711      66.275  71.599  53.343  0.00  0.00
ATOM   4994  C   PRO X 711      69.166  72.338  55.439  0.00  0.00
ATOM   4995  O   PRO X 711      68.769  71.660  56.387  0.00  0.00
ATOM   4996  N   ASN X 712      70.168  73.204  55.557  0.00  0.00
ATOM   4997  H   ASN X 712      70.334  73.917  54.876  0.00  0.00
ATOM   4998  CA  ASN X 712      71.127  73.222  56.672  0.00  0.00
ATOM   4999  CB  ASN X 712      72.229  74.272  56.520  0.00  0.00
ATOM   5000  CG  ASN X 712      73.174  73.985  55.351  0.00  0.00
ATOM   5001  OD1 ASN X 712      72.762  73.684  54.232  0.00  0.00
ATOM   5002  ND2 ASN X 712      74.445  74.361  55.459  0.00  0.00
ATOM   5003 HD21 ASN X 712      74.762  74.819  56.289  0.00  0.00
ATOM   5004 HD22 ASN X 712      75.083  74.184  54.710  0.00  0.00
ATOM   5005  C   ASN X 712      70.460  73.474  58.026  0.00  0.00
ATOM   5006  O   ASN X 712      70.705  72.699  58.949  0.00  0.00
ATOM   5007  N   TRP X 713      69.512  74.404  58.094  0.00  0.00
ATOM   5008  H   TRP X 713      69.292  74.994  57.317  0.00  0.00
ATOM   5009  CA  TRP X 713      68.694  74.673  59.284  0.00  0.00
ATOM   5010  CB  TRP X 713      68.011  76.005  58.968  0.00  0.00
ATOM   5011  CG  TRP X 713      67.307  76.156  57.618  0.00  0.00
ATOM   5012  CD1 TRP X 713      67.981  76.487  56.521  0.00  0.00
ATOM   5013  HD1 TRP X 713      69.066  76.542  56.426  0.00  0.00
ATOM   5014  CD2 TRP X 713      65.953  76.074  57.311  0.00  0.00
ATOM   5015  NE1 TRP X 713      67.098  76.739  55.558  0.00  0.00
ATOM   5016  HE1 TRP X 713      67.322  77.122  54.661  0.00  0.00
ATOM   5017  CE2 TRP X 713      65.875  76.409  55.964  0.00  0.00
ATOM   5018  CE3 TRP X 713      64.871  75.431  57.900  0.00  0.00
ATOM   5019  HE3 TRP X 713      64.934  75.135  58.947  0.00  0.00
ATOM   5020  CZ2 TRP X 713      64.704  76.174  55.252  0.00  0.00
ATOM   5021  HZ2 TRP X 713      64.638  76.482  54.209  0.00  0.00
ATOM   5022  CZ3 TRP X 713      63.712  75.156  57.184  0.00  0.00
ATOM   5023  HZ3 TRP X 713      62.884  74.632  57.661  0.00  0.00
ATOM   5024  CH2 TRP X 713      63.616  75.553  55.855  0.00  0.00
ATOM   5025  HH2 TRP X 713      62.699  75.380  55.292  0.00  0.00
ATOM   5026  C   TRP X 713      67.731  73.552  59.682  0.00  0.00
ATOM   5027  O   TRP X 713      67.883  73.061  60.799  0.00  0.00
ATOM   5028  N   SER X 714      67.045  72.947  58.717  0.00  0.00
ATOM   5029  H   SER X 714      67.071  73.229  57.758  0.00  0.00
ATOM   5030  CA  SER X 714      66.185  71.795  59.024  0.00  0.00
ATOM   5031  CB  SER X 714      65.220  71.398  57.904  0.00  0.00
ATOM   5032  OG  SER X 714      65.844  71.342  56.618  0.00  0.00
ATOM   5033  HG  SER X 714      65.565  70.492  56.172  0.00  0.00
ATOM   5034  C   SER X 714      66.942  70.514  59.380  0.00  0.00
ATOM   5035  O   SER X 714      66.313  69.704  60.059  0.00  0.00
ATOM   5036  N   MET X 715      68.157  70.407  58.849  0.00  0.00
ATOM   5037  H   MET X 715      68.460  71.009  58.110  0.00  0.00
ATOM   5038  CA  MET X 715      69.185  69.436  59.254  0.00  0.00
ATOM   5039  CB  MET X 715      70.478  69.411  58.436  0.00  0.00
ATOM   5040  CG  MET X 715      70.152  68.721  57.111  0.00  0.00
ATOM   5041  SD  MET X 715      71.636  68.125  56.221  0.00  0.00
ATOM   5042  CE  MET X 715      71.974  69.597  55.281  0.00  0.00
ATOM   5043  C   MET X 715      69.619  69.584  60.714  0.00  0.00
ATOM   5044  O   MET X 715      69.528  68.661  61.522  0.00  0.00
ATOM   5045  N   VAL X 716      70.166  70.752  61.041  0.00  0.00
ATOM   5046  H   VAL X 716      70.464  71.439  60.378  0.00  0.00
ATOM   5047  CA  VAL X 716      70.357  71.080  62.461  0.00  0.00
ATOM   5048  CB  VAL X 716      70.643  72.548  62.781  0.00  0.00
ATOM   5049  CG1 VAL X 716      70.954  72.904  64.237  0.00  0.00
ATOM   5050  CG2 VAL X 716      71.814  72.990  61.900  0.00  0.00
ATOM   5051  C   VAL X 716      69.264  70.573  63.404  0.00  0.00
ATOM   5052  O   VAL X 716      69.467  69.597  64.125  0.00  0.00
ATOM   5053  N   LEU X 717      68.063  71.114  63.223  0.00  0.00
ATOM   5054  H   LEU X 717      67.868  71.778  62.501  0.00  0.00
ATOM   5055  CA  LEU X 717      66.915  70.777  64.079  0.00  0.00
ATOM   5056  CB  LEU X 717      65.675  71.475  63.520  0.00  0.00
ATOM   5057  CG  LEU X 717      65.779  72.979  63.786  0.00  0.00
ATOM   5058  CD1 LEU X 717      64.716  73.684  62.942  0.00  0.00
ATOM   5059  CD2 LEU X 717      65.428  73.367  65.222  0.00  0.00
ATOM   5060  C   LEU X 717      66.636  69.282  64.248  0.00  0.00
ATOM   5061  O   LEU X 717      66.421  68.814  65.364  0.00  0.00
ATOM   5062  N   GLY X 718      66.688  68.475  63.192  0.00  0.00
ATOM   5063  H   GLY X 718      66.849  68.795  62.259  0.00  0.00
ATOM   5064  CA  GLY X 718      66.504  67.025  63.349  0.00  0.00
ATOM   5065  C   GLY X 718      67.648  66.352  64.110  0.00  0.00
ATOM   5066  O   GLY X 718      67.406  65.644  65.086  0.00  0.00
ATOM   5067  N   TRP X 719      68.910  66.726  63.911  0.00  0.00
ATOM   5068  H   TRP X 719      69.173  67.353  63.179  0.00  0.00
ATOM   5069  CA  TRP X 719      70.031  66.259  64.740  0.00  0.00
ATOM   5070  CB  TRP X 719      71.420  66.499  64.145  0.00  0.00
ATOM   5071  CG  TRP X 719      71.812  65.883  62.799  0.00  0.00
ATOM   5072  CD1 TRP X 719      72.003  66.656  61.734  0.00  0.00
ATOM   5073  HD1 TRP X 719      71.856  67.735  61.664  0.00  0.00
ATOM   5074  CD2 TRP X 719      72.106  64.559  62.493  0.00  0.00
ATOM   5075  NE1 TRP X 719      72.407  65.834  60.771  0.00  0.00
ATOM   5076  HE1 TRP X 719      72.657  66.144  59.854  0.00  0.00
ATOM   5077  CE2 TRP X 719      72.449  64.559  61.146  0.00  0.00
ATOM   5078  CE3 TRP X 719      71.888  63.306  63.054  0.00  0.00
ATOM   5079  HE3 TRP X 719      71.698  63.246  64.126  0.00  0.00
ATOM   5080  CZ2 TRP X 719      72.459  63.403  60.371  0.00  0.00
ATOM   5081  HZ2 TRP X 719      72.641  63.465  59.298  0.00  0.00
ATOM   5082  CZ3 TRP X 719      71.899  62.126  62.319  0.00  0.00
ATOM   5083  HZ3 TRP X 719      71.645  61.178  62.794  0.00  0.00
ATOM   5084  CH2 TRP X 719      72.238  62.170  60.971  0.00  0.00
ATOM   5085  HH2 TRP X 719      72.327  61.250  60.393  0.00  0.00
ATOM   5086  C   TRP X 719      69.947  66.752  66.186  0.00  0.00
ATOM   5087  O   TRP X 719      70.129  65.942  67.095  0.00  0.00
ATOM   5088  N   LEU X 720      69.476  67.954  66.508  0.00  0.00
ATOM   5089  H   LEU X 720      69.185  68.593  65.796  0.00  0.00
ATOM   5090  CA  LEU X 720      69.306  68.531  67.849  0.00  0.00
ATOM   5091  CB  LEU X 720      68.908  69.991  67.627  0.00  0.00
ATOM   5092  CG  LEU X 720      68.700  70.792  68.914  0.00  0.00
ATOM   5093  CD1 LEU X 720      70.007  71.213  69.591  0.00  0.00
ATOM   5094  CD2 LEU X 720      68.017  72.072  68.432  0.00  0.00
ATOM   5095  C   LEU X 720      68.218  67.770  68.611  0.00  0.00
ATOM   5096  O   LEU X 720      68.451  67.311  69.728  0.00  0.00
ATOM   5097  N   MET X 721      67.116  67.460  67.934  0.00  0.00
ATOM   5098  H   MET X 721      66.885  67.847  67.041  0.00  0.00
ATOM   5099  CA  MET X 721      66.152  66.498  68.488  0.00  0.00
ATOM   5100  CB  MET X 721      64.751  66.635  67.888  0.00  0.00
ATOM   5101  CG  MET X 721      63.905  67.799  68.405  0.00  0.00
ATOM   5102  SD  MET X 721      64.865  69.321  68.068  0.00  0.00
ATOM   5103  CE  MET X 721      63.665  70.439  68.763  0.00  0.00
ATOM   5104  C   MET X 721      66.435  65.002  68.643  0.00  0.00
ATOM   5105  O   MET X 721      65.949  64.376  69.584  0.00  0.00
ATOM   5106  N   LEU X 722      67.399  64.448  67.914  0.00  0.00
ATOM   5107  H   LEU X 722      67.799  64.941  67.140  0.00  0.00
ATOM   5108  CA  LEU X 722      68.015  63.123  68.081  0.00  0.00
ATOM   5109  CB  LEU X 722      68.688  62.693  66.777  0.00  0.00
ATOM   5110  CG  LEU X 722      69.036  61.202  66.753  0.00  0.00
ATOM   5111  CD1 LEU X 722      67.912  60.362  66.146  0.00  0.00
ATOM   5112  CD2 LEU X 722      70.376  60.956  66.056  0.00  0.00
ATOM   5113  C   LEU X 722      69.036  63.241  69.214  0.00  0.00
ATOM   5114  O   LEU X 722      68.857  62.586  70.240  0.00  0.00
ATOM   5115  N   ALA X 723      69.880  64.268  69.140  0.00  0.00
ATOM   5116  H   ALA X 723      69.890  64.892  68.358  0.00  0.00
ATOM   5117  CA  ALA X 723      70.872  64.598  70.173  0.00  0.00
ATOM   5118  CB  ALA X 723      71.576  65.916  69.845  0.00  0.00
ATOM   5119  C   ALA X 723      70.226  64.677  71.558  0.00  0.00
ATOM   5120  O   ALA X 723      70.481  63.679  72.231  0.00  0.00
ATOM   5121  N   CYSHX 724      69.200  65.519  71.644  0.00  0.00
ATOM   5122  H   CYSHX 724      68.829  66.023  70.864  0.00  0.00
ATOM   5123  CA  CYSHX 724      68.540  65.755  72.936  0.00  0.00
ATOM   5124  CB  CYSHX 724      67.522  66.890  72.812  0.00  0.00
ATOM   5125  SG  CYSHX 724      68.118  68.512  72.209  0.00  0.00
ATOM   5126  HG  CYSHX 724      67.975  67.790  71.102  0.00  0.00
ATOM   5127  C   CYSHX 724      67.724  64.653  73.616  0.00  0.00
ATOM   5128  O   CYSHX 724      66.999  64.969  74.559  0.00  0.00
ATOM   5129  N   SER X 725      67.656  63.461  73.028  0.00  0.00
ATOM   5130  H   SER X 725      68.124  63.286  72.162  0.00  0.00
ATOM   5131  CA  SER X 725      66.930  62.282  73.521  0.00  0.00
ATOM   5132  CB  SER X 725      65.783  61.838  72.610  0.00  0.00
ATOM   5133  OG  SER X 725      66.290  61.818  71.273  0.00  0.00
ATOM   5134  HG  SER X 725      66.038  62.680  70.831  0.00  0.00
ATOM   5135  C   SER X 725      67.905  61.151  73.852  0.00  0.00
ATOM   5136  O   SER X 725      68.348  61.024  74.993  0.00  0.00
ATOM   5137  N   VAL X 726      68.662  60.742  72.837  0.00  0.00
ATOM   5138  H   VAL X 726      68.573  61.147  71.927  0.00  0.00
ATOM   5139  CA  VAL X 726      69.686  59.689  72.888  0.00  0.00
ATOM   5140  CB  VAL X 726      70.178  59.325  71.486  0.00  0.00
ATOM   5141  CG1 VAL X 726      69.008  59.017  70.548  0.00  0.00
ATOM   5142  CG2 VAL X 726      71.131  60.395  70.949  0.00  0.00
ATOM   5143  C   VAL X 726      70.842  59.848  73.878  0.00  0.00
ATOM   5144  O   VAL X 726      71.013  58.999  74.752  0.00  0.00
ATOM   5145  N   ILE X 727      71.464  61.023  73.928  0.00  0.00
ATOM   5146  H   ILE X 727      71.020  61.842  73.565  0.00  0.00
ATOM   5147  CA  ILE X 727      72.794  61.345  74.468  0.00  0.00
ATOM   5148  CB  ILE X 727      73.125  62.789  74.090  0.00  0.00
ATOM   5149  CG1 ILE X 727      74.609  63.120  74.258  0.00  0.00
ATOM   5150  CG2 ILE X 727      72.283  63.922  74.682  0.00  0.00
ATOM   5151  CD  ILE X 727      75.536  62.214  73.444  0.00  0.00
ATOM   5152  C   ILE X 727      72.944  61.112  75.973  0.00  0.00
ATOM   5153  O   ILE X 727      74.029  61.131  76.553  0.00  0.00
ATOM   5154  N   TRP X 728      71.853  61.064  76.731  0.00  0.00
ATOM   5155  H   TRP X 728      70.954  61.208  76.317  0.00  0.00
ATOM   5156  CA  TRP X 728      71.716  60.818  78.174  0.00  0.00
ATOM   5157  CB  TRP X 728      70.264  60.944  78.640  0.00  0.00
ATOM   5158  CG  TRP X 728      69.671  62.319  78.329  0.00  0.00
ATOM   5159  CD1 TRP X 728      68.462  62.333  77.772  0.00  0.00
ATOM   5160  HD1 TRP X 728      67.721  61.538  77.864  0.00  0.00
ATOM   5161  CD2 TRP X 728      70.270  63.560  78.144  0.00  0.00
ATOM   5162  NE1 TRP X 728      68.294  63.460  77.088  0.00  0.00
ATOM   5163  HE1 TRP X 728      67.497  63.711  76.539  0.00  0.00
ATOM   5164  CE2 TRP X 728      69.389  64.192  77.273  0.00  0.00
ATOM   5165  CE3 TRP X 728      71.423  64.180  78.612  0.00  0.00
ATOM   5166  HE3 TRP X 728      72.049  63.701  79.363  0.00  0.00
ATOM   5167  CZ2 TRP X 728      69.736  65.451  76.794  0.00  0.00
ATOM   5168  HZ2 TRP X 728      69.060  65.974  76.120  0.00  0.00
ATOM   5169  CZ3 TRP X 728      71.757  65.427  78.097  0.00  0.00
ATOM   5170  HZ3 TRP X 728      72.672  65.920  78.426  0.00  0.00
ATOM   5171  CH2 TRP X 728      70.934  66.049  77.165  0.00  0.00
ATOM   5172  HH2 TRP X 728      71.227  67.004  76.728  0.00  0.00
ATOM   5173  C   TRP X 728      72.248  59.437  78.566  0.00  0.00
ATOM   5174  O   TRP X 728      72.695  59.342  79.708  0.00  0.00
ATOM   5175  N   ILE X 729      72.212  58.412  77.718  0.00  0.00
ATOM   5176  H   ILE X 729      71.746  58.456  76.834  0.00  0.00
ATOM   5177  CA  ILE X 729      72.858  57.125  78.012  0.00  0.00
ATOM   5178  CB  ILE X 729      72.548  56.101  76.919  0.00  0.00
ATOM   5179  CG1 ILE X 729      71.052  55.955  76.632  0.00  0.00
ATOM   5180  CG2 ILE X 729      73.109  54.714  77.242  0.00  0.00
ATOM   5181  CD  ILE X 729      70.755  55.392  75.241  0.00  0.00
ATOM   5182  C   ILE X 729      74.325  57.021  78.441  0.00  0.00
ATOM   5183  O   ILE X 729      74.623  56.127  79.231  0.00  0.00
ATOM   5184  N   PRO X 730      75.223  57.852  77.916  0.00  0.00
ATOM   5185  CA  PRO X 730      76.567  57.960  78.504  0.00  0.00
ATOM   5186  CB  PRO X 730      77.487  58.396  77.363  0.00  0.00
ATOM   5187  CG  PRO X 730      76.493  59.165  76.490  0.00  0.00
ATOM   5188  CD  PRO X 730      75.206  58.338  76.529  0.00  0.00
ATOM   5189  C   PRO X 730      76.646  58.928  79.686  0.00  0.00
ATOM   5190  O   PRO X 730      76.770  58.423  80.802  0.00  0.00
ATOM   5191  N   ILE X 731      76.038  60.110  79.616  0.00  0.00
ATOM   5192  H   ILE X 731      75.492  60.373  78.820  0.00  0.00
ATOM   5193  CA  ILE X 731      76.085  61.146  80.657  0.00  0.00
ATOM   5194  CB  ILE X 731      75.333  62.419  80.260  0.00  0.00
ATOM   5195  CG1 ILE X 731      75.724  62.784  78.826  0.00  0.00
ATOM   5196  CG2 ILE X 731      75.700  63.574  81.193  0.00  0.00
ATOM   5197  CD  ILE X 731      75.141  64.022  78.140  0.00  0.00
ATOM   5198  C   ILE X 731      75.544  60.698  82.017  0.00  0.00
ATOM   5199  O   ILE X 731      76.218  60.943  83.017  0.00  0.00
ATOM   5200  N   MET X 732      74.299  60.232  82.021  0.00  0.00
ATOM   5201  H   MET X 732      73.770  60.017  81.200  0.00  0.00
ATOM   5202  CA  MET X 732      73.644  60.014  83.319  0.00  0.00
ATOM   5203  CB  MET X 732      72.135  59.763  83.293  0.00  0.00
ATOM   5204  CG  MET X 732      71.317  60.787  82.502  0.00  0.00
ATOM   5205  SD  MET X 732      69.565  60.899  83.025  0.00  0.00
ATOM   5206  CE  MET X 732      69.297  62.462  82.217  0.00  0.00
ATOM   5207  C   MET X 732      74.398  59.052  84.240  0.00  0.00
ATOM   5208  O   MET X 732      74.740  59.464  85.347  0.00  0.00
ATOM   5209  N   PHE X 733      75.017  58.059  83.607  0.00  0.00
ATOM   5210  H   PHE X 733      74.878  57.917  82.626  0.00  0.00
ATOM   5211  CA  PHE X 733      75.946  57.065  84.165  0.00  0.00
ATOM   5212  CB  PHE X 733      76.158  55.942  83.147  0.00  0.00
ATOM   5213  CG  PHE X 733      77.006  54.791  83.690  0.00  0.00
ATOM   5214  CD1 PHE X 733      78.361  54.638  83.415  0.00  0.00
ATOM   5215  HD1 PHE X 733      78.828  55.319  82.703  0.00  0.00
ATOM   5216  CD2 PHE X 733      76.455  53.860  84.563  0.00  0.00
ATOM   5217  HD2 PHE X 733      75.395  53.913  84.807  0.00  0.00
ATOM   5218  CE1 PHE X 733      79.143  53.656  84.010  0.00  0.00
ATOM   5219  HE1 PHE X 733      80.202  53.598  83.762  0.00  0.00
ATOM   5220  CE2 PHE X 733      77.241  52.862  85.131  0.00  0.00
ATOM   5221  HE2 PHE X 733      76.757  52.134  85.781  0.00  0.00
ATOM   5222  CZ  PHE X 733      78.608  52.745  84.914  0.00  0.00
ATOM   5223  HZ  PHE X 733      79.217  51.992  85.415  0.00  0.00
ATOM   5224  C   PHE X 733      77.245  57.741  84.607  0.00  0.00
ATOM   5225  O   PHE X 733      77.738  57.508  85.711  0.00  0.00
ATOM   5226  N   VAL X 734      77.890  58.492  83.719  0.00  0.00
ATOM   5227  H   VAL X 734      77.602  58.613  82.768  0.00  0.00
ATOM   5228  CA  VAL X 734      79.107  59.197  84.142  0.00  0.00
ATOM   5229  CB  VAL X 734      79.850  59.838  82.968  0.00  0.00
ATOM   5230  CG1 VAL X 734      81.220  60.426  83.312  0.00  0.00
ATOM   5231  CG2 VAL X 734      80.046  58.826  81.839  0.00  0.00
ATOM   5232  C   VAL X 734      78.858  60.095  85.358  0.00  0.00
ATOM   5233  O   VAL X 734      79.646  60.074  86.302  0.00  0.00
ATOM   5234  N   ILE X 735      77.774  60.863  85.418  0.00  0.00
ATOM   5235  H   ILE X 735      77.160  61.006  84.641  0.00  0.00
ATOM   5236  CA  ILE X 735      77.401  61.567  86.653  0.00  0.00
ATOM   5237  CB  ILE X 735      76.312  62.618  86.426  0.00  0.00
ATOM   5238  CG1 ILE X 735      77.018  63.821  85.795  0.00  0.00
ATOM   5239  CG2 ILE X 735      75.469  63.150  87.586  0.00  0.00
ATOM   5240  CD  ILE X 735      76.135  64.941  85.242  0.00  0.00
ATOM   5241  C   ILE X 735      77.119  60.598  87.802  0.00  0.00
ATOM   5242  O   ILE X 735      77.758  60.775  88.838  0.00  0.00
ATOM   5243  N   LYSHX 736      76.233  59.610  87.702  0.00  0.00
ATOM   5244  H   LYSHX 736      75.635  59.498  86.908  0.00  0.00
ATOM   5245  CA  LYSHX 736      76.054  58.597  88.752  0.00  0.00
ATOM   5246  CB  LYSHX 736      74.965  57.564  88.453  0.00  0.00
ATOM   5247  CG  LYSHX 736      73.567  58.056  88.071  0.00  0.00
ATOM   5248  CD  LYSHX 736      72.799  58.621  89.267  0.00  0.00
ATOM   5249  CE  LYSHX 736      71.434  59.121  88.791  0.00  0.00
ATOM   5250 MNZ1 LYSHX 736      71.343  60.487  90.083  0.00  0.00
ATOM   5251 MNZ2 LYSHX 736      69.992  59.683  89.863  0.00  0.00
ATOM   5252  NZ  LYSHX 736      70.774  59.951  89.809  0.00  0.00
ATOM   5253  HZ1 LYSHX 736      71.426  60.616  90.171  0.00  0.00
ATOM   5254  HZ2 LYSHX 736      70.000  60.433  89.398  0.00  0.00
ATOM   5255  HZ3 LYSHX 736      70.445  59.368  90.552  0.00  0.00
ATOM   5256  C   LYSHX 736      77.325  57.906  89.249  0.00  0.00
ATOM   5257  O   LYSHX 736      77.411  57.729  90.463  0.00  0.00
ATOM   5258  N   MET X 737      78.247  57.602  88.339  0.00  0.00
ATOM   5259  H   MET X 737      78.107  57.814  87.373  0.00  0.00
ATOM   5260  CA  MET X 737      79.541  56.946  88.582  0.00  0.00
ATOM   5261  CB  MET X 737      80.152  56.434  87.276  0.00  0.00
ATOM   5262  CG  MET X 737      81.456  55.634  87.280  0.00  0.00
ATOM   5263  SD  MET X 737      83.013  56.561  87.534  0.00  0.00
ATOM   5264  CE  MET X 737      82.862  57.610  86.103  0.00  0.00
ATOM   5265  C   MET X 737      80.478  57.838  89.399  0.00  0.00
ATOM   5266  O   MET X 737      81.003  57.541  90.472  0.00  0.00
ATOM   5267  N   HISBX 738      80.700  59.061  88.924  0.00  0.00
ATOM   5268  H   HISBX 738      80.301  59.361  88.057  0.00  0.00
ATOM   5269  CA  HISBX 738      81.518  60.106  89.556  0.00  0.00
ATOM   5270  CB  HISBX 738      81.437  61.400  88.742  0.00  0.00
ATOM   5271  CG  HISBX 738      82.083  62.680  89.275  0.00  0.00
ATOM   5272  ND1 HISBX 738      83.203  62.682  89.992  0.00  0.00
ATOM   5273  CD2 HISBX 738      81.777  63.926  88.922  0.00  0.00
ATOM   5274  HD2 HISBX 738      80.853  64.254  88.442  0.00  0.00
ATOM   5275  CE1 HISBX 738      83.630  63.942  89.988  0.00  0.00
ATOM   5276  HE1 HISBX 738      84.519  64.304  90.502  0.00  0.00
ATOM   5277  NE2 HISBX 738      82.807  64.694  89.263  0.00  0.00
ATOM   5278  HE2 HISBX 738      82.938  65.655  89.018  0.00  0.00
ATOM   5279  C   HISBX 738      81.193  60.429  91.016  0.00  0.00
ATOM   5280  O   HISBX 738      81.971  60.117  91.917  0.00  0.00
ATOM   5281  N   LEU X 739      79.915  60.710  91.255  0.00  0.00
ATOM   5282  H   LEU X 739      79.227  60.717  90.528  0.00  0.00
ATOM   5283  CA  LEU X 739      79.378  61.032  92.585  0.00  0.00
ATOM   5284  CB  LEU X 739      77.988  61.620  92.340  0.00  0.00
ATOM   5285  CG  LEU X 739      78.098  63.106  91.992  0.00  0.00
ATOM   5286  CD1 LEU X 739      76.761  63.577  91.416  0.00  0.00
ATOM   5287  CD2 LEU X 739      78.361  63.965  93.232  0.00  0.00
ATOM   5288  C   LEU X 739      79.483  59.973  93.685  0.00  0.00
ATOM   5289  O   LEU X 739      79.611  60.277  94.870  0.00  0.00
ATOM   5290  N   ALA X 740      79.402  58.710  93.274  0.00  0.00
ATOM   5291  H   ALA X 740      79.271  58.467  92.313  0.00  0.00
ATOM   5292  CA  ALA X 740      79.495  57.554  94.177  0.00  0.00
ATOM   5293  CB  ALA X 740      78.879  56.265  93.632  0.00  0.00
ATOM   5294  C   ALA X 740      80.905  57.362  94.741  0.00  0.00
ATOM   5295  O   ALA X 740      81.848  57.199  93.968  0.00  0.00
ATOM   5296  N   PRO X 741      80.930  57.247  96.066  0.00  0.00
ATOM   5297  CA  PRO X 741      82.214  56.921  96.706  0.00  0.00
ATOM   5298  CB  PRO X 741      82.093  57.382  98.160  0.00  0.00
ATOM   5299  CG  PRO X 741      81.142  58.576  98.059  0.00  0.00
ATOM   5300  CD  PRO X 741      80.139  57.963  97.078  0.00  0.00
ATOM   5301  C   PRO X 741      82.667  55.477  96.492  0.00  0.00
ATOM   5302  O   PRO X 741      81.884  54.543  96.661  0.00  0.00
ATOM   5303  N   GLY X 742      83.983  55.315  96.391  0.00  0.00
ATOM   5304  H   GLY X 742      84.610  56.091  96.471  0.00  0.00
ATOM   5305  CA  GLY X 742      84.687  54.046  96.159  0.00  0.00
ATOM   5306  C   GLY X 742      85.127  53.649  94.748  0.00  0.00
ATOM   5307  O   GLY X 742      85.172  54.448  93.813  0.00  0.00
ATOM   5308  N   ARG X 743      85.516  52.380  94.679  0.00  0.00
ATOM   5309  H   ARG X 743      85.525  51.774  95.474  0.00  0.00
ATOM   5310  CA  ARG X 743      85.968  51.751  93.429  0.00  0.00
ATOM   5311  CB  ARG X 743      86.749  50.468  93.723  0.00  0.00
ATOM   5312  CG  ARG X 743      87.986  50.784  94.567  0.00  0.00
ATOM   5313  CD  ARG X 743      88.818  51.911  93.950  0.00  0.00
ATOM   5314  NE  ARG X 743      89.506  51.639  92.680  0.00  0.00
ATOM   5315  HE  ARG X 743      88.960  51.164  91.989  0.00  0.00
ATOM   5316  CZ  ARG X 743      90.773  51.978  92.400  0.00  0.00
ATOM   5317  NH1 ARG X 743      91.628  52.667  93.167  0.00  0.00
ATOM   5318 HH11 ARG X 743      91.341  52.993  94.067  0.00  0.00
ATOM   5319 HH12 ARG X 743      92.554  52.854  92.839  0.00  0.00
ATOM   5320  NH2 ARG X 743      91.161  51.718  91.144  0.00  0.00
ATOM   5321 HH21 ARG X 743      90.520  51.303  90.499  0.00  0.00
ATOM   5322 HH22 ARG X 743      92.091  51.939  90.852  0.00  0.00
ATOM   5323  C   ARG X 743      84.851  51.494  92.417  0.00  0.00
ATOM   5324  O   ARG X 743      83.693  51.275  92.771  0.00  0.00
ATOM   5325  N   PHE X 744      85.307  51.394  91.171  0.00  0.00
ATOM   5326  H   PHE X 744      86.238  51.621  90.886  0.00  0.00
ATOM   5327  CA  PHE X 744      84.381  50.917  90.134  0.00  0.00
ATOM   5328  CB  PHE X 744      85.243  50.745  88.882  0.00  0.00
ATOM   5329  CG  PHE X 744      85.928  52.039  88.433  0.00  0.00
ATOM   5330  CD1 PHE X 744      87.114  51.925  87.717  0.00  0.00
ATOM   5331  HD1 PHE X 744      87.685  50.998  87.752  0.00  0.00
ATOM   5332  CD2 PHE X 744      85.213  53.229  88.479  0.00  0.00
ATOM   5333  HD2 PHE X 744      84.315  53.330  89.087  0.00  0.00
ATOM   5334  CE1 PHE X 744      87.574  52.994  86.957  0.00  0.00
ATOM   5335  HE1 PHE X 744      88.472  52.894  86.349  0.00  0.00
ATOM   5336  CE2 PHE X 744      85.695  54.286  87.714  0.00  0.00
ATOM   5337  HE2 PHE X 744      85.128  55.218  87.688  0.00  0.00
ATOM   5338  CZ  PHE X 744      86.872  54.195  86.981  0.00  0.00
ATOM   5339  HZ  PHE X 744      87.243  55.057  86.430  0.00  0.00
ATOM   5340  C   PHE X 744      83.488  49.682  90.275  0.00  0.00
ATOM   5341  O   PHE X 744      82.299  49.799  89.981  0.00  0.00
ATOM   5342  N   ILE X 745      83.952  48.738  91.089  0.00  0.00
ATOM   5343  H   ILE X 745      84.905  48.679  91.385  0.00  0.00
ATOM   5344  CA  ILE X 745      83.050  47.699  91.607  0.00  0.00
ATOM   5345  CB  ILE X 745      83.818  46.481  92.123  0.00  0.00
ATOM   5346  CG1 ILE X 745      82.873  45.309  92.400  0.00  0.00
ATOM   5347  CG2 ILE X 745      84.488  46.654  93.489  0.00  0.00
ATOM   5348  CD  ILE X 745      82.216  44.810  91.112  0.00  0.00
ATOM   5349  C   ILE X 745      81.968  48.211  92.561  0.00  0.00
ATOM   5350  O   ILE X 745      80.796  48.143  92.193  0.00  0.00
ATOM   5351  N   GLU X 746      82.280  48.979  93.601  0.00  0.00
ATOM   5352  H   GLU X 746      83.238  49.165  93.820  0.00  0.00
ATOM   5353  CA  GLU X 746      81.379  49.648  94.550  0.00  0.00
ATOM   5354  CB  GLU X 746      82.229  50.369  95.600  0.00  0.00
ATOM   5355  CG  GLU X 746      83.209  49.389  96.248  0.00  0.00
ATOM   5356  CD  GLU X 746      83.988  50.098  97.358  0.00  0.00
ATOM   5357  OE1 GLU X 746      83.689  49.990  98.567  0.00  0.00
ATOM   5358  OE2 GLU X 746      85.022  50.659  96.936  0.00  0.00
ATOM   5359  C   GLU X 746      80.481  50.635  93.804  0.00  0.00
ATOM   5360  O   GLU X 746      79.286  50.651  94.094  0.00  0.00
ATOM   5361  N   ARG X 747      80.917  51.382  92.793  0.00  0.00
ATOM   5362  H   ARG X 747      81.890  51.450  92.577  0.00  0.00
ATOM   5363  CA  ARG X 747      80.073  52.177  91.889  0.00  0.00
ATOM   5364  CB  ARG X 747      80.926  53.167  91.090  0.00  0.00
ATOM   5365  CG  ARG X 747      81.971  54.020  91.811  0.00  0.00
ATOM   5366  CD  ARG X 747      82.794  54.996  90.968  0.00  0.00
ATOM   5367  NE  ARG X 747      83.328  56.018  91.878  0.00  0.00
ATOM   5368  HE  ARG X 747      83.264  55.767  92.844  0.00  0.00
ATOM   5369  CZ  ARG X 747      83.871  57.205  91.571  0.00  0.00
ATOM   5370  NH1 ARG X 747      83.995  57.645  90.311  0.00  0.00
ATOM   5371 HH11 ARG X 747      83.675  57.079  89.551  0.00  0.00
ATOM   5372 HH12 ARG X 747      84.408  58.537  90.133  0.00  0.00
ATOM   5373  NH2 ARG X 747      84.349  57.935  92.588  0.00  0.00
ATOM   5374 HH21 ARG X 747      84.292  57.586  93.524  0.00  0.00
ATOM   5375 HH22 ARG X 747      84.765  58.827  92.411  0.00  0.00
ATOM   5376  C   ARG X 747      79.117  51.340  91.037  0.00  0.00
ATOM   5377  O   ARG X 747      77.901  51.479  91.156  0.00  0.00
ATOM   5378  N   LEU X 748      79.553  50.208  90.492  0.00  0.00
ATOM   5379  H   LEU X 748      80.500  49.890  90.560  0.00  0.00
ATOM   5380  CA  LEU X 748      78.640  49.338  89.740  0.00  0.00
ATOM   5381  CB  LEU X 748      79.359  48.257  88.929  0.00  0.00
ATOM   5382  CG  LEU X 748      78.563  47.647  87.773  0.00  0.00
ATOM   5383  CD1 LEU X 748      78.208  48.743  86.765  0.00  0.00
ATOM   5384  CD2 LEU X 748      79.427  46.688  86.953  0.00  0.00
ATOM   5385  C   LEU X 748      77.606  48.779  90.720  0.00  0.00
ATOM   5386  O   LEU X 748      76.426  48.976  90.432  0.00  0.00
ATOM   5387  N   LYSHX 749      78.006  48.487  91.955  0.00  0.00
ATOM   5388  H   LYSHX 749      78.951  48.620  92.251  0.00  0.00
ATOM   5389  CA  LYSHX 749      77.130  47.948  93.003  0.00  0.00
ATOM   5390  CB  LYSHX 749      77.954  47.525  94.222  0.00  0.00
ATOM   5391  CG  LYSHX 749      78.939  46.389  93.939  0.00  0.00
ATOM   5392  CD  LYSHX 749      78.251  45.177  93.306  0.00  0.00
ATOM   5393  CE  LYSHX 749      79.188  43.988  93.081  0.00  0.00
ATOM   5394 MNZ1 LYSHX 749      77.838  42.725  92.730  0.00  0.00
ATOM   5395 MNZ2 LYSHX 749      79.174  42.526  91.895  0.00  0.00
ATOM   5396  NZ  LYSHX 749      78.600  42.815  92.420  0.00  0.00
ATOM   5397  HZ1 LYSHX 749      77.674  42.666  92.764  0.00  0.00
ATOM   5398  HZ2 LYSHX 749      78.566  42.970  91.432  0.00  0.00
ATOM   5399  HZ3 LYSHX 749      79.161  42.008  92.610  0.00  0.00
ATOM   5400  C   LYSHX 749      76.135  49.005  93.487  0.00  0.00
ATOM   5401  O   LYSHX 749      74.990  48.592  93.665  0.00  0.00
ATOM   5402  N   LEU X 750      76.460  50.279  93.690  0.00  0.00
ATOM   5403  H   LEU X 750      77.393  50.626  93.578  0.00  0.00
ATOM   5404  CA  LEU X 750      75.470  51.287  94.095  0.00  0.00
ATOM   5405  CB  LEU X 750      76.179  52.555  94.572  0.00  0.00
ATOM   5406  CG  LEU X 750      76.687  52.419  96.008  0.00  0.00
ATOM   5407  CD1 LEU X 750      77.851  53.377  96.269  0.00  0.00
ATOM   5408  CD2 LEU X 750      75.556  52.749  96.984  0.00  0.00
ATOM   5409  C   LEU X 750      74.542  51.702  92.951  0.00  0.00
ATOM   5410  O   LEU X 750      73.393  52.058  93.214  0.00  0.00
ATOM   5411  N   VAL X 751      75.001  51.754  91.704  0.00  0.00
ATOM   5412  H   VAL X 751      75.956  51.581  91.465  0.00  0.00
ATOM   5413  CA  VAL X 751      74.119  52.074  90.572  0.00  0.00
ATOM   5414  CB  VAL X 751      74.877  52.754  89.429  0.00  0.00
ATOM   5415  CG1 VAL X 751      75.477  54.084  89.889  0.00  0.00
ATOM   5416  CG2 VAL X 751      75.845  51.798  88.731  0.00  0.00
ATOM   5417  C   VAL X 751      73.141  50.989  90.120  0.00  0.00
ATOM   5418  O   VAL X 751      72.215  51.341  89.389  0.00  0.00
ATOM   5419  N   CYSHX 752      73.647  49.759  90.067  0.00  0.00
ATOM   5420  H   CYSHX 752      74.605  49.524  90.218  0.00  0.00
ATOM   5421  CA  CYSHX 752      72.706  48.671  89.761  0.00  0.00
ATOM   5422  CB  CYSHX 752      73.500  47.419  89.382  0.00  0.00
ATOM   5423  SG  CYSHX 752      74.281  46.466  90.734  0.00  0.00
ATOM   5424  HG  CYSHX 752      74.758  45.903  89.628  0.00  0.00
ATOM   5425  C   CYSHX 752      71.731  48.267  90.869  0.00  0.00
ATOM   5426  O   CYSHX 752      70.718  47.645  90.553  0.00  0.00
ATOM   5427  N   SER X 753      71.919  48.643  92.132  0.00  0.00
ATOM   5428  H   SER X 753      72.785  49.040  92.434  0.00  0.00
ATOM   5429  CA  SER X 753      70.933  48.534  93.217  0.00  0.00
ATOM   5430  CB  SER X 753      71.589  48.854  94.561  0.00  0.00
ATOM   5431  OG  SER X 753      70.721  48.455  95.626  0.00  0.00
ATOM   5432  HG  SER X 753      70.632  49.223  96.262  0.00  0.00
ATOM   5433  C   SER X 753      69.646  49.359  93.156  0.00  0.00
ATOM   5434  O   SER X 753      69.741  50.580  93.033  0.00  0.00
ATOM   5435  N   PRO X 754      68.463  48.749  93.129  0.00  0.00
ATOM   5436  CA  PRO X 754      67.187  49.477  93.131  0.00  0.00
ATOM   5437  CB  PRO X 754      66.105  48.426  92.876  0.00  0.00
ATOM   5438  CG  PRO X 754      66.867  47.315  92.150  0.00  0.00
ATOM   5439  CD  PRO X 754      68.283  47.346  92.731  0.00  0.00
ATOM   5440  C   PRO X 754      66.869  50.281  94.394  0.00  0.00
ATOM   5441  O   PRO X 754      67.568  50.141  95.396  0.00  0.00
ATOM   5442  N   GLN X 755      66.338  51.467  94.107  0.00  0.00
ATOM   5443  H   GLN X 755      66.188  51.726  93.153  0.00  0.00
ATOM   5444  CA  GLN X 755      65.898  52.544  95.006  0.00  0.00
ATOM   5445  CB  GLN X 755      66.075  53.911  94.341  0.00  0.00
ATOM   5446  CG  GLN X 755      67.511  54.293  93.974  0.00  0.00
ATOM   5447  CD  GLN X 755      67.606  55.606  93.195  0.00  0.00
ATOM   5448  OE1 GLN X 755      67.148  55.812  92.072  0.00  0.00
ATOM   5449  NE2 GLN X 755      67.790  56.696  93.934  0.00  0.00
ATOM   5450 HE21 GLN X 755      67.855  56.620  94.929  0.00  0.00
ATOM   5451 HE22 GLN X 755      67.862  57.592  93.495  0.00  0.00
ATOM   5452  C   GLN X 755      64.483  52.255  95.512  0.00  0.00
ATOM   5453  O   GLN X 755      63.504  52.441  94.789  0.00  0.00
ATOM   5454  N   PRO X 756      64.262  51.681  96.691  0.00  0.00
ATOM   5455  CA  PRO X 756      62.937  51.440  97.279  0.00  0.00
ATOM   5456  CB  PRO X 756      63.194  50.371  98.343  0.00  0.00
ATOM   5457  CG  PRO X 756      64.626  50.667  98.788  0.00  0.00
ATOM   5458  CD  PRO X 756      65.304  50.976  97.451  0.00  0.00
ATOM   5459  C   PRO X 756      62.300  52.742  97.769  0.00  0.00
ATOM   5460  O   PRO X 756      62.926  53.800  97.781  0.00  0.00
ATOM   5461  N   ASP X 757      61.068  52.607  98.251  0.00  0.00
ATOM   5462  H   ASP X 757      60.723  51.696  98.477  0.00  0.00
ATOM   5463  CA  ASP X 757      60.037  53.616  98.540  0.00  0.00
ATOM   5464  CB  ASP X 757      60.601  54.559  99.604  0.00  0.00
ATOM   5465  CG  ASP X 757      60.489  53.987 101.018  0.00  0.00
ATOM   5466  OD1 ASP X 757      59.416  54.217 101.615  0.00  0.00
ATOM   5467  OD2 ASP X 757      61.383  53.235 101.464  0.00  0.00
ATOM   5468  C   ASP X 757      59.746  54.537  97.354  0.00  0.00
ATOM   5469  O1  ASP X 757      58.720  55.251  97.326  0.00  0.00
ATOM   5470  O2  ASP X 757      60.359  54.365  96.279  0.00  0.00
ATOM   5471  MN1 GLY X 758      53.750  51.452  65.399  0.00  0.00
ATOM   5472  MN2 GLY X 758      54.534  52.552  64.561  0.00  0.00
ATOM   5473  N   GLY X 758      53.951  52.037  64.845  0.00  0.00
ATOM   5474  H1  GLY X 758      53.756  51.336  65.532  0.00  0.00
ATOM   5475  H2  GLY X 758      54.714  51.737  64.272  0.00  0.00
ATOM   5476  CA  GLY X 758      52.760  52.247  64.008  0.00  0.00
ATOM   5477  C   GLY X 758      51.509  52.872  64.626  0.00  0.00
ATOM   5478  OT  GLY X 758      50.751  52.165  65.289  0.00  0.00
ATOM   5479  O   GLY X 758      50.999  53.979  64.019  0.00  0.00
ATOM   5480  HO  GLY X 758      50.181  54.340  64.470  0.00  0.00
ATOM   5481  NA  NA+ X 759      53.759  50.131  68.284  0.00  0.00
ATOM   5482  NA  NA+ X 760      47.081  47.941  68.300  0.00  0.00
ATOM   5483  NA  NA+ X 761      61.357  50.624  74.823  0.00  0.00
ATOM      1  CN1 POPCX 762      29.922  22.846  46.805  0.00  0.00
ATOM      2  CN2 POPCX 762      29.680  20.963  45.347  0.00  0.00
ATOM      3  CN3 POPCX 762      27.848  21.655  46.788  0.00  0.00
ATOM      4  NTM POPCX 762      28.975  22.100  45.957  0.00  0.00
ATOM      5  CA  POPCX 762      28.449  22.896  44.836  0.00  0.00
ATOM      6  CB  POPCX 762      27.852  24.293  44.985  0.00  0.00
ATOM      7  OA  POPCX 762      26.683  24.398  45.797  0.00  0.00
ATOM      8  P   POPCX 762      26.155  25.915  45.676  0.00  0.00
ATOM      9  OB  POPCX 762      27.250  26.871  45.963  0.00  0.00
ATOM     10  OC  POPCX 762      25.433  26.071  44.396  0.00  0.00
ATOM     11  OD  POPCX 762      24.965  26.001  46.757  0.00  0.00
ATOM     12  CC  POPCX 762      25.162  26.983  47.776  0.00  0.00
ATOM     13  CD  POPCX 762      23.939  27.597  48.466  0.00  0.00
ATOM     14  OE  POPCX 762      24.275  28.660  49.365  0.00  0.00
ATOM     15  C1A POPCX 762      23.311  29.385  49.905  0.00  0.00
ATOM     16  OF  POPCX 762      22.240  29.489  49.316  0.00  0.00
ATOM     17  C1B POPCX 762      23.749  30.069  51.144  0.00  0.00
ATOM     18  C1C POPCX 762      22.689  30.274  52.225  0.00  0.00
ATOM     19  C1D POPCX 762      23.178  30.848  53.564  0.00  0.00
ATOM     20  C1E POPCX 762      23.825  29.642  54.254  0.00  0.00
ATOM     21  C1F POPCX 762      24.463  30.137  55.553  0.00  0.00
ATOM     22  C1G POPCX 762      24.520  29.018  56.604  0.00  0.00
ATOM     23  C1H POPCX 762      24.839  29.621  57.973  0.00  0.00
ATOM     24  C1I POPCX 762      25.015  28.563  59.064  0.00  0.00
ATOM     25  C1J POPCX 762      25.915  28.749  60.033  0.00  0.00
ATOM     26  C1K POPCX 762      26.739  30.033  60.141  0.00  0.00
ATOM     27  C1L POPCX 762      26.155  30.931  61.231  0.00  0.00
ATOM     28  C1M POPCX 762      27.110  32.086  61.528  0.00  0.00
ATOM     29  C1N POPCX 762      26.798  32.766  62.868  0.00  0.00
ATOM     30  C1O POPCX 762      25.395  33.379  62.939  0.00  0.00
ATOM     31  C1P POPCX 762      25.092  34.209  64.188  0.00  0.00
ATOM     32  C1Q POPCX 762      23.649  34.682  64.379  0.00  0.00
ATOM     33  C1R POPCX 762      22.605  33.566  64.412  0.00  0.00
ATOM     34  CE  POPCX 762      23.106  26.423  48.998  0.00  0.00
ATOM     35  OG  POPCX 762      23.901  25.568  49.818  0.00  0.00
ATOM     36  C2A POPCX 762      23.135  24.815  50.600  0.00  0.00
ATOM     37  OH  POPCX 762      22.067  24.369  50.191  0.00  0.00
ATOM     38  C2B POPCX 762      23.849  24.430  51.839  0.00  0.00
ATOM     39  C2C POPCX 762      23.674  25.550  52.858  0.00  0.00
ATOM     40  C2D POPCX 762      24.098  25.104  54.258  0.00  0.00
ATOM     41  C2E POPCX 762      25.531  24.601  54.478  0.00  0.00
ATOM     42  C2F POPCX 762      25.892  24.594  55.967  0.00  0.00
ATOM     43  C2G POPCX 762      27.147  23.751  56.227  0.00  0.00
ATOM     44  C2H POPCX 762      27.339  23.614  57.737  0.00  0.00
ATOM     45  C2I POPCX 762      26.344  22.729  58.499  0.00  0.00
ATOM     46  C2J POPCX 762      26.321  21.249  58.110  0.00  0.00
ATOM     47  C2K POPCX 762      25.567  20.326  59.062  0.00  0.00
ATOM     48  C2L POPCX 762      26.149  20.300  60.481  0.00  0.00
ATOM     49  C2M POPCX 762      27.234  19.226  60.571  0.00  0.00
ATOM     50  C2N POPCX 762      28.086  19.201  61.850  0.00  0.00
ATOM     51  C2O POPCX 762      29.160  20.247  61.538  0.00  0.00
ATOM     52  C2P POPCX 762      30.281  20.243  62.577  0.00  0.00
ATOM     53  CN1 POPCX 763      11.596 112.112  85.114  0.00  0.00
ATOM     54  CN2 POPCX 763      12.406 109.945  84.445  0.00  0.00
ATOM     55  CN3 POPCX 763      10.637 110.178  86.077  0.00  0.00
ATOM     56  NTM POPCX 763      11.223 110.720  84.836  0.00  0.00
ATOM     57  CA  POPCX 763      10.322 110.664  83.677  0.00  0.00
ATOM     58  CB  POPCX 763       8.958 111.357  83.617  0.00  0.00
ATOM     59  OA  POPCX 763       8.931 112.787  83.676  0.00  0.00
ATOM     60  P   POPCX 763       7.557 113.469  83.187  0.00  0.00
ATOM     61  OB  POPCX 763       6.401 112.784  83.809  0.00  0.00
ATOM     62  OC  POPCX 763       7.590 114.950  83.275  0.00  0.00
ATOM     63  OD  POPCX 763       7.518 113.058  81.627  0.00  0.00
ATOM     64  CC  POPCX 763       8.102 114.100  80.835  0.00  0.00
ATOM     65  CD  POPCX 763       8.932 113.683  79.625  0.00  0.00
ATOM     66  OE  POPCX 763       9.737 114.716  79.043  0.00  0.00
ATOM     67  C1A POPCX 763      10.986 114.983  79.412  0.00  0.00
ATOM     68  OF  POPCX 763      11.379 114.446  80.442  0.00  0.00
ATOM     69  C1B POPCX 763      11.489 116.205  78.740  0.00  0.00
ATOM     70  C1C POPCX 763      12.637 116.772  79.578  0.00  0.00
ATOM     71  C1D POPCX 763      13.931 115.988  79.388  0.00  0.00
ATOM     72  C1E POPCX 763      14.588 116.180  78.017  0.00  0.00
ATOM     73  C1F POPCX 763      16.070 115.808  78.006  0.00  0.00
ATOM     74  C1G POPCX 763      16.756 116.300  76.724  0.00  0.00
ATOM     75  C1H POPCX 763      18.248 116.007  76.603  0.00  0.00
ATOM     76  C1I POPCX 763      19.186 116.583  77.662  0.00  0.00
ATOM     77  C1J POPCX 763      20.000 117.547  77.220  0.00  0.00
ATOM     78  C1K POPCX 763      20.278 117.827  75.749  0.00  0.00
ATOM     79  C1L POPCX 763      19.800 119.184  75.218  0.00  0.00
ATOM     80  C1M POPCX 763      20.257 119.435  73.778  0.00  0.00
ATOM     81  C1N POPCX 763      19.720 120.731  73.167  0.00  0.00
ATOM     82  C1O POPCX 763      20.178 120.782  71.706  0.00  0.00
ATOM     83  C1P POPCX 763      19.641 122.019  70.986  0.00  0.00
ATOM     84  C1Q POPCX 763      19.820 121.898  69.466  0.00  0.00
ATOM     85  C1R POPCX 763      19.293 123.115  68.705  0.00  0.00
ATOM     86  CE  POPCX 763       8.045 112.927  78.637  0.00  0.00
ATOM     87  OG  POPCX 763       6.911 113.621  78.107  0.00  0.00
ATOM     88  C2A POPCX 763       6.253 113.077  77.098  0.00  0.00
ATOM     89  OH  POPCX 763       6.508 111.967  76.619  0.00  0.00
ATOM     90  C2B POPCX 763       5.029 113.820  76.709  0.00  0.00
ATOM     91  C2C POPCX 763       3.792 113.244  77.381  0.00  0.00
ATOM     92  C2D POPCX 763       3.157 112.120  76.552  0.00  0.00
ATOM     93  C2E POPCX 763       2.202 111.266  77.384  0.00  0.00
ATOM     94  C2F POPCX 763       1.717 110.193  76.406  0.00  0.00
ATOM     95  C2G POPCX 763       1.063 109.190  77.358  0.00  0.00
ATOM     96  C2H POPCX 763       0.378 108.046  76.609  0.00  0.00
ATOM     97  C2I POPCX 763      -0.945 108.589  76.070  0.00  0.00
ATOM     98  C2J POPCX 763      -1.710 107.394  75.482  0.00  0.00
ATOM     99  C2K POPCX 763      -3.042 107.717  74.813  0.00  0.00
ATOM    100  C2L POPCX 763      -3.676 106.453  74.225  0.00  0.00
ATOM    101  C2M POPCX 763      -5.178 106.726  74.286  0.00  0.00
ATOM    102  C2N POPCX 763      -5.753 105.964  75.488  0.00  0.00
ATOM    103  C2O POPCX 763      -7.273 106.046  75.499  0.00  0.00
ATOM    104  C2P POPCX 763      -8.059 105.553  76.711  0.00  0.00
ATOM    105  CN1 POPCX 764      15.690  26.098  41.716  0.00  0.00
ATOM    106  CN2 POPCX 764      15.750  27.607  39.864  0.00  0.00
ATOM    107  CN3 POPCX 764      17.309  25.905  40.035  0.00  0.00
ATOM    108  NTM POPCX 764      15.888  26.188  40.266  0.00  0.00
ATOM    109  CA  POPCX 764      14.991  25.312  39.498  0.00  0.00
ATOM    110  CB  POPCX 764      13.461  25.385  39.609  0.00  0.00
ATOM    111  OA  POPCX 764      12.864  25.093  40.870  0.00  0.00
ATOM    112  P   POPCX 764      11.441  25.796  41.141  0.00  0.00
ATOM    113  OB  POPCX 764      10.759  25.861  39.821  0.00  0.00
ATOM    114  OC  POPCX 764      10.715  25.083  42.222  0.00  0.00
ATOM    115  OD  POPCX 764      11.834  27.259  41.659  0.00  0.00
ATOM    116  CC  POPCX 764      12.045  27.311  43.079  0.00  0.00
ATOM    117  CD  POPCX 764      12.659  28.585  43.647  0.00  0.00
ATOM    118  OE  POPCX 764      13.320  28.569  44.906  0.00  0.00
ATOM    119  C1A POPCX 764      14.296  29.405  45.254  0.00  0.00
ATOM    120  OF  POPCX 764      14.872  30.087  44.403  0.00  0.00
ATOM    121  C1B POPCX 764      14.789  29.179  46.624  0.00  0.00
ATOM    122  C1C POPCX 764      15.884  28.114  46.574  0.00  0.00
ATOM    123  C1D POPCX 764      16.708  27.760  47.823  0.00  0.00
ATOM    124  C1E POPCX 764      15.759  27.626  49.024  0.00  0.00
ATOM    125  C1F POPCX 764      16.434  27.071  50.284  0.00  0.00
ATOM    126  C1G POPCX 764      17.590  27.917  50.832  0.00  0.00
ATOM    127  C1H POPCX 764      18.255  27.232  52.022  0.00  0.00
ATOM    128  C1I POPCX 764      19.572  27.889  52.430  0.00  0.00
ATOM    129  C1J POPCX 764      19.943  27.942  53.710  0.00  0.00
ATOM    130  C1K POPCX 764      19.278  27.090  54.791  0.00  0.00
ATOM    131  C1L POPCX 764      19.277  27.601  56.231  0.00  0.00
ATOM    132  C1M POPCX 764      20.658  27.539  56.890  0.00  0.00
ATOM    133  C1N POPCX 764      21.056  26.081  57.081  0.00  0.00
ATOM    134  C1O POPCX 764      21.977  26.057  58.300  0.00  0.00
ATOM    135  C1P POPCX 764      22.235  24.629  58.791  0.00  0.00
ATOM    136  C1Q POPCX 764      22.936  24.724  60.150  0.00  0.00
ATOM    137  C1R POPCX 764      23.123  23.325  60.751  0.00  0.00
ATOM    138  CE  POPCX 764      11.553  29.639  43.537  0.00  0.00
ATOM    139  OG  POPCX 764      10.276  29.253  44.078  0.00  0.00
ATOM    140  C2A POPCX 764       9.291  30.138  44.029  0.00  0.00
ATOM    141  OH  POPCX 764       9.376  30.998  43.148  0.00  0.00
ATOM    142  C2B POPCX 764       8.184  29.713  44.910  0.00  0.00
ATOM    143  C2C POPCX 764       8.482  30.396  46.249  0.00  0.00
ATOM    144  C2D POPCX 764       7.344  30.291  47.270  0.00  0.00
ATOM    145  C2E POPCX 764       7.781  31.035  48.529  0.00  0.00
ATOM    146  C2F POPCX 764       6.824  30.791  49.690  0.00  0.00
ATOM    147  C2G POPCX 764       7.221  31.544  50.959  0.00  0.00
ATOM    148  C2H POPCX 764       7.223  33.074  50.898  0.00  0.00
ATOM    149  C2I POPCX 764       7.072  33.695  52.287  0.00  0.00
ATOM    150  C2J POPCX 764       7.404  35.177  52.115  0.00  0.00
ATOM    151  C2K POPCX 764       7.712  35.849  53.464  0.00  0.00
ATOM    152  C2L POPCX 764       6.402  36.084  54.216  0.00  0.00
ATOM    153  C2M POPCX 764       6.539  36.806  55.555  0.00  0.00
ATOM    154  C2N POPCX 764       5.129  36.949  56.116  0.00  0.00
ATOM    155  C2O POPCX 764       4.827  37.569  57.486  0.00  0.00
ATOM    156  C2P POPCX 764       3.369  37.212  57.778  0.00  0.00
ATOM    157  CN1 POPCX 765      14.915   4.257  84.799  0.00  0.00
ATOM    158  CN2 POPCX 765      15.739   5.129  82.857  0.00  0.00
ATOM    159  CN3 POPCX 765      13.536   5.739  83.609  0.00  0.00
ATOM    160  NTM POPCX 765      14.918   5.506  84.028  0.00  0.00
ATOM    161  CA  POPCX 765      15.454   6.500  84.966  0.00  0.00
ATOM    162  CB  POPCX 765      15.616   7.950  84.484  0.00  0.00
ATOM    163  OA  POPCX 765      16.614   8.154  83.483  0.00  0.00
ATOM    164  P   POPCX 765      16.696   9.684  82.992  0.00  0.00
ATOM    165  OB  POPCX 765      16.212  10.683  83.961  0.00  0.00
ATOM    166  OC  POPCX 765      18.035   9.781  82.380  0.00  0.00
ATOM    167  OD  POPCX 765      15.684   9.698  81.743  0.00  0.00
ATOM    168  CC  POPCX 765      15.919   8.608  80.843  0.00  0.00
ATOM    169  CD  POPCX 765      15.646   8.895  79.363  0.00  0.00
ATOM    170  OE  POPCX 765      15.651   7.785  78.465  0.00  0.00
ATOM    171  C1A POPCX 765      14.585   6.999  78.406  0.00  0.00
ATOM    172  OF  POPCX 765      13.634   7.315  79.117  0.00  0.00
ATOM    173  C1B POPCX 765      14.579   5.938  77.367  0.00  0.00
ATOM    174  C1C POPCX 765      15.015   6.509  76.016  0.00  0.00
ATOM    175  C1D POPCX 765      14.809   5.457  74.918  0.00  0.00
ATOM    176  C1E POPCX 765      13.392   4.869  74.880  0.00  0.00
ATOM    177  C1F POPCX 765      13.175   4.057  73.611  0.00  0.00
ATOM    178  C1G POPCX 765      11.767   3.480  73.443  0.00  0.00
ATOM    179  C1H POPCX 765      11.852   2.319  72.444  0.00  0.00
ATOM    180  C1I POPCX 765      12.619   1.043  72.824  0.00  0.00
ATOM    181  C1J POPCX 765      12.484  -0.078  72.126  0.00  0.00
ATOM    182  C1K POPCX 765      11.693  -0.023  70.816  0.00  0.00
ATOM    183  C1L POPCX 765      11.320  -1.466  70.458  0.00  0.00
ATOM    184  C1M POPCX 765      12.494  -2.360  70.058  0.00  0.00
ATOM    185  C1N POPCX 765      11.930  -3.733  69.700  0.00  0.00
ATOM    186  C1O POPCX 765      13.175  -4.607  69.500  0.00  0.00
ATOM    187  C1P POPCX 765      12.962  -6.038  69.991  0.00  0.00
ATOM    188  C1Q POPCX 765      14.316  -6.731  70.170  0.00  0.00
ATOM    189  C1R POPCX 765      15.005  -6.849  68.810  0.00  0.00
ATOM    190  CE  POPCX 765      16.710   9.981  79.141  0.00  0.00
ATOM    191  OG  POPCX 765      17.993   9.397  78.881  0.00  0.00
ATOM    192  C2A POPCX 765      18.938  10.322  78.739  0.00  0.00
ATOM    193  OH  POPCX 765      18.792  11.531  78.888  0.00  0.00
ATOM    194  C2B POPCX 765      20.231   9.708  78.338  0.00  0.00
ATOM    195  C2C POPCX 765      20.398   9.907  76.828  0.00  0.00
ATOM    196  C2D POPCX 765      21.740   9.423  76.277  0.00  0.00
ATOM    197  C2E POPCX 765      21.977   9.813  74.816  0.00  0.00
ATOM    198  C2F POPCX 765      21.919  11.333  74.685  0.00  0.00
ATOM    199  C2G POPCX 765      22.355  11.814  73.294  0.00  0.00
ATOM    200  C2H POPCX 765      21.907  13.251  73.053  0.00  0.00
ATOM    201  C2I POPCX 765      20.416  13.433  72.754  0.00  0.00
ATOM    202  C2J POPCX 765      20.078  14.931  72.703  0.00  0.00
ATOM    203  C2K POPCX 765      18.577  15.214  72.754  0.00  0.00
ATOM    204  C2L POPCX 765      18.199  16.652  72.383  0.00  0.00
ATOM    205  C2M POPCX 765      18.615  17.705  73.412  0.00  0.00
ATOM    206  C2N POPCX 765      17.988  19.071  73.161  0.00  0.00
ATOM    207  C2O POPCX 765      18.153  19.781  71.810  0.00  0.00
ATOM    208  C2P POPCX 765      17.087  20.855  71.580  0.00  0.00
ATOM    209  CN1 POPCX 766       8.556  48.955  34.420  0.00  0.00
ATOM    210  CN2 POPCX 766       9.295  51.259  35.007  0.00  0.00
ATOM    211  CN3 POPCX 766       7.078  50.608  35.090  0.00  0.00
ATOM    212  NTM POPCX 766       8.441  50.105  35.329  0.00  0.00
ATOM    213  CA  POPCX 766       8.504  49.717  36.740  0.00  0.00
ATOM    214  CB  POPCX 766       7.821  48.454  37.282  0.00  0.00
ATOM    215  OA  POPCX 766       6.391  48.537  37.263  0.00  0.00
ATOM    216  P   POPCX 766       5.738  47.073  37.385  0.00  0.00
ATOM    217  OB  POPCX 766       4.317  47.356  37.126  0.00  0.00
ATOM    218  OC  POPCX 766       6.593  46.097  36.665  0.00  0.00
ATOM    219  OD  POPCX 766       6.042  46.697  38.925  0.00  0.00
ATOM    220  CC  POPCX 766       5.509  47.535  39.945  0.00  0.00
ATOM    221  CD  POPCX 766       5.713  46.857  41.305  0.00  0.00
ATOM    222  OE  POPCX 766       5.031  47.555  42.355  0.00  0.00
ATOM    223  C1A POPCX 766       3.985  46.960  42.927  0.00  0.00
ATOM    224  OF  POPCX 766       3.319  46.026  42.479  0.00  0.00
ATOM    225  C1B POPCX 766       3.521  47.899  43.967  0.00  0.00
ATOM    226  C1C POPCX 766       3.994  47.503  45.367  0.00  0.00
ATOM    227  C1D POPCX 766       3.561  48.432  46.496  0.00  0.00
ATOM    228  C1E POPCX 766       3.946  47.735  47.806  0.00  0.00
ATOM    229  C1F POPCX 766       3.962  48.736  48.965  0.00  0.00
ATOM    230  C1G POPCX 766       4.197  48.039  50.306  0.00  0.00
ATOM    231  C1H POPCX 766       4.042  49.159  51.335  0.00  0.00
ATOM    232  C1I POPCX 766       5.338  49.946  51.513  0.00  0.00
ATOM    233  C1J POPCX 766       5.515  50.688  52.602  0.00  0.00
ATOM    234  C1K POPCX 766       4.417  50.693  53.663  0.00  0.00
ATOM    235  C1L POPCX 766       5.067  50.788  55.042  0.00  0.00
ATOM    236  C1M POPCX 766       3.948  50.843  56.083  0.00  0.00
ATOM    237  C1N POPCX 766       4.600  50.798  57.473  0.00  0.00
ATOM    238  C1O POPCX 766       3.491  50.723  58.524  0.00  0.00
ATOM    239  C1P POPCX 766       3.943  50.707  59.993  0.00  0.00
ATOM    240  C1Q POPCX 766       2.672  51.051  60.774  0.00  0.00
ATOM    241  C1R POPCX 766       2.835  50.784  62.274  0.00  0.00
ATOM    242  CE  POPCX 766       7.195  46.595  41.554  0.00  0.00
ATOM    243  OG  POPCX 766       7.520  45.818  42.705  0.00  0.00
ATOM    244  C2A POPCX 766       7.769  46.380  43.894  0.00  0.00
ATOM    245  OH  POPCX 766       7.532  47.589  43.933  0.00  0.00
ATOM    246  C2B POPCX 766       8.344  45.444  44.874  0.00  0.00
ATOM    247  C2C POPCX 766       7.346  45.340  46.035  0.00  0.00
ATOM    248  C2D POPCX 766       7.902  44.394  47.106  0.00  0.00
ATOM    249  C2E POPCX 766       7.082  44.561  48.386  0.00  0.00
ATOM    250  C2F POPCX 766       7.246  45.893  49.125  0.00  0.00
ATOM    251  C2G POPCX 766       8.715  46.171  49.433  0.00  0.00
ATOM    252  C2H POPCX 766       8.919  47.572  50.001  0.00  0.00
ATOM    253  C2I POPCX 766       8.821  47.523  51.532  0.00  0.00
ATOM    254  C2J POPCX 766       9.074  48.885  52.190  0.00  0.00
ATOM    255  C2K POPCX 766       9.187  48.647  53.690  0.00  0.00
ATOM    256  C2L POPCX 766       9.522  49.860  54.559  0.00  0.00
ATOM    257  C2M POPCX 766       9.375  49.541  56.039  0.00  0.00
ATOM    258  C2N POPCX 766       9.850  50.634  57.007  0.00  0.00
ATOM    259  C2O POPCX 766      11.308  51.061  56.825  0.00  0.00
ATOM    260  C2P POPCX 766      11.754  52.135  57.824  0.00  0.00
ATOM    261  CN1 POPCX 767      10.156  18.205  76.710  0.00  0.00
ATOM    262  CN2 POPCX 767      11.146  16.149  76.211  0.00  0.00
ATOM    263  CN3 POPCX 767      12.477  18.007  77.048  0.00  0.00
ATOM    264  NTM POPCX 767      11.201  17.281  77.150  0.00  0.00
ATOM    265  CA  POPCX 767      11.034  16.891  78.560  0.00  0.00
ATOM    266  CB  POPCX 767       9.748  16.195  79.012  0.00  0.00
ATOM    267  OA  POPCX 767       9.495  14.863  78.554  0.00  0.00
ATOM    268  P   POPCX 767       8.168  14.307  79.266  0.00  0.00
ATOM    269  OB  POPCX 767       7.765  12.915  78.967  0.00  0.00
ATOM    270  OC  POPCX 767       8.177  14.729  80.685  0.00  0.00
ATOM    271  OD  POPCX 767       7.043  15.161  78.496  0.00  0.00
ATOM    272  CC  POPCX 767       7.093  14.800  77.116  0.00  0.00
ATOM    273  CD  POPCX 767       5.950  15.223  76.197  0.00  0.00
ATOM    274  OE  POPCX 767       5.554  14.320  75.158  0.00  0.00
ATOM    275  C1A POPCX 767       4.659  13.436  75.570  0.00  0.00
ATOM    276  OF  POPCX 767       4.160  13.444  76.701  0.00  0.00
ATOM    277  C1B POPCX 767       4.253  12.463  74.531  0.00  0.00
ATOM    278  C1C POPCX 767       4.740  11.086  75.002  0.00  0.00
ATOM    279  C1D POPCX 767       4.385   9.883  74.114  0.00  0.00
ATOM    280  C1E POPCX 767       4.153   8.602  74.915  0.00  0.00
ATOM    281  C1F POPCX 767       3.768   7.449  73.987  0.00  0.00
ATOM    282  C1G POPCX 767       3.535   6.249  74.898  0.00  0.00
ATOM    283  C1H POPCX 767       2.248   5.542  74.440  0.00  0.00
ATOM    284  C1I POPCX 767       2.065   4.232  75.222  0.00  0.00
ATOM    285  C1J POPCX 767       1.400   3.268  74.594  0.00  0.00
ATOM    286  C1K POPCX 767       1.017   3.515  73.134  0.00  0.00
ATOM    287  C1L POPCX 767       0.753   2.222  72.365  0.00  0.00
ATOM    288  C1M POPCX 767       0.719   2.681  70.905  0.00  0.00
ATOM    289  C1N POPCX 767       0.113   1.647  69.967  0.00  0.00
ATOM    290  C1O POPCX 767       0.209   2.086  68.506  0.00  0.00
ATOM    291  C1P POPCX 767       1.619   2.052  67.915  0.00  0.00
ATOM    292  C1Q POPCX 767       2.186   0.665  67.615  0.00  0.00
ATOM    293  C1R POPCX 767       3.334   0.820  66.624  0.00  0.00
ATOM    294  CE  POPCX 767       6.253  16.634  75.695  0.00  0.00
ATOM    295  OG  POPCX 767       7.371  16.719  74.804  0.00  0.00
ATOM    296  C2A POPCX 767       7.236  17.667  73.883  0.00  0.00
ATOM    297  OH  POPCX 767       6.551  18.664  74.103  0.00  0.00
ATOM    298  C2B POPCX 767       8.285  17.542  72.852  0.00  0.00
ATOM    299  C2C POPCX 767       7.765  17.187  71.453  0.00  0.00
ATOM    300  C2D POPCX 767       8.916  16.872  70.482  0.00  0.00
ATOM    301  C2E POPCX 767       8.437  16.369  69.123  0.00  0.00
ATOM    302  C2F POPCX 767       9.511  15.573  68.383  0.00  0.00
ATOM    303  C2G POPCX 767       9.031  15.169  66.984  0.00  0.00
ATOM    304  C2H POPCX 767      10.203  14.705  66.113  0.00  0.00
ATOM    305  C2I POPCX 767       9.785  14.031  64.814  0.00  0.00
ATOM    306  C2J POPCX 767       9.032  12.738  65.126  0.00  0.00
ATOM    307  C2K POPCX 767       8.975  11.776  63.927  0.00  0.00
ATOM    308  C2L POPCX 767       8.272  12.241  62.648  0.00  0.00
ATOM    309  C2M POPCX 767       7.787  11.038  61.839  0.00  0.00
ATOM    310  C2N POPCX 767       7.072  11.683  60.649  0.00  0.00
ATOM    311  C2O POPCX 767       7.286  10.703  59.490  0.00  0.00
ATOM    312  C2P POPCX 767       8.614  10.929  58.769  0.00  0.00
ATOM    313  CN1 POPCX 768     118.681 117.268  45.419  0.00  0.00
ATOM    314  CN2 POPCX 768     119.634 118.111  43.487  0.00  0.00
ATOM    315  CN3 POPCX 768     118.615 115.925  43.381  0.00  0.00
ATOM    316  NTM POPCX 768     118.519 117.276  43.959  0.00  0.00
ATOM    317  CA  POPCX 768     117.256 117.869  43.520  0.00  0.00
ATOM    318  CB  POPCX 768     116.679 119.246  43.869  0.00  0.00
ATOM    319  OA  POPCX 768     117.633 120.271  43.597  0.00  0.00
ATOM    320  P   POPCX 768     117.247 121.719  44.176  0.00  0.00
ATOM    321  OB  POPCX 768     118.031 122.612  43.295  0.00  0.00
ATOM    322  OC  POPCX 768     115.776 121.852  44.298  0.00  0.00
ATOM    323  OD  POPCX 768     117.929 121.484  45.616  0.00  0.00
ATOM    324  CC  POPCX 768     119.277 121.961  45.514  0.00  0.00
ATOM    325  CD  POPCX 768     120.037 122.096  46.833  0.00  0.00
ATOM    326  OE  POPCX 768     120.304 120.898  47.564  0.00  0.00
ATOM    327  C1A POPCX 768     121.418 120.194  47.394  0.00  0.00
ATOM    328  OF  POPCX 768     122.065 120.436  46.373  0.00  0.00
ATOM    329  C1B POPCX 768     121.435 119.015  48.285  0.00  0.00
ATOM    330  C1C POPCX 768     122.715 119.102  49.123  0.00  0.00
ATOM    331  C1D POPCX 768     122.701 118.123  50.294  0.00  0.00
ATOM    332  C1E POPCX 768     123.691 118.459  51.413  0.00  0.00
ATOM    333  C1F POPCX 768     123.536 117.600  52.674  0.00  0.00
ATOM    334  C1G POPCX 768     122.216 117.864  53.405  0.00  0.00
ATOM    335  C1H POPCX 768     122.102 116.874  54.566  0.00  0.00
ATOM    336  C1I POPCX 768     122.399 115.396  54.287  0.00  0.00
ATOM    337  C1J POPCX 768     122.555 114.557  55.308  0.00  0.00
ATOM    338  C1K POPCX 768     122.454 115.048  56.758  0.00  0.00
ATOM    339  C1L POPCX 768     123.647 114.585  57.607  0.00  0.00
ATOM    340  C1M POPCX 768     123.507 114.896  59.097  0.00  0.00
ATOM    341  C1N POPCX 768     124.671 114.323  59.906  0.00  0.00
ATOM    342  C1O POPCX 768     124.354 113.903  61.337  0.00  0.00
ATOM    343  C1P POPCX 768     123.799 115.011  62.246  0.00  0.00
ATOM    344  C1Q POPCX 768     123.594 114.361  63.607  0.00  0.00
ATOM    345  C1R POPCX 768     122.520 113.275  63.619  0.00  0.00
ATOM    346  CE  POPCX 768     119.213 123.193  47.513  0.00  0.00
ATOM    347  OG  POPCX 768     119.968 124.227  48.141  0.00  0.00
ATOM    348  C2A POPCX 768     119.244 125.134  48.791  0.00  0.00
ATOM    349  OH  POPCX 768     118.025 125.038  48.852  0.00  0.00
ATOM    350  C2B POPCX 768     120.019 126.209  49.459  0.00  0.00
ATOM    351  C2C POPCX 768     120.152 125.881  50.949  0.00  0.00
ATOM    352  C2D POPCX 768     121.148 126.867  51.577  0.00  0.00
ATOM    353  C2E POPCX 768     121.301 126.589  53.067  0.00  0.00
ATOM    354  C2F POPCX 768     122.567 127.356  53.475  0.00  0.00
ATOM    355  C2G POPCX 768     123.112 126.840  54.805  0.00  0.00
ATOM    356  C2H POPCX 768     122.260 127.377  55.945  0.00  0.00
ATOM    357  C2I POPCX 768     122.225 126.668  57.306  0.00  0.00
ATOM    358  C2J POPCX 768     121.822 125.216  57.068  0.00  0.00
ATOM    359  C2K POPCX 768     121.187 124.594  58.319  0.00  0.00
ATOM    360  C2L POPCX 768     122.250 124.210  59.359  0.00  0.00
ATOM    361  C2M POPCX 768     121.453 123.727  60.570  0.00  0.00
ATOM    362  C2N POPCX 768     122.417 123.103  61.580  0.00  0.00
ATOM    363  C2O POPCX 768     121.731 122.691  62.891  0.00  0.00
ATOM    364  C2P POPCX 768     122.696 121.937  63.801  0.00  0.00
ATOM    365  CN1 POPCX 769      55.882  16.304  82.715  0.00  0.00
ATOM    366  CN2 POPCX 769      56.524  14.198  83.506  0.00  0.00
ATOM    367  CN3 POPCX 769      58.055  16.016  83.623  0.00  0.00
ATOM    368  NTM POPCX 769      56.637  15.639  83.785  0.00  0.00
ATOM    369  CA  POPCX 769      56.137  15.878  85.145  0.00  0.00
ATOM    370  CB  POPCX 769      55.820  17.306  85.594  0.00  0.00
ATOM    371  OA  POPCX 769      56.946  18.182  85.602  0.00  0.00
ATOM    372  P   POPCX 769      56.628  19.640  85.001  0.00  0.00
ATOM    373  OB  POPCX 769      55.297  19.914  85.602  0.00  0.00
ATOM    374  OC  POPCX 769      57.763  20.536  85.329  0.00  0.00
ATOM    375  OD  POPCX 769      56.538  19.328  83.431  0.00  0.00
ATOM    376  CC  POPCX 769      57.705  19.773  82.730  0.00  0.00
ATOM    377  CD  POPCX 769      57.734  19.652  81.210  0.00  0.00
ATOM    378  OE  POPCX 769      59.001  20.068  80.708  0.00  0.00
ATOM    379  C1A POPCX 769      60.035  19.253  80.908  0.00  0.00
ATOM    380  OF  POPCX 769      59.971  18.234  81.599  0.00  0.00
ATOM    381  C1B POPCX 769      61.242  19.719  80.186  0.00  0.00
ATOM    382  C1C POPCX 769      61.264  19.037  78.817  0.00  0.00
ATOM    383  C1D POPCX 769      62.562  19.253  78.045  0.00  0.00
ATOM    384  C1E POPCX 769      62.645  20.633  77.384  0.00  0.00
ATOM    385  C1F POPCX 769      63.713  20.767  76.302  0.00  0.00
ATOM    386  C1G POPCX 769      65.183  20.795  76.721  0.00  0.00
ATOM    387  C1H POPCX 769      65.959  21.378  75.539  0.00  0.00
ATOM    388  C1I POPCX 769      67.448  21.666  75.778  0.00  0.00
ATOM    389  C1J POPCX 769      68.022  22.678  75.136  0.00  0.00
ATOM    390  C1K POPCX 769      67.138  23.313  74.056  0.00  0.00
ATOM    391  C1L POPCX 769      67.668  22.984  72.656  0.00  0.00
ATOM    392  C1M POPCX 769      66.894  23.479  71.426  0.00  0.00
ATOM    393  C1N POPCX 769      67.106  24.990  71.385  0.00  0.00
ATOM    394  C1O POPCX 769      66.753  25.467  69.975  0.00  0.00
ATOM    395  C1P POPCX 769      67.185  26.909  69.713  0.00  0.00
ATOM    396  C1Q POPCX 769      68.524  26.995  68.971  0.00  0.00
ATOM    397  C1R POPCX 769      69.067  28.427  68.979  0.00  0.00
ATOM    398  CE  POPCX 769      56.459  20.425  80.830  0.00  0.00
ATOM    399  OG  POPCX 769      55.692  19.750  79.822  0.00  0.00
ATOM    400  C2A POPCX 769      54.518  20.314  79.522  0.00  0.00
ATOM    401  OH  POPCX 769      54.253  21.423  79.981  0.00  0.00
ATOM    402  C2B POPCX 769      53.612  19.528  78.654  0.00  0.00
ATOM    403  C2C POPCX 769      53.797  20.138  77.263  0.00  0.00
ATOM    404  C2D POPCX 769      53.281  19.184  76.185  0.00  0.00
ATOM    405  C2E POPCX 769      53.747  19.605  74.794  0.00  0.00
ATOM    406  C2F POPCX 769      55.060  18.921  74.393  0.00  0.00
ATOM    407  C2G POPCX 769      55.348  19.121  72.903  0.00  0.00
ATOM    408  C2H POPCX 769      56.442  18.216  72.322  0.00  0.00
ATOM    409  C2I POPCX 769      56.957  18.888  71.051  0.00  0.00
ATOM    410  C2J POPCX 769      57.860  18.071  70.121  0.00  0.00
ATOM    411  C2K POPCX 769      58.415  18.913  68.970  0.00  0.00
ATOM    412  C2L POPCX 769      59.138  18.056  67.920  0.00  0.00
ATOM    413  C2M POPCX 769      60.471  17.583  68.499  0.00  0.00
ATOM    414  C2N POPCX 769      61.490  17.587  67.348  0.00  0.00
ATOM    415  C2O POPCX 769      62.834  16.964  67.717  0.00  0.00
ATOM    416  C2P POPCX 769      63.761  17.288  66.546  0.00  0.00
ATOM    417  CN1 POPCX 770     115.534   3.755  40.597  0.00  0.00
ATOM    418  CN2 POPCX 770     116.045   1.659  41.508  0.00  0.00
ATOM    419  CN3 POPCX 770     117.527   3.397  41.905  0.00  0.00
ATOM    420  NTM POPCX 770     116.088   3.099  41.787  0.00  0.00
ATOM    421  CA  POPCX 770     115.228   3.406  42.927  0.00  0.00
ATOM    422  CB  POPCX 770     115.641   3.020  44.357  0.00  0.00
ATOM    423  OA  POPCX 770     116.859   3.616  44.795  0.00  0.00
ATOM    424  P   POPCX 770     117.111   3.429  46.375  0.00  0.00
ATOM    425  OB  POPCX 770     116.919   1.999  46.687  0.00  0.00
ATOM    426  OC  POPCX 770     118.459   4.016  46.563  0.00  0.00
ATOM    427  OD  POPCX 770     115.958   4.274  47.116  0.00  0.00
ATOM    428  CC  POPCX 770     116.472   5.537  47.574  0.00  0.00
ATOM    429  CD  POPCX 770     115.469   6.283  48.464  0.00  0.00
ATOM    430  OE  POPCX 770     115.943   7.566  48.902  0.00  0.00
ATOM    431  C1A POPCX 770     115.646   8.674  48.231  0.00  0.00
ATOM    432  OF  POPCX 770     114.856   8.509  47.302  0.00  0.00
ATOM    433  C1B POPCX 770     116.411   9.888  48.589  0.00  0.00
ATOM    434  C1C POPCX 770     115.386  10.843  49.200  0.00  0.00
ATOM    435  C1D POPCX 770     116.201  12.038  49.688  0.00  0.00
ATOM    436  C1E POPCX 770     115.424  13.354  49.617  0.00  0.00
ATOM    437  C1F POPCX 770     116.468  14.469  49.495  0.00  0.00
ATOM    438  C1G POPCX 770     115.771  15.816  49.354  0.00  0.00
ATOM    439  C1H POPCX 770     115.319  16.435  50.684  0.00  0.00
ATOM    440  C1I POPCX 770     114.762  17.842  50.503  0.00  0.00
ATOM    441  C1J POPCX 770     113.491  18.035  50.874  0.00  0.00
ATOM    442  C1K POPCX 770     112.798  16.833  51.526  0.00  0.00
ATOM    443  C1L POPCX 770     112.047  17.280  52.777  0.00  0.00
ATOM    444  C1M POPCX 770     111.484  16.118  53.608  0.00  0.00
ATOM    445  C1N POPCX 770     110.573  16.534  54.769  0.00  0.00
ATOM    446  C1O POPCX 770     110.320  15.344  55.700  0.00  0.00
ATOM    447  C1P POPCX 770     110.157  13.943  55.092  0.00  0.00
ATOM    448  C1Q POPCX 770     109.413  12.900  55.924  0.00  0.00
ATOM    449  C1R POPCX 770     109.399  11.579  55.135  0.00  0.00
ATOM    450  CE  POPCX 770     115.055   5.252  49.506  0.00  0.00
ATOM    451  OG  POPCX 770     114.034   5.628  50.436  0.00  0.00
ATOM    452  C2A POPCX 770     113.570   4.646  51.198  0.00  0.00
ATOM    453  OH  POPCX 770     114.016   3.498  51.118  0.00  0.00
ATOM    454  C2B POPCX 770     112.629   5.032  52.278  0.00  0.00
ATOM    455  C2C POPCX 770     113.230   5.127  53.678  0.00  0.00
ATOM    456  C2D POPCX 770     112.210   5.293  54.798  0.00  0.00
ATOM    457  C2E POPCX 770     111.433   6.599  54.558  0.00  0.00
ATOM    458  C2F POPCX 770     110.462   7.135  55.608  0.00  0.00
ATOM    459  C2G POPCX 770     111.241   7.600  56.837  0.00  0.00
ATOM    460  C2H POPCX 770     110.408   8.367  57.867  0.00  0.00
ATOM    461  C2I POPCX 770     111.325   9.072  58.866  0.00  0.00
ATOM    462  C2J POPCX 770     110.634   9.510  60.156  0.00  0.00
ATOM    463  C2K POPCX 770     111.480  10.495  60.974  0.00  0.00
ATOM    464  C2L POPCX 770     112.744   9.812  61.493  0.00  0.00
ATOM    465  C2M POPCX 770     113.432  10.487  62.682  0.00  0.00
ATOM    466  C2N POPCX 770     114.316  11.701  62.390  0.00  0.00
ATOM    467  C2O POPCX 770     114.935  12.116  63.729  0.00  0.00
ATOM    468  C2P POPCX 770     116.060  13.151  63.727  0.00  0.00
ATOM    469  CN1 POPCX 771      16.863  26.870  77.744  0.00  0.00
ATOM    470  CN2 POPCX 771      15.258  27.430  76.135  0.00  0.00
ATOM    471  CN3 POPCX 771      14.535  26.509  78.167  0.00  0.00
ATOM    472  NTM POPCX 771      15.510  27.433  77.575  0.00  0.00
ATOM    473  CA  POPCX 771      15.563  28.794  78.124  0.00  0.00
ATOM    474  CB  POPCX 771      14.478  29.868  78.114  0.00  0.00
ATOM    475  OA  POPCX 771      13.151  29.332  78.175  0.00  0.00
ATOM    476  P   POPCX 771      12.035  30.456  77.905  0.00  0.00
ATOM    477  OB  POPCX 771      10.788  29.810  78.367  0.00  0.00
ATOM    478  OC  POPCX 771      12.489  31.759  78.454  0.00  0.00
ATOM    479  OD  POPCX 771      11.994  30.294  76.306  0.00  0.00
ATOM    480  CC  POPCX 771      11.189  29.189  75.878  0.00  0.00
ATOM    481  CD  POPCX 771      11.159  28.818  74.388  0.00  0.00
ATOM    482  OE  POPCX 771      10.405  27.654  74.030  0.00  0.00
ATOM    483  C1A POPCX 771       9.223  27.907  73.491  0.00  0.00
[truncated: 1,441,376 more chars]
